# Supplementary material for: Human herpesvirus 8 molecular mimicry of ephrin ligands facilitates cell entry and triggers EphA2 signaling
Source: PLoS Biol. 2021 Sep 9;19(9):e3001392. doi: 10.1371/journal.pbio.3001392 (PMC8454987; doi:10.1371/journal.pbio.3001392)
Supplement: S1 Data — (XLS) [file pbio.3001392.s013.xls]

## Sheet: Fig 2C. BLI+EphA2 ecto
time	EphA2 ecto	125nM	time	EphA2 ecto	62.5 nM	time	EphA2 ecto	31.25 nM	time	EphA2 ecto	16 nM	time	EphA2 ecto	8 nM	time	EphA2 ecto	4 nM
(s)	Binding (nm)		(s)	Binding (nm)		(s)	Binding (nm)		(s)	Binding (nm)		(s)	Binding (nm)		(s)	Binding (nm)
	Raw data	Fit		Processed data	Fit		Processed data	Fit		Processed data	Fit		Processed data	Fit		Processed data	Fit
0	0.00204793	0	0	0.00652502	0	0	0.00548407	0	0	0.00753472	0	0	0.00251908	0	0	0.00336293	0
0.2	0.00386789	0	0.2	0.00740195	0.000914761	0.2	0.0068347	0.000457564	0.2	0.00913896	0.000236222	0.2	0.00352643	0.00011805	0.2	0.00358348	5.9028e-05
0.4	0.0060271	0	0.4	0.00835422	0.00182805	0.4	0.00770497	0.000914759	0.4	0.0107966	0.000472345	0.4	0.00385926	0.000236075	0.4	0.00418826	0.00011805
0.6	0.00811208	0	0.6	0.00872529	0.00273988	0.6	0.00785681	0.00137159	0.6	0.0120436	0.00070837	0.6	0.00420158	0.000354075	0.6	0.0039799	0.000177065
0.8	0.0108005	0	0.8	0.00953656	0.00365023	0.8	0.00882664	0.00182804	0.8	0.0134904	0.000944295	0.8	0.00521622	0.00047205	0.8	0.00371797	0.000236074
1	0.012667	0	1	0.0103775	0.00455913	1	0.00959067	0.00228413	1	0.0144217	0.00118012	1	0.00531	0.000590001	1	0.00371913	0.000295077
1.2	0.0140103	0	1.2	0.0102843	0.00546656	1.2	0.00918978	0.00273986	1.2	0.0143313	0.00141585	1.2	0.00466884	0.000707926	1.2	0.00297208	0.000354073
1.4	0.0160032	0	1.4	0.00983365	0.00637254	1.4	0.00900912	0.00319521	1.4	0.0143727	0.00165148	1.4	0.00501344	0.000825826	1.4	0.00243733	0.000413063
1.6	0.0181041	0	1.6	0.0113495	0.00727706	1.6	0.0101324	0.0036502	1.6	0.0152324	0.00188701	1.6	0.00579094	0.000943702	1.6	0.0024772	0.000472046
1.8	0.0204317	0	1.8	0.0122588	0.00818013	1.8	0.0103656	0.00410482	1.8	0.0151566	0.00212244	1.8	0.00603712	0.00106155	1.8	0.00239791	0.000531023
2	0.0216172	0	2	0.0129663	0.00908174	2	0.0101361	0.00455908	2	0.0148206	0.00235778	2	0.00645023	0.00117938	2	0.00249064	0.000589994
2.2	0.0224369	0	2.2	0.0133722	0.00998191	2.2	0.0104513	0.00501297	2.2	0.0140857	0.00259301	2.2	0.00628379	0.00129718	2.2	0.00233633	0.000648958
2.4	0.0234803	0	2.4	0.0144744	0.0108806	2.4	0.0114407	0.00546649	2.4	0.0148743	0.00282815	2.4	0.00637183	0.00141496	2.4	0.00265266	0.000707917
2.6	0.0242919	0	2.6	0.0146648	0.0117779	2.6	0.0109031	0.00591965	2.6	0.0141062	0.00306319	2.6	0.00609637	0.00153271	2.6	0.00236362	0.000766868
2.8	0.0257817	0	2.8	0.0156178	0.0126737	2.8	0.0114936	0.00637244	2.8	0.0139186	0.00329813	2.8	0.00685034	0.00165043	2.8	0.00333965	0.000825814
3	0.0281493	0	3	0.0176148	0.0135681	3	0.0124641	0.00682487	3	0.0146615	0.00353297	3	0.0081403	0.00176813	3	0.00407786	0.000884753
3.2	0.0298642	0	3.2	0.0198113	0.0144611	3.2	0.0130029	0.00727693	3.2	0.0146861	0.00376772	3.2	0.00901079	0.00188581	3.2	0.00398857	0.000943685
3.4	0.0315731	0	3.4	0.0210942	0.0153526	3.4	0.0145035	0.00772863	3.4	0.0152476	0.00400236	3.4	0.00958466	0.00200346	3.4	0.00453036	0.00100261
3.6	0.0339983	0	3.6	0.0231783	0.0162427	3.6	0.0161389	0.00817996	3.6	0.0167283	0.00423691	3.6	0.0111968	0.00212109	3.6	0.0058308	0.00106153
3.8	0.0353696	0	3.8	0.0244993	0.0171314	3.8	0.0169041	0.00863094	3.8	0.0175275	0.00447136	3.8	0.0113579	0.00223869	3.8	0.00556264	0.00112044
4	0.0372668	0	4	0.0254708	0.0180186	4	0.0178624	0.00908154	4	0.0180002	0.00470571	4	0.0118548	0.00235627	4	0.00671443	0.00117935
4.2	0.0393475	0	4.2	0.0264063	0.0189044	4.2	0.0187731	0.00953179	4.2	0.0186418	0.00493997	4.2	0.0116412	0.00247382	4.2	0.00786983	0.00123825
4.4	0.0408584	0	4.4	0.0266943	0.0197888	4.4	0.0186669	0.00998167	4.4	0.0185943	0.00517412	4.4	0.0112888	0.00259135	4.4	0.00757468	0.00129715
4.6	0.0427841	0	4.6	0.0271126	0.0206718	4.6	0.0185872	0.0104312	4.6	0.0189036	0.00540818	4.6	0.011121	0.00270885	4.6	0.00683868	0.00135604
4.8	0.0450009	0	4.8	0.0280564	0.0215533	4.8	0.0191222	0.0108803	4.8	0.0191548	0.00564214	4.8	0.0110295	0.00282633	4.8	0.0066478	0.00141492
5	0.0454076	0	5	0.0280488	0.0224334	5	0.0182118	0.0113291	5	0.0179751	0.005876	5	0.0098158	0.00294378	5	0.00601483	0.00147379
5.2	0.047746	0	5.2	0.0283143	0.0233121	5.2	0.0179852	0.0117776	5.2	0.0178457	0.00610977	5.2	0.0101103	0.00306121	5.2	0.00589602	0.00153266
5.4	0.0500865	0	5.4	0.0291488	0.0241894	5.4	0.0188471	0.0122256	5.4	0.0182745	0.00634343	5.4	0.0104069	0.00317861	5.4	0.00619988	0.00159152
5.6	0.0513576	0	5.6	0.0307377	0.0250653	5.6	0.0195173	0.0126734	5.6	0.0186435	0.006577	5.6	0.0101217	0.00329599	5.6	0.0060844	0.00165038
5.8	0.0532495	0	5.8	0.0315154	0.0259398	5.8	0.0193714	0.0131207	5.8	0.0181388	0.00681047	5.8	0.00951998	0.00341334	5.8	0.00626539	0.00170923
6	0.0545465	0	6	0.0323281	0.0268129	6	0.0199334	0.0135677	6	0.0186698	0.00704385	6	0.00953581	0.00353067	6	0.00606383	0.00176808
6.2	0.0555773	0	6.2	0.0326756	0.0276846	6.2	0.0206081	0.0140143	6.2	0.0184686	0.00727712	6.2	0.00890976	0.00364798	6.2	0.00583826	0.00182691
6.4	0.0567374	0	6.4	0.0335356	0.0285548	6.4	0.0209398	0.0144606	6.4	0.0191358	0.0075103	6.4	0.00919973	0.00376526	6.4	0.00585842	0.00188574
6.6	0.0590481	0	6.6	0.0344473	0.0294237	6.6	0.0207892	0.0149065	6.6	0.0189662	0.00774338	6.6	0.0097414	0.00388251	6.6	0.00551632	0.00194457
6.8	0.0600006	0	6.8	0.0354283	0.0302912	6.8	0.0214111	0.015352	6.8	0.0182823	0.00797637	6.8	0.00935121	0.00399974	6.8	0.00564919	0.00200339
7	0.0614112	0	7	0.0368617	0.0311573	7	0.0220812	0.0157972	7	0.0184375	0.00820925	7	0.0100185	0.00411695	7	0.00565321	0.0020622
7.2	0.0627697	0	7.2	0.0380654	0.032022	7.2	0.023278	0.0162421	7.2	0.0190791	0.00844204	7.2	0.0110058	0.00423413	7.2	0.00584088	0.002121
7.4	0.0645744	0	7.4	0.0385539	0.0328853	7.4	0.0245961	0.0166865	7.4	0.0203331	0.00867473	7.4	0.0107935	0.00435128	7.4	0.00718462	0.0021798
7.6	0.0660781	0	7.6	0.0397771	0.0337472	7.6	0.025099	0.0171306	7.6	0.0212254	0.00890732	7.6	0.0117102	0.00446841	7.6	0.00809563	0.0022386
7.8	0.0667715	0	7.8	0.0405294	0.0346077	7.8	0.0254206	0.0175744	7.8	0.0212974	0.00913982	7.8	0.011879	0.00458552	7.8	0.00852923	0.00229738
8	0.0685469	0	8	0.0411055	0.0354669	8	0.0259031	0.0180178	8	0.0223419	0.00937222	8	0.011345	0.0047026	8	0.00951416	0.00235616
8.2	0.0706178	0	8.2	0.0418714	0.0363246	8.2	0.026838	0.0184608	8.2	0.0236147	0.00960452	8.2	0.0118651	0.00481966	8.2	0.0102359	0.00241494
8.4	0.0719206	0	8.4	0.0426313	0.037181	8.4	0.0271015	0.0189035	8.4	0.0240537	0.00983673	8.4	0.0120104	0.00493669	8.4	0.010239	0.0024737
8.6	0.0734558	0	8.6	0.0429859	0.038036	8.6	0.026827	0.0193459	8.6	0.0245774	0.0100688	8.6	0.0110482	0.0050537	8.6	0.0100399	0.00253247
8.8	0.0749493	0	8.8	0.0435761	0.0388897	8.8	0.0269876	0.0197878	8.8	0.0249749	0.0103008	8.8	0.0111368	0.00517068	8.8	0.0105354	0.00259122
9	0.0766624	0	9	0.0445132	0.0397419	9	0.0278982	0.0202294	9	0.0254734	0.0105328	9	0.011216	0.00528764	9	0.0112421	0.00264997
9.2	0.0788901	0	9.2	0.0452151	0.0405928	9.2	0.0290762	0.0206707	9.2	0.0260391	0.0107646	9.2	0.0114067	0.00540457	9.2	0.0116102	0.00270871
9.4	0.0810685	0	9.4	0.0459128	0.0414424	9.4	0.0291159	0.0211116	9.4	0.025929	0.0109963	9.4	0.0111741	0.00552148	9.4	0.0113409	0.00276745
9.6	0.0827622	0	9.6	0.0464398	0.0422905	9.6	0.0296897	0.0215522	9.6	0.0258878	0.0112279	9.6	0.0110724	0.00563836	9.6	0.0107544	0.00282618
9.8	0.085648	0	9.8	0.0474885	0.0431373	9.8	0.0302893	0.0219923	9.8	0.0257974	0.0114594	9.8	0.0113724	0.00575522	9.8	0.0108509	0.0028849
10	0.0873088	0	10	0.0477869	0.0439828	10	0.0304659	0.0224322	10	0.025934	0.0116909	10	0.0117914	0.00587205	10	0.0100189	0.00294362
10.2	0.0880679	0	10.2	0.0474816	0.0448269	10.2	0.0298971	0.0228717	10.2	0.0245506	0.0119222	10.2	0.0117112	0.00598886	10.2	0.00889811	0.00300233
10.4	0.0894054	0	10.4	0.0476152	0.0456696	10.4	0.0293123	0.0233108	10.4	0.0236978	0.0121534	10.4	0.0112819	0.00610565	10.4	0.00747667	0.00306103
10.6	0.0901302	0	10.6	0.0472756	0.046511	10.6	0.0281588	0.0237496	10.6	0.0222654	0.0123846	10.6	0.0109467	0.00622241	10.6	0.00685664	0.00311973
10.8	0.0911944	0	10.8	0.0478711	0.047351	10.8	0.028848	0.024188	10.8	0.0216992	0.0126156	10.8	0.0112038	0.00633914	10.8	0.00638268	0.00317842
11	0.0930468	0	11	0.048819	0.0481896	11	0.0300879	0.0246261	11	0.0223889	0.0128466	11	0.0124507	0.00645586	11	0.00661299	0.00323711
11.2	0.0940413	0	11.2	0.0496917	0.049027	11.2	0.0305752	0.0250638	11.2	0.0223794	0.0130774	11.2	0.012714	0.00657254	11.2	0.00692702	0.00329579
11.4	0.0957007	0	11.4	0.0508662	0.0498629	11.4	0.0311957	0.0255011	11.4	0.0232414	0.0133082	11.4	0.0127037	0.0066892	11.4	0.00715134	0.00335446
11.6	0.0967545	0	11.6	0.0520531	0.0506976	11.6	0.0316783	0.0259381	11.6	0.023842	0.0135388	11.6	0.0133338	0.00680584	11.6	0.00700155	0.00341313
11.8	0.0970296	0	11.8	0.0530031	0.0515309	11.8	0.032129	0.0263748	11.8	0.0237667	0.0137694	11.8	0.0131863	0.00692245	11.8	0.006859	0.00347178
12	0.098253	0	12	0.0538273	0.0523628	12	0.0319374	0.0268111	12	0.0240158	0.0139998	12	0.0132997	0.00703904	12	0.00657715	0.00353044
12.2	0.0998073	0	12.2	0.0546147	0.0531934	12.2	0.0333606	0.0272471	12.2	0.0247124	0.0142302	12.2	0.0136957	0.0071556	12.2	0.00694461	0.00358909
12.4	0.0995923	0	12.4	0.0552484	0.0540227	12.4	0.0330034	0.0276827	12.4	0.0244948	0.0144605	12.4	0.0120824	0.00727214	12.4	0.00697713	0.00364773
12.6	0.101252	0	12.6	0.0566338	0.0548507	12.6	0.0340773	0.0281179	12.6	0.0246063	0.0146907	12.6	0.0122688	0.00738866	12.6	0.00689098	0.00370636
12.8	0.1029	0	12.8	0.0582831	0.0556773	12.8	0.035406	0.0285528	12.8	0.0257622	0.0149207	12.8	0.0121683	0.00750514	12.8	0.00788761	0.00376499
13	0.104969	0	13	0.0594397	0.0565026	13	0.0364802	0.0289874	13	0.0261751	0.0151507	13	0.0119429	0.00762161	13	0.00822359	0.00382361
13.2	0.10696	0	13.2	0.0608654	0.0573266	13.2	0.0375311	0.0294216	13.2	0.0261808	0.0153806	13.2	0.0124799	0.00773805	13.2	0.00877649	0.00388223
13.4	0.109957	0	13.4	0.0627783	0.0581492	13.4	0.038345	0.0298554	13.4	0.0265827	0.0156104	13.4	0.0129991	0.00785446	13.4	0.00927987	0.00394084
13.6	0.110803	0	13.6	0.0629676	0.0589705	13.6	0.0392572	0.0302889	13.6	0.0263843	0.0158401	13.6	0.0119416	0.00797086	13.6	0.00912935	0.00399944
13.8	0.111735	0	13.8	0.0638249	0.0597905	13.8	0.039187	0.0307221	13.8	0.0263145	0.0160697	13.8	0.0128278	0.00808722	13.8	0.0092955	0.00405804
14	0.112746	0	14	0.0647862	0.0606092	14	0.0389723	0.0311549	14	0.0262923	0.0162992	14	0.013316	0.00820356	14	0.00910156	0.00411663
14.2	0.113378	0	14.2	0.0645822	0.0614266	14.2	0.0376773	0.0315873	14.2	0.0253077	0.0165286	14.2	0.0127742	0.00831988	14.2	0.0078702	0.00417521
14.4	0.115116	0	14.4	0.0653513	0.0622426	14.4	0.037161	0.0320194	14.4	0.0257654	0.0167579	14.4	0.0129722	0.00843617	14.4	0.00825599	0.00423379
14.6	0.117537	0	14.6	0.0667279	0.0630574	14.6	0.0383633	0.0324512	14.6	0.0268189	0.0169871	14.6	0.0142921	0.00855244	14.6	0.00896839	0.00429236
14.8	0.118994	0	14.8	0.0678589	0.0638708	14.8	0.0389967	0.0328826	14.8	0.0274523	0.0172162	14.8	0.014875	0.00866868	14.8	0.00840527	0.00435093
15	0.12094	0	15	0.0688018	0.0646829	15	0.0396271	0.0333137	15	0.0284186	0.0174452	15	0.0159192	0.0087849	15	0.00936594	0.00440948
15.2	0.122407	0	15.2	0.0697277	0.0654937	15.2	0.039726	0.0337444	15.2	0.029037	0.0176742	15.2	0.0162125	0.0089011	15.2	0.00897138	0.00446804
15.4	0.123478	0	15.4	0.0705792	0.0663032	15.4	0.0400357	0.0341747	15.4	0.0297318	0.017903	15.4	0.0165782	0.00901727	15.4	0.00882368	0.00452658
15.6	0.123864	0	15.6	0.0701327	0.0671115	15.6	0.0395489	0.0346047	15.6	0.0288161	0.0181317	15.6	0.016859	0.00913341	15.6	0.00765931	0.00458512
15.8	0.124261	0	15.8	0.0703942	0.0679184	15.8	0.0392964	0.0350344	15.8	0.0285153	0.0183604	15.8	0.0174176	0.00924953	15.8	0.00714136	0.00464366
16	0.125206	0	16	0.0706498	0.068724	16	0.0394247	0.0354637	16	0.0284069	0.0185889	16	0.0174938	0.00936563	16	0.00660948	0.00470218
16.2	0.126344	0	16.2	0.071155	0.0695283	16.2	0.0393854	0.0358927	16.2	0.0276825	0.0188174	16.2	0.0166467	0.0094817	16.2	0.00630184	0.0047607
16.4	0.127041	0	16.4	0.0718325	0.0703314	16.4	0.0392933	0.0363214	16.4	0.0270925	0.0190457	16.4	0.0158099	0.00959775	16.4	0.00590534	0.00481922
16.6	0.128517	0	16.6	0.0722181	0.0711331	16.6	0.0399076	0.0367496	16.6	0.0266465	0.019274	16.6	0.0149193	0.00971377	16.6	0.00525437	0.00487773
16.8	0.128878	0	16.8	0.0717359	0.0719335	16.8	0.0396026	0.0371776	16.8	0.0256104	0.0195021	16.8	0.0134004	0.00982977	16.8	0.00497964	0.00493623
17	0.131372	0	17	0.072581	0.0727327	17	0.0407271	0.0376052	17	0.0257357	0.0197302	17	0.0137503	0.00994574	17	0.00556929	0.00499473
17.2	0.133261	0	17.2	0.0738544	0.0735306	17.2	0.0418333	0.0380324	17.2	0.0261284	0.0199582	17.2	0.0134438	0.0100617	17.2	0.00615093	0.00505321
17.4	0.134991	0	17.4	0.0741938	0.0743272	17.4	0.0425486	0.0384594	17.4	0.0258812	0.020186	17.4	0.0134127	0.0101776	17.4	0.00663974	0.0051117
17.6	0.135838	0	17.6	0.0741598	0.0751225	17.6	0.042865	0.0388859	17.6	0.0253765	0.0204138	17.6	0.013346	0.0102935	17.6	0.00696962	0.00517017
17.8	0.137513	0	17.8	0.075355	0.0759166	17.8	0.0434693	0.0393121	17.8	0.0265959	0.0206415	17.8	0.0144568	0.0104094	17.8	0.00749473	0.00522865
18	0.1397	0	18	0.0759835	0.0767093	18	0.0430757	0.039738	18	0.0271512	0.0208691	18	0.0141636	0.0105252	18	0.00771586	0.00528711
18.2	0.141084	0	18.2	0.0764811	0.0775008	18.2	0.0435304	0.0401636	18.2	0.0283188	0.0210966	18.2	0.0142759	0.0106411	18.2	0.00783614	0.00534557
18.4	0.14332	0	18.4	0.0787849	0.0782911	18.4	0.0449243	0.0405887	18.4	0.0297924	0.021324	18.4	0.015126	0.0107569	18.4	0.00917449	0.00540402
18.6	0.145253	0	18.6	0.0806489	0.07908	18.6	0.0460466	0.0410136	18.6	0.0307235	0.0215513	18.6	0.0157019	0.0108726	18.6	0.00955842	0.00546246
18.8	0.146271	0	18.8	0.0819629	0.0798677	18.8	0.045882	0.0414381	18.8	0.0315219	0.0217785	18.8	0.0160244	0.0109884	18.8	0.00996569	0.0055209
19	0.148401	0	19	0.0836755	0.0806541	19	0.0469304	0.0418623	19	0.0333102	0.0220056	19	0.0169925	0.0111041	19	0.0110574	0.00557934
19.2	0.149508	0	19.2	0.0849867	0.0814393	19.2	0.0475161	0.0422861	19.2	0.0340704	0.0222326	19.2	0.0171454	0.0112198	19.2	0.0104811	0.00563776
19.4	0.150139	0	19.4	0.0860012	0.0822232	19.4	0.0477595	0.0427096	19.4	0.0343063	0.0224595	19.4	0.0176694	0.0113355	19.4	0.0107608	0.00569618
19.6	0.150831	0	19.6	0.086757	0.0830058	19.6	0.0476732	0.0431327	19.6	0.03409	0.0226864	19.6	0.0176385	0.0114512	19.6	0.00962921	0.0057546
19.8	0.151605	0	19.8	0.0881102	0.0837872	19.8	0.0481205	0.0435555	19.8	0.0339921	0.0229131	19.8	0.0176011	0.0115668	19.8	0.00926625	0.005813
20	0.152952	0	20	0.0896933	0.0845673	20	0.0481541	0.043978	20	0.0341648	0.0231397	20	0.0168645	0.0116824	20	0.00898723	0.0058714
20.2	0.153737	0	20.2	0.0908458	0.0853461	20.2	0.0480151	0.0444001	20.2	0.0334745	0.0233663	20.2	0.0157966	0.011798	20.2	0.00840439	0.0059298
20.4	0.153704	0	20.4	0.090206	0.0861238	20.4	0.0476002	0.0448219	20.4	0.0327195	0.0235927	20.4	0.0144143	0.0119135	20.4	0.00747659	0.00598819
20.6	0.155171	0	20.6	0.0908395	0.0869001	20.6	0.0480222	0.0452433	20.6	0.0320218	0.0238191	20.6	0.01427	0.0120291	20.6	0.00707069	0.00604657
20.8	0.15657	0	20.8	0.0910926	0.0876752	20.8	0.0489622	0.0456644	20.8	0.0316936	0.0240454	20.8	0.0142195	0.0121446	20.8	0.00765764	0.00610495
21	0.157463	0	21	0.0917835	0.0884491	21	0.0492044	0.0460851	21	0.031822	0.0242715	21	0.0142917	0.0122601	21	0.00737897	0.00616332
21.2	0.158044	0	21.2	0.0921551	0.0892217	21.2	0.0496123	0.0465056	21.2	0.0315466	0.0244976	21.2	0.0141194	0.0123755	21.2	0.00705245	0.00622168
21.4	0.159404	0	21.4	0.0929912	0.0899931	21.4	0.0509016	0.0469256	21.4	0.0316177	0.0247236	21.4	0.0143204	0.012491	21.4	0.00797922	0.00628004
21.6	0.160561	0	21.6	0.0929293	0.0907633	21.6	0.051191	0.0473454	21.6	0.0319427	0.0249494	21.6	0.0140552	0.0126064	21.6	0.00780192	0.00633839
21.8	0.162179	0	21.8	0.0929959	0.0915322	21.8	0.0525511	0.0477648	21.8	0.0329627	0.0251752	21.8	0.0138381	0.0127218	21.8	0.00820997	0.00639673
22	0.163261	0	22	0.0933903	0.0922999	22	0.053073	0.0481839	22	0.0326345	0.0254009	22	0.0134519	0.0128371	22	0.00798892	0.00645507
22.2	0.163787	0	22.2	0.0936071	0.0930663	22.2	0.0535678	0.0486026	22.2	0.0326328	0.0256265	22.2	0.0127915	0.0129525	22.2	0.00765021	0.0065134
22.4	0.165053	0	22.4	0.0945635	0.0938315	22.4	0.0537953	0.049021	22.4	0.0326147	0.025852	22.4	0.0124904	0.0130678	22.4	0.00763237	0.00657173
22.6	0.16657	0	22.6	0.0952806	0.0945955	22.6	0.0541066	0.049439	22.6	0.0327097	0.0260774	22.6	0.0125305	0.0131831	22.6	0.00749123	0.00663005
22.8	0.16727	0	22.8	0.0955431	0.0953582	22.8	0.0540088	0.0498567	22.8	0.0326123	0.0263027	22.8	0.0124254	0.0132983	22.8	0.00754554	0.00668836
23	0.169075	0	23	0.0967143	0.0961198	23	0.0542844	0.0502741	23	0.0332155	0.026528	23	0.0133207	0.0134136	23	0.00781477	0.00674667
23.2	0.170688	0	23.2	0.0979109	0.0968801	23.2	0.0548816	0.0506912	23.2	0.0338327	0.0267531	23.2	0.0139517	0.0135288	23.2	0.00762432	0.00680497
23.4	0.171959	0	23.4	0.0989422	0.0976392	23.4	0.0550976	0.0511079	23.4	0.0343122	0.0269781	23.4	0.0143118	0.013644	23.4	0.00805156	0.00686326
23.6	0.172985	0	23.6	0.0999321	0.098397	23.6	0.0551302	0.0515242	23.6	0.0339525	0.0272031	23.6	0.0146568	0.0137592	23.6	0.00784306	0.00692155
23.8	0.174428	0	23.8	0.101136	0.0991537	23.8	0.0557225	0.0519403	23.8	0.0345769	0.0274279	23.8	0.015324	0.0138743	23.8	0.00834749	0.00697983
24	0.17566	0	24	0.102373	0.0999091	24	0.0555462	0.052356	24	0.035245	0.0276527	24	0.0146806	0.0139894	24	0.00920646	0.00703811
24.2	0.177306	0	24.2	0.102998	0.100663	24.2	0.0554358	0.0527713	24.2	0.0348682	0.0278773	24.2	0.0152562	0.0141045	24.2	0.00949632	0.00709637
24.4	0.179138	0	24.4	0.102916	0.101416	24.4	0.0558844	0.0531864	24.4	0.0347881	0.0281019	24.4	0.0158694	0.0142196	24.4	0.00995316	0.00715464
24.6	0.180029	0	24.6	0.104422	0.102168	24.6	0.0572404	0.0536011	24.6	0.0356366	0.0283263	24.6	0.0167084	0.0143346	24.6	0.0105537	0.00721289
24.8	0.180101	0	24.8	0.104143	0.102919	24.8	0.057364	0.0540154	24.8	0.0347066	0.0285507	24.8	0.0164224	0.0144497	24.8	0.0101486	0.00727114
25	0.180358	0	25	0.104779	0.103668	25	0.057243	0.0544294	25	0.0345723	0.028775	25	0.0167713	0.0145646	25	0.0095977	0.00732939
25.2	0.182063	0	25.2	0.105715	0.104416	25.2	0.0585824	0.0548431	25.2	0.035439	0.0289992	25.2	0.0168094	0.0146796	25.2	0.0102662	0.00738763
25.4	0.184083	0	25.4	0.106387	0.105163	25.4	0.0594613	0.0552565	25.4	0.0360267	0.0292233	25.4	0.0169173	0.0147946	25.4	0.0110021	0.00744586
25.6	0.185533	0	25.6	0.106846	0.105909	25.6	0.0606674	0.0556695	25.6	0.0365231	0.0294473	25.6	0.0174873	0.0149095	25.6	0.0110919	0.00750408
25.8	0.187004	0	25.8	0.107519	0.106654	25.8	0.0617857	0.0560822	25.8	0.0365822	0.0296712	25.8	0.0176777	0.0150244	25.8	0.010732	0.0075623
26	0.187422	0	26	0.107856	0.107397	26	0.0613368	0.0564946	26	0.0362872	0.029895	26	0.0174527	0.0151393	26	0.00978848	0.00762051
26.2	0.188901	0	26.2	0.10846	0.108139	26.2	0.0614276	0.0569066	26.2	0.0368045	0.0301187	26.2	0.0177851	0.0152541	26.2	0.010074	0.00767872
26.4	0.190388	0	26.4	0.109643	0.10888	26.4	0.0617188	0.0573183	26.4	0.0373693	0.0303423	26.4	0.0181353	0.015369	26.4	0.00968448	0.00773692
26.6	0.192271	0	26.6	0.11095	0.10962	26.6	0.062049	0.0577297	26.6	0.03762	0.0305659	26.6	0.0186291	0.0154838	26.6	0.0101421	0.00779511
26.8	0.193537	0	26.8	0.111848	0.110358	26.8	0.0616763	0.0581407	26.8	0.0381412	0.0307893	26.8	0.0196923	0.0155985	26.8	0.0106416	0.0078533
27	0.195608	0	27	0.114244	0.111096	27	0.0623544	0.0585514	27	0.0392054	0.0310127	27	0.020887	0.0157133	27	0.0112592	0.00791148
27.2	0.196964	0	27.2	0.115127	0.111832	27.2	0.06256	0.0589618	27.2	0.0397427	0.0312359	27.2	0.0213781	0.015828	27.2	0.0118162	0.00796966
27.4	0.198882	0	27.4	0.115918	0.112567	27.4	0.0627793	0.0593718	27.4	0.0402518	0.0314591	27.4	0.0220533	0.0159427	27.4	0.0127289	0.00802782
27.6	0.199689	0	27.6	0.117134	0.113301	27.6	0.0635683	0.0597815	27.6	0.0406544	0.0316821	27.6	0.0225744	0.0160574	27.6	0.0132275	0.00808599
27.8	0.199991	0	27.8	0.117605	0.114034	27.8	0.062706	0.0601909	27.8	0.0407113	0.0319051	27.8	0.0217091	0.0161721	27.8	0.0138214	0.00814414
28	0.201401	0	28	0.118189	0.114765	28	0.0628306	0.0606	28	0.0406831	0.032128	28	0.0214317	0.0162867	28	0.0141615	0.00820229
28.2	0.202086	0	28.2	0.118421	0.115496	28.2	0.0632542	0.0610087	28.2	0.0405086	0.0323508	28.2	0.0216669	0.0164013	28.2	0.0141439	0.00826044
28.4	0.201618	0	28.4	0.118229	0.116225	28.4	0.0637992	0.0614171	28.4	0.0405322	0.0325734	28.4	0.020803	0.0165159	28.4	0.0134576	0.00831857
28.6	0.201168	0	28.6	0.118451	0.116953	28.6	0.0638139	0.0618251	28.6	0.0400966	0.032796	28.6	0.0205798	0.0166305	28.6	0.012799	0.0083767
28.8	0.202078	0	28.8	0.118669	0.11768	28.8	0.0643868	0.0622329	28.8	0.0396657	0.0330185	28.8	0.0204865	0.016745	28.8	0.012441	0.00843483
29	0.202473	0	29	0.119032	0.118405	29	0.0647496	0.0626403	29	0.0402068	0.033241	29	0.0196225	0.0168595	29	0.0123488	0.00849295
29.2	0.203607	0	29.2	0.119646	0.11913	29.2	0.0651297	0.0630473	29.2	0.0399694	0.0334633	29.2	0.0192371	0.016974	29.2	0.0123837	0.00855106
29.4	0.205073	0	29.4	0.120327	0.119853	29.4	0.0660739	0.0634541	29.4	0.0402822	0.0336855	29.4	0.0196032	0.0170885	29.4	0.0116358	0.00860917
29.6	0.20546	0	29.6	0.120546	0.120575	29.6	0.0665536	0.0638605	29.6	0.0408765	0.0339076	29.6	0.019189	0.0172029	29.6	0.0105414	0.00866726
29.8	0.206405	0	29.8	0.120921	0.121296	29.8	0.0658257	0.0642666	29.8	0.0403714	0.0341297	29.8	0.0190441	0.0173173	29.8	0.00941991	0.00872536
30	0.207375	0	30	0.122153	0.122016	30	0.0663062	0.0646724	30	0.0406498	0.0343516	30	0.0195543	0.0174317	30	0.00972781	0.00878345
30.2	0.209135	0	30.2	0.123828	0.122735	30.2	0.067477	0.0650778	30.2	0.0417271	0.0345735	30.2	0.020233	0.0175461	30.2	0.010559	0.00884153
30.4	0.209862	0	30.4	0.124515	0.123452	30.4	0.0678925	0.0654829	30.4	0.0422327	0.0347952	30.4	0.0202227	0.0176604	30.4	0.0106256	0.0088996
30.6	0.211818	0	30.6	0.126161	0.124169	30.6	0.069177	0.0658877	30.6	0.0429274	0.0350169	30.6	0.0212173	0.0177747	30.6	0.0115948	0.00895767
30.8	0.213554	0	30.8	0.127405	0.124884	30.8	0.0699208	0.0662921	30.8	0.0435343	0.0352385	30.8	0.0216315	0.017889	30.8	0.0116018	0.00901573
31	0.21508	0	31	0.128518	0.125598	31	0.0709023	0.0666963	31	0.0437042	0.03546	31	0.0221003	0.0180033	31	0.0119795	0.00907379
31.2	0.217167	0	31.2	0.128945	0.126311	31.2	0.071795	0.0671001	31.2	0.0442985	0.0356814	31.2	0.02328	0.0181176	31.2	0.0119326	0.00913184
31.4	0.219366	0	31.4	0.130516	0.127023	31.4	0.0733721	0.0675036	31.4	0.045029	0.0359027	31.4	0.0242962	0.0182318	31.4	0.0123429	0.00918988
31.6	0.220699	0	31.6	0.131587	0.127733	31.6	0.074395	0.0679067	31.6	0.0451383	0.0361239	31.6	0.0247856	0.018346	31.6	0.0127098	0.00924792
31.8	0.221833	0	31.8	0.131957	0.128443	31.8	0.0747225	0.0683096	31.8	0.0455693	0.036345	31.8	0.0251304	0.0184601	31.8	0.012982	0.00930595
32	0.222937	0	32	0.132404	0.129151	32	0.0751139	0.0687121	32	0.0452951	0.036566	32	0.0254015	0.0185743	32	0.0127555	0.00936397
32.2	0.222433	0	32.2	0.132543	0.129858	32.2	0.0748624	0.0691142	32.2	0.0443322	0.0367869	32.2	0.0251795	0.0186884	32.2	0.0126637	0.00942199
32.4	0.223574	0	32.4	0.133353	0.130565	32.4	0.076143	0.0695161	32.4	0.0448498	0.0370078	32.4	0.0255287	0.0188025	32.4	0.0129205	0.00948
32.6	0.225054	0	32.6	0.134391	0.131269	32.6	0.0766516	0.0699176	32.6	0.0454712	0.0372285	32.6	0.0262145	0.0189166	32.6	0.0134806	0.00953801
32.8	0.225855	0	32.8	0.134776	0.131973	32.8	0.0761902	0.0703188	32.8	0.0452615	0.0374492	32.8	0.0258423	0.0190307	32.8	0.0136111	0.00959601
33	0.226486	0	33	0.134644	0.132676	33	0.0760241	0.0707197	33	0.0450966	0.0376697	33	0.0254267	0.0191447	33	0.0135952	0.009654
33.2	0.227284	0	33.2	0.13479	0.133378	33.2	0.0762252	0.0711203	33.2	0.0446658	0.0378902	33.2	0.0245249	0.0192587	33.2	0.0128892	0.00971199
33.4	0.226959	0	33.4	0.133853	0.134078	33.4	0.07457	0.0715205	33.4	0.0437818	0.0381106	33.4	0.0226396	0.0193727	33.4	0.0112868	0.00976997
33.6	0.227476	0	33.6	0.134428	0.134777	33.6	0.0740732	0.0719204	33.6	0.0435522	0.0383308	33.6	0.0222688	0.0194866	33.6	0.0113005	0.00982794
33.8	0.228171	0	33.8	0.135939	0.135475	33.8	0.0739487	0.07232	33.8	0.04336	0.038551	33.8	0.0224254	0.0196006	33.8	0.0118099	0.00988591
34	0.228752	0	34	0.136243	0.136173	34	0.0742015	0.0727193	34	0.0434781	0.0387711	34	0.02193	0.0197145	34	0.0123249	0.00994387
34.2	0.229743	0	34.2	0.136515	0.136868	34.2	0.0746103	0.0731183	34.2	0.0441123	0.0389911	34.2	0.0220019	0.0198284	34.2	0.0127891	0.0100018
34.4	0.230884	0	34.4	0.137577	0.137563	34.4	0.0759701	0.0735169	34.4	0.0450471	0.039211	34.4	0.0222963	0.0199422	34.4	0.0135159	0.0100598
34.6	0.231881	0	34.6	0.138479	0.138257	34.6	0.0764956	0.0739152	34.6	0.0451078	0.0394309	34.6	0.0225601	0.0200561	34.6	0.0135805	0.0101177
34.8	0.233311	0	34.8	0.139472	0.13895	34.8	0.0764352	0.0743132	34.8	0.0450376	0.0396506	34.8	0.0222685	0.0201699	34.8	0.0137102	0.0101757
35	0.234433	0	35	0.140026	0.139641	35	0.0768546	0.0747109	35	0.0453381	0.0398702	35	0.022894	0.0202837	35	0.0134052	0.0102336
35.2	0.235543	0	35.2	0.140693	0.140331	35.2	0.077198	0.0751082	35.2	0.0459091	0.0400898	35.2	0.0236451	0.0203974	35.2	0.012649	0.0102915
35.4	0.23755	0	35.4	0.142528	0.141021	35.4	0.0785276	0.0755052	35.4	0.046533	0.0403092	35.4	0.0246288	0.0205112	35.4	0.0136034	0.0103494
35.6	0.238666	0	35.6	0.143098	0.141709	35.6	0.0787774	0.0759019	35.6	0.0467505	0.0405286	35.6	0.0255648	0.0206249	35.6	0.0135741	0.0104073
35.8	0.239686	0	35.8	0.143653	0.142396	35.8	0.0783712	0.0762983	35.8	0.0469554	0.0407479	35.8	0.0258698	0.0207386	35.8	0.0135781	0.0104652
36	0.240856	0	36	0.144963	0.143082	36	0.0780245	0.0766944	36	0.0466315	0.040967	36	0.0263046	0.0208523	36	0.0142485	0.0105231
36.2	0.242785	0	36.2	0.146759	0.143767	36.2	0.0789868	0.0770901	36.2	0.0475945	0.0411861	36.2	0.0274592	0.0209659	36.2	0.0148864	0.010581
36.4	0.244591	0	36.4	0.147789	0.14445	36.4	0.0799201	0.0774856	36.4	0.0488981	0.0414051	36.4	0.0271647	0.0210795	36.4	0.0151923	0.0106389
36.6	0.245921	0	36.6	0.148714	0.145133	36.6	0.0794031	0.0778807	36.6	0.0498556	0.041624	36.6	0.0281487	0.0211931	36.6	0.0151039	0.0106968
36.8	0.24697	0	36.8	0.149098	0.145815	36.8	0.0796287	0.0782755	36.8	0.0500351	0.0418428	36.8	0.0280599	0.0213067	36.8	0.0148824	0.0107547
37	0.247193	0	37	0.149218	0.146495	37	0.0802068	0.0786699	37	0.0497638	0.0420616	37	0.0269871	0.0214202	37	0.0141795	0.0108126
37.2	0.247777	0	37.2	0.149767	0.147174	37.2	0.080272	0.0790641	37.2	0.0494025	0.0422802	37.2	0.0260531	0.0215338	37.2	0.0131769	0.0108704
37.4	0.248399	0	37.4	0.149848	0.147853	37.4	0.0807387	0.0794579	37.4	0.0497515	0.0424987	37.4	0.0255212	0.0216473	37.4	0.013042	0.0109283
37.6	0.24966	0	37.6	0.150504	0.14853	37.6	0.082003	0.0798514	37.6	0.0499945	0.0427172	37.6	0.0255911	0.0217607	37.6	0.0134317	0.0109861
37.8	0.249957	0	37.8	0.150448	0.149206	37.8	0.0818589	0.0802447	37.8	0.0503386	0.0429355	37.8	0.0253344	0.0218742	37.8	0.0130287	0.011044
38	0.251289	0	38	0.150391	0.149881	38	0.0824362	0.0806375	38	0.0507741	0.0431538	38	0.0254698	0.0219876	38	0.0127138	0.0111018
38.2	0.252002	0	38.2	0.150539	0.150555	38.2	0.0833601	0.0810301	38.2	0.051574	0.043372	38.2	0.025927	0.022101	38.2	0.0126537	0.0111596
38.4	0.252773	0	38.4	0.15149	0.151228	38.4	0.0842518	0.0814224	38.4	0.0515313	0.04359	38.4	0.0266225	0.0222144	38.4	0.0129922	0.0112175
38.6	0.253128	0	38.6	0.151497	0.151899	38.6	0.0840258	0.0818143	38.6	0.0513078	0.043808	38.6	0.0264516	0.0223278	38.6	0.0128927	0.0112753
38.8	0.254143	0	38.8	0.152005	0.15257	38.8	0.0847333	0.0822059	38.8	0.051348	0.0440259	38.8	0.026196	0.0224411	38.8	0.0131761	0.0113331
39	0.254455	0	39	0.151992	0.15324	39	0.0854816	0.0825972	39	0.0516368	0.0442437	39	0.0260209	0.0225544	39	0.0122721	0.0113909
39.2	0.254863	0	39.2	0.152408	0.153908	39.2	0.0860436	0.0829882	39.2	0.0513883	0.0444615	39.2	0.0260826	0.0226677	39.2	0.0122128	0.0114487
39.4	0.256771	0	39.4	0.153878	0.154576	39.4	0.0869518	0.0833789	39.4	0.0515379	0.0446791	39.4	0.0268478	0.022781	39.4	0.0129217	0.0115065
39.6	0.258023	0	39.6	0.153946	0.155242	39.6	0.0870517	0.0837692	39.6	0.0513827	0.0448966	39.6	0.0271237	0.0228942	39.6	0.0126663	0.0115643
39.8	0.259518	0	39.8	0.155502	0.155907	39.8	0.08724	0.0841593	39.8	0.0517176	0.0451141	39.8	0.0274162	0.0230074	39.8	0.0121144	0.0116221
40	0.260285	0	40	0.156732	0.156571	40	0.0879748	0.084549	40	0.0518547	0.0453314	40	0.0278167	0.0231206	40	0.0121237	0.0116798
40.2	0.261561	0	40.2	0.157353	0.157235	40.2	0.0882256	0.0849384	40.2	0.0516047	0.0455487	40.2	0.0281343	0.0232338	40.2	0.0124804	0.0117376
40.4	0.262246	0	40.4	0.157724	0.157897	40.4	0.0886923	0.0853275	40.4	0.0519513	0.0457659	40.4	0.0281023	0.0233469	40.4	0.0126109	0.0117954
40.6	0.264303	0	40.6	0.159466	0.158558	40.6	0.0901307	0.0857163	40.6	0.0536378	0.0459829	40.6	0.0293934	0.02346	40.6	0.0133829	0.0118531
40.8	0.264973	0	40.8	0.159799	0.159218	40.8	0.0906802	0.0861048	40.8	0.0529576	0.0461999	40.8	0.0286071	0.0235731	40.8	0.0127262	0.0119109
41	0.266022	0	41	0.160892	0.159877	41	0.0917331	0.086493	41	0.0527542	0.0464168	41	0.0285959	0.0236862	41	0.0132319	0.0119686
41.2	0.267466	0	41.2	0.162053	0.160534	41.2	0.0928667	0.0868808	41.2	0.0541985	0.0466336	41.2	0.0290905	0.0237992	41.2	0.0146699	0.0120263
41.4	0.268429	0	41.4	0.162262	0.161191	41.4	0.0929708	0.0872684	41.4	0.0546264	0.0468503	41.4	0.0287197	0.0239123	41.4	0.0151229	0.0120841
41.6	0.269526	0	41.6	0.163403	0.161847	41.6	0.092865	0.0876556	41.6	0.0544772	0.047067	41.6	0.0291604	0.0240253	41.6	0.0160322	0.0121418
41.8	0.270569	0	41.8	0.165141	0.162502	41.8	0.0929483	0.0880425	41.8	0.0558889	0.0472835	41.8	0.0299892	0.0241382	41.8	0.0173352	0.0121995
42	0.271421	0	42	0.165493	0.163155	42	0.0927433	0.0884291	42	0.0563175	0.0475	42	0.0298534	0.0242512	42	0.0175807	0.0122572
42.2	0.272077	0	42.2	0.166099	0.163808	42.2	0.0929353	0.0888154	42.2	0.0556216	0.0477163	42.2	0.0297911	0.0243641	42.2	0.0180541	0.0123149
42.4	0.273487	0	42.4	0.167352	0.164459	42.4	0.0938332	0.0892014	42.4	0.0564244	0.0479326	42.4	0.0302094	0.024477	42.4	0.0191626	0.0123726
42.6	0.273741	0	42.6	0.166948	0.16511	42.6	0.0936647	0.089587	42.6	0.0573465	0.0481487	42.6	0.0293761	0.0245899	42.6	0.0189612	0.0124303
42.8	0.274674	0	42.8	0.167694	0.165759	42.8	0.094456	0.0899724	42.8	0.0570521	0.0483648	42.8	0.0293048	0.0247027	42.8	0.0193663	0.012488
43	0.275657	0	43	0.168506	0.166408	43	0.0948753	0.0903574	43	0.0579434	0.0485808	43	0.0289288	0.0248156	43	0.0189314	0.0125457
43.2	0.276388	0	43.2	0.168569	0.167055	43.2	0.0950759	0.0907422	43.2	0.0579886	0.0487967	43.2	0.0288308	0.0249284	43.2	0.0185462	0.0126034
43.4	0.278203	0	43.4	0.169287	0.167701	43.4	0.095041	0.0911266	43.4	0.0585495	0.0490125	43.4	0.0295861	0.0250412	43.4	0.0180781	0.012661
43.6	0.278876	0	43.6	0.169991	0.168347	43.6	0.095271	0.0915107	43.6	0.0588107	0.0492283	43.6	0.0292362	0.0251539	43.6	0.0166941	0.0127187
43.8	0.278799	0	43.8	0.170188	0.168991	43.8	0.0949457	0.0918945	43.8	0.058307	0.0494439	43.8	0.0292275	0.0252667	43.8	0.0147307	0.0127764
44	0.27946	0	44	0.169846	0.169634	44	0.0949894	0.092278	44	0.0573877	0.0496594	44	0.0294529	0.0253794	44	0.0144839	0.012834
44.2	0.280799	0	44.2	0.170293	0.170276	44.2	0.0951363	0.0926612	44.2	0.0575364	0.0498749	44.2	0.0292701	0.0254921	44.2	0.0141964	0.0128917
44.4	0.28201	0	44.4	0.170202	0.170917	44.4	0.0956951	0.0930441	44.4	0.0571179	0.0500902	44.4	0.0287455	0.0256047	44.4	0.0132593	0.0129493
44.6	0.282584	0	44.6	0.170741	0.171558	44.6	0.0963749	0.0934266	44.6	0.0571942	0.0503055	44.6	0.0290969	0.0257174	44.6	0.0128669	0.0130069
44.8	0.282411	0	44.8	0.170249	0.172197	44.8	0.0964257	0.0938089	44.8	0.0560606	0.0505207	44.8	0.0290263	0.02583	44.8	0.0120176	0.0130645
45	0.283077	0	45	0.170954	0.172835	45	0.0966767	0.0941908	45	0.0562257	0.0507358	45	0.0292449	0.0259426	45	0.0126612	0.0131222
45.2	0.283766	0	45.2	0.170537	0.173472	45.2	0.0964695	0.0945725	45.2	0.0556794	0.0509508	45.2	0.0292213	0.0260552	45.2	0.0127189	0.0131798
45.4	0.28476	0	45.4	0.171413	0.174108	45.4	0.0975257	0.0949538	45.4	0.0557779	0.0511657	45.4	0.0298169	0.0261677	45.4	0.0130801	0.0132374
45.6	0.285809	0	45.6	0.17265	0.174743	45.6	0.0985259	0.0953349	45.6	0.0565834	0.0513805	45.6	0.0294106	0.0262802	45.6	0.0142725	0.013295
45.8	0.286221	0	45.8	0.172924	0.175377	45.8	0.0985454	0.0957156	45.8	0.0562653	0.0515953	45.8	0.028553	0.0263927	45.8	0.0147267	0.0133526
46	0.287255	0	46	0.173645	0.17601	46	0.0997692	0.096096	46	0.0562545	0.0518099	46	0.0286707	0.0265052	46	0.0152189	0.0134102
46.2	0.288141	0	46.2	0.175162	0.176641	46.2	0.100841	0.0964761	46.2	0.0567808	0.0520244	46.2	0.0290902	0.0266177	46.2	0.0163014	0.0134678
46.4	0.288893	0	46.4	0.174412	0.177272	46.4	0.101128	0.0968559	46.4	0.0571286	0.0522389	46.4	0.0283916	0.0267301	46.4	0.0157671	0.0135253
46.6	0.289913	0	46.6	0.175449	0.177902	46.6	0.102142	0.0972354	46.6	0.0578281	0.0524533	46.6	0.0290945	0.0268425	46.6	0.0159562	0.0135829
46.8	0.291517	0	46.8	0.177164	0.178531	46.8	0.103664	0.0976146	46.8	0.0584884	0.0526676	46.8	0.0297438	0.0269549	46.8	0.0174158	0.0136405
47	0.292623	0	47	0.177944	0.179159	47	0.10458	0.0979935	47	0.0598546	0.0528818	47	0.0303813	0.0270672	47	0.0174641	0.013698
47.2	0.293322	0	47.2	0.178174	0.179786	47.2	0.104849	0.0983721	47.2	0.0596167	0.0530959	47.2	0.0307946	0.0271795	47.2	0.0176031	0.0137556
47.4	0.294226	0	47.4	0.179117	0.180412	47.4	0.104448	0.0987503	47.4	0.059756	0.0533099	47.4	0.0308827	0.0272919	47.4	0.0179076	0.0138131
47.6	0.294831	0	47.6	0.179829	0.181037	47.6	0.104943	0.0991283	47.6	0.0601924	0.0535238	47.6	0.0306449	0.0274041	47.6	0.0176308	0.0138707
47.8	0.29525	0	47.8	0.18004	0.18166	47.8	0.104953	0.099506	47.8	0.0603464	0.0537376	47.8	0.031162	0.0275164	47.8	0.016907	0.0139282
48	0.296195	0	48	0.180233	0.182283	48	0.105153	0.0998833	48	0.0600309	0.0539514	48	0.0308225	0.0276286	48	0.0169529	0.0139857
48.2	0.29697	0	48.2	0.180995	0.182905	48.2	0.105112	0.10026	48.2	0.060258	0.054165	48.2	0.0306778	0.0277409	48.2	0.0165903	0.0140432
48.4	0.297865	0	48.4	0.181407	0.183526	48.4	0.105595	0.100637	48.4	0.0605797	0.0543786	48.4	0.0312388	0.027853	48.4	0.0168016	0.0141007
48.6	0.297758	0	48.6	0.182413	0.184146	48.6	0.105474	0.101014	48.6	0.0611934	0.0545921	48.6	0.0314601	0.0279652	48.6	0.0169034	0.0141583
48.8	0.297958	0	48.8	0.182481	0.184765	48.8	0.105369	0.10139	48.8	0.0604859	0.0548055	48.8	0.0312061	0.0280774	48.8	0.0167464	0.0142158
49	0.298795	0	49	0.183076	0.185383	49	0.105796	0.101766	49	0.0603936	0.0550188	49	0.0316313	0.0281895	49	0.0167098	0.0142732
49.2	0.299517	0	49.2	0.183268	0.185999	49.2	0.106221	0.102141	49.2	0.0607775	0.055232	49.2	0.0313429	0.0283016	49.2	0.0163115	0.0143307
49.4	0.300398	0	49.4	0.184516	0.186615	49.4	0.106845	0.102516	49.4	0.0614829	0.0554451	49.4	0.0309326	0.0284136	49.4	0.0167857	0.0143882
49.6	0.301776	0	49.6	0.185672	0.18723	49.6	0.106945	0.102891	49.6	0.0618798	0.0556581	49.6	0.0304491	0.0285257	49.6	0.01686	0.0144457
49.8	0.302956	0	49.8	0.187153	0.187844	49.8	0.10745	0.103266	49.8	0.0620279	0.0558711	49.8	0.0308137	0.0286377	49.8	0.0167534	0.0145032
50	0.304464	0	50	0.188675	0.188457	50	0.107861	0.10364	50	0.0625099	0.0560839	50	0.0315953	0.0287497	50	0.0170462	0.0145606
50.2	0.305223	0	50.2	0.189633	0.189069	50.2	0.107918	0.104014	50.2	0.0621629	0.0562967	50.2	0.0319145	0.0288617	50.2	0.0165982	0.0146181
50.4	0.306175	0	50.4	0.190311	0.18968	50.4	0.108773	0.104388	50.4	0.0624872	0.0565094	50.4	0.0322419	0.0289736	50.4	0.0162962	0.0146755
50.6	0.306911	0	50.6	0.192029	0.19029	50.6	0.109316	0.104761	50.6	0.0629856	0.056722	50.6	0.0326767	0.0290856	50.6	0.0171855	0.014733
50.8	0.307795	0	50.8	0.192401	0.190899	50.8	0.109371	0.105135	50.8	0.0626971	0.0569345	50.8	0.0331474	0.0291975	50.8	0.0177267	0.0147904
51	0.308441	0	51	0.192856	0.191507	51	0.109479	0.105507	51	0.0624031	0.0571469	51	0.0328467	0.0293094	51	0.0177655	0.0148479
51.2	0.308495	0	51.2	0.192412	0.192114	51.2	0.108601	0.10588	51.2	0.0619461	0.0573592	51.2	0.0323648	0.0294212	51.2	0.0176366	0.0149053
51.4	0.308937	0	51.4	0.192906	0.19272	51.4	0.108261	0.106252	51.4	0.0619348	0.0575714	51.4	0.032537	0.0295331	51.4	0.0173921	0.0149627
51.6	0.310511	0	51.6	0.193826	0.193325	51.6	0.109837	0.106624	51.6	0.0632905	0.0577836	51.6	0.0332351	0.0296449	51.6	0.0173127	0.0150201
51.8	0.310815	0	51.8	0.194378	0.193929	51.8	0.110387	0.106996	51.8	0.0633834	0.0579956	51.8	0.0334903	0.0297567	51.8	0.0174281	0.0150775
52	0.311447	0	52	0.194665	0.194532	52	0.110835	0.107367	52	0.063196	0.0582076	52	0.0334009	0.0298684	52	0.0176481	0.0151349
52.2	0.31271	0	52.2	0.195769	0.195134	52.2	0.111403	0.107738	52.2	0.0633855	0.0584194	52.2	0.0346204	0.0299802	52.2	0.0175516	0.0151923
52.4	0.313952	0	52.4	0.196326	0.195735	52.4	0.11245	0.108109	52.4	0.0638405	0.0586312	52.4	0.0345824	0.0300919	52.4	0.0183232	0.0152497
52.6	0.314575	0	52.6	0.196657	0.196336	52.6	0.112484	0.108479	52.6	0.0633607	0.0588429	52.6	0.0351396	0.0302036	52.6	0.0178655	0.0153071
52.8	0.315566	0	52.8	0.196754	0.196935	52.8	0.11355	0.108849	52.8	0.0638215	0.0590545	52.8	0.0360287	0.0303152	52.8	0.0181188	0.0153645
53	0.317141	0	53	0.197314	0.197533	53	0.114157	0.109219	53	0.0641791	0.0592661	53	0.0359938	0.0304269	53	0.0181797	0.0154218
53.2	0.317319	0	53.2	0.196907	0.198131	53.2	0.113815	0.109589	53.2	0.0637647	0.0594775	53.2	0.0347567	0.0305385	53.2	0.0171884	0.0154792
53.4	0.320292	0	53.4	0.198423	0.198727	53.4	0.114938	0.109958	53.4	0.0648491	0.0596888	53.4	0.0361009	0.0306501	53.4	0.0181533	0.0155366
53.6	0.321604	0	53.6	0.199058	0.199322	53.6	0.115142	0.110327	53.6	0.0652139	0.0599001	53.6	0.0362316	0.0307617	53.6	0.0181096	0.0155939
53.8	0.322797	0	53.8	0.199657	0.199917	53.8	0.114986	0.110695	53.8	0.0651945	0.0601113	53.8	0.0364767	0.0308732	53.8	0.0178446	0.0156513
54	0.323613	0	54	0.20103	0.20051	54	0.115892	0.111064	54	0.065498	0.0603224	54	0.0372155	0.0309848	54	0.0181205	0.0157086
54.2	0.324388	0	54.2	0.202086	0.201103	54.2	0.116529	0.111432	54.2	0.0664367	0.0605333	54.2	0.0373842	0.0310963	54.2	0.0179591	0.0157659
54.4	0.324753	0	54.4	0.202251	0.201694	54.4	0.116085	0.1118	54.4	0.0669434	0.0607442	54.4	0.0363132	0.0312077	54.4	0.0181038	0.0158233
54.6	0.325878	0	54.6	0.203266	0.202285	54.6	0.116882	0.112167	54.6	0.0669935	0.0609551	54.6	0.0362895	0.0313192	54.6	0.0182412	0.0158806
54.8	0.32678	0	54.8	0.204216	0.202875	54.8	0.1173	0.112534	54.8	0.0679364	0.0611658	54.8	0.0363924	0.0314306	54.8	0.0191452	0.0159379
55	0.326471	0	55	0.204232	0.203464	55	0.116678	0.112901	55	0.0680439	0.0613764	55	0.0345838	0.031542	55	0.0187475	0.0159952
55.2	0.326632	0	55.2	0.204398	0.204051	55.2	0.116258	0.113268	55.2	0.0683698	0.061587	55.2	0.0344201	0.0316534	55.2	0.0176819	0.0160525
55.4	0.326716	0	55.4	0.205891	0.204638	55.4	0.11663	0.113634	55.4	0.0690056	0.0617974	55.4	0.0346905	0.0317648	55.4	0.0177863	0.0161098
55.6	0.327341	0	55.6	0.206725	0.205224	55.6	0.11719	0.114	55.6	0.0693158	0.0620078	55.6	0.0340989	0.0318761	55.6	0.0177063	0.0161671
55.8	0.327399	0	55.8	0.207378	0.205809	55.8	0.117348	0.114366	55.8	0.0690046	0.0622181	55.8	0.0340705	0.0319875	55.8	0.0177428	0.0162244
56	0.327297	0	56	0.208336	0.206393	56	0.117922	0.114731	56	0.0683529	0.0624283	56	0.0341345	0.0320987	56	0.0170624	0.0162817
56.2	0.327952	0	56.2	0.208983	0.206976	56.2	0.118621	0.115096	56.2	0.0681441	0.0626384	56.2	0.034965	0.03221	56.2	0.0171301	0.0163389
56.4	0.32871	0	56.4	0.209792	0.207558	56.4	0.119301	0.115461	56.4	0.0686384	0.0628484	56.4	0.0355668	0.0323213	56.4	0.0170161	0.0163962
56.6	0.329223	0	56.6	0.210211	0.20814	56.6	0.119218	0.115825	56.6	0.0689034	0.0630584	56.6	0.0359767	0.0324325	56.6	0.0168367	0.0164535
56.8	0.329902	0	56.8	0.210491	0.20872	56.8	0.119349	0.11619	56.8	0.0689155	0.0632682	56.8	0.0356011	0.0325437	56.8	0.0170396	0.0165107
57	0.331318	0	57	0.211425	0.209299	57	0.119945	0.116553	57	0.0689939	0.063478	57	0.0359821	0.0326549	57	0.0175762	0.016568
57.2	0.332431	0	57.2	0.211637	0.209878	57.2	0.120886	0.116917	57.2	0.0698487	0.0636876	57.2	0.0364182	0.032766	57.2	0.0178768	0.0166252
57.4	0.333924	0	57.4	0.212313	0.210455	57.4	0.12187	0.11728	57.4	0.0707573	0.0638972	57.4	0.0382056	0.0328771	57.4	0.0195046	0.0166824
57.6	0.334687	0	57.6	0.212326	0.211032	57.6	0.121786	0.117643	57.6	0.0702056	0.0641067	57.6	0.0381337	0.0329882	57.6	0.0195807	0.0167397
57.8	0.3361	0	57.8	0.213086	0.211607	57.8	0.122178	0.118006	57.8	0.070943	0.0643161	57.8	0.0383095	0.0330993	57.8	0.0197105	0.0167969
58	0.336853	0	58	0.214002	0.212182	58	0.122747	0.118369	58	0.0714085	0.0645255	58	0.0382598	0.0332104	58	0.0199784	0.0168541
58.2	0.338902	0	58.2	0.214343	0.212756	58.2	0.123243	0.118731	58.2	0.0719821	0.0647347	58.2	0.0386282	0.0333214	58.2	0.020272	0.0169113
58.4	0.339967	0	58.4	0.214992	0.213329	58.4	0.123989	0.119093	58.4	0.0723592	0.0649438	58.4	0.0378635	0.0334324	58.4	0.0209129	0.0169685
58.6	0.341252	0	58.6	0.216518	0.213901	58.6	0.124948	0.119454	58.6	0.0738819	0.0651529	58.6	0.0385626	0.0335434	58.6	0.0214114	0.0170257
58.8	0.341206	0	58.8	0.215719	0.214472	58.8	0.123362	0.119816	58.8	0.0738086	0.0653619	58.8	0.0372886	0.0336544	58.8	0.0212553	0.0170829
59	0.341489	0	59	0.21593	0.215042	59	0.12349	0.120177	59	0.0739643	0.0655708	59	0.0365902	0.0337653	59	0.020748	0.0171401
59.2	0.342279	0	59.2	0.216177	0.215611	59.2	0.123173	0.120537	59.2	0.0744325	0.0657795	59.2	0.0365954	0.0338762	59.2	0.0202368	0.0171973
59.4	0.342345	0	59.4	0.216807	0.216179	59.4	0.123306	0.120898	59.4	0.0746142	0.0659883	59.4	0.036829	0.0339871	59.4	0.0199157	0.0172545
59.6	0.343505	0	59.6	0.217277	0.216747	59.6	0.124485	0.121258	59.6	0.0740698	0.0661969	59.6	0.0371231	0.034098	59.6	0.0203456	0.0173116
59.8	0.343496	0	59.8	0.217769	0.217313	59.8	0.125181	0.121618	59.8	0.0739163	0.0664054	59.8	0.0372208	0.0342089	59.8	0.0204104	0.0173688
60	0.343554	0	60	0.218065	0.217879	60	0.125494	0.121977	60	0.0737704	0.0666139	60	0.0373676	0.0343197	60	0.0202455	0.0174259
60.2	0.344781	0	60.2	0.218832	0.218443	60.2	0.126665	0.122336	60.2	0.0747343	0.0668222	60.2	0.0386339	0.0344305	60.2	0.0207962	0.0174831
60.4	0.34534	0	60.4	0.218782	0.219007	60.4	0.127047	0.122695	60.4	0.0750613	0.0670305	60.4	0.0382687	0.0345413	60.4	0.0209655	0.0175402
60.6	0.345843	0	60.6	0.218633	0.21957	60.6	0.127453	0.123054	60.6	0.0749812	0.0672387	60.6	0.0379684	0.034652	60.6	0.0213722	0.0175974
60.8	0.346861	0	60.8	0.219735	0.220132	60.8	0.128642	0.123412	60.8	0.0760072	0.0674468	60.8	0.0393057	0.0347627	60.8	0.0217135	0.0176545
61	0.34746	0	61	0.220473	0.220693	61	0.129557	0.12377	61	0.076428	0.0676548	61	0.0400027	0.0348734	61	0.0221714	0.0177116
61.2	0.347197	0	61.2	0.219957	0.221253	61.2	0.129872	0.124128	61.2	0.0763029	0.0678627	61.2	0.0399065	0.0349841	61.2	0.0218928	0.0177687
61.4	0.347785	0	61.4	0.220846	0.221812	61.4	0.13076	0.124486	61.4	0.0768477	0.0680706	61.4	0.0408625	0.0350948	61.4	0.0225497	0.0178259
61.6	0.348645	0	61.6	0.22187	0.222371	61.6	0.130597	0.124843	61.6	0.077173	0.0682783	61.6	0.0400157	0.0352054	61.6	0.0219405	0.017883
61.8	0.348926	0	61.8	0.222075	0.222928	61.8	0.13011	0.1252	61.8	0.0772663	0.068486	61.8	0.0394074	0.035316	61.8	0.0211148	0.0179401
62	0.349782	0	62	0.223248	0.223485	62	0.130873	0.125557	62	0.0778022	0.0686935	62	0.0403329	0.0354266	62	0.0210558	0.0179971
62.2	0.351042	0	62.2	0.224266	0.22404	62.2	0.131644	0.125913	62.2	0.0788931	0.068901	62.2	0.0405306	0.0355372	62.2	0.0209097	0.0180542
62.4	0.350923	0	62.4	0.224525	0.224595	62.4	0.131353	0.126269	62.4	0.0784869	0.0691084	62.4	0.0396328	0.0356477	62.4	0.0208941	0.0181113
62.6	0.350964	0	62.6	0.224351	0.225149	62.6	0.131173	0.126625	62.6	0.0781847	0.0693158	62.6	0.039457	0.0357583	62.6	0.0199968	0.0181684
62.8	0.351425	0	62.8	0.224339	0.225702	62.8	0.13123	0.12698	62.8	0.0780868	0.069523	62.8	0.0384723	0.0358688	62.8	0.0197449	0.0182255
63	0.352735	0	63	0.225483	0.226254	63	0.13256	0.127336	63	0.0786988	0.0697301	63	0.0392907	0.0359792	63	0.0202064	0.0182825
63.2	0.352984	0	63.2	0.224907	0.226805	63.2	0.132295	0.12769	63.2	0.0777279	0.0699372	63.2	0.0389125	0.0360897	63.2	0.0198661	0.0183396
63.4	0.353572	0	63.4	0.226012	0.227355	63.4	0.133257	0.128045	63.4	0.0778636	0.0701442	63.4	0.0396213	0.0362001	63.4	0.0202618	0.0183966
63.6	0.354166	0	63.6	0.226379	0.227905	63.6	0.133137	0.128399	63.6	0.0768854	0.070351	63.6	0.0396096	0.0363105	63.6	0.0208733	0.0184537
63.8	0.35487	0	63.8	0.22739	0.228453	63.8	0.133025	0.128754	63.8	0.0773469	0.0705578	63.8	0.0392193	0.0364209	63.8	0.0209334	0.0185107
64	0.356609	0	64	0.227823	0.229001	64	0.13341	0.129107	64	0.0778606	0.0707646	64	0.0392203	0.0365312	64	0.0221414	0.0185677
64.2	0.357654	0	64.2	0.228213	0.229548	64.2	0.134166	0.129461	64.2	0.0782316	0.0709712	64.2	0.039213	0.0366416	64.2	0.0233331	0.0186248
64.4	0.358594	0	64.4	0.228358	0.230094	64.4	0.1344	0.129814	64.4	0.0781366	0.0711777	64.4	0.0386069	0.0367519	64.4	0.0235906	0.0186818
64.6	0.359047	0	64.6	0.228613	0.230639	64.6	0.134261	0.130167	64.6	0.0784763	0.0713842	64.6	0.0392304	0.0368622	64.6	0.0236897	0.0187388
64.8	0.359247	0	64.8	0.229823	0.231183	64.8	0.133816	0.13052	64.8	0.078517	0.0715905	64.8	0.0397622	0.0369724	64.8	0.0233238	0.0187958
65	0.360233	0	65	0.230436	0.231726	65	0.134017	0.130872	65	0.0787461	0.0717968	65	0.0399747	0.0370827	65	0.0232142	0.0188528
65.2	0.362088	0	65.2	0.231611	0.232268	65.2	0.135293	0.131224	65.2	0.0806982	0.072003	65.2	0.0410078	0.0371929	65.2	0.0240035	0.0189098
65.4	0.363108	0	65.4	0.232723	0.23281	65.4	0.135627	0.131576	65.4	0.081306	0.0722091	65.4	0.041143	0.0373031	65.4	0.0240763	0.0189668
65.6	0.363431	0	65.6	0.233227	0.233351	65.6	0.135799	0.131927	65.6	0.0812482	0.0724151	65.6	0.0411934	0.0374133	65.6	0.0233158	0.0190238
65.8	0.364722	0	65.8	0.233905	0.23389	65.8	0.136398	0.132279	65.8	0.0821836	0.0726211	65.8	0.0418693	0.0375234	65.8	0.0227577	0.0190808
66	0.365256	0	66	0.234203	0.234429	66	0.136421	0.13263	66	0.0815584	0.0728269	66	0.0421597	0.0376335	66	0.0219795	0.0191377
66.2	0.365454	0	66.2	0.234287	0.234967	66.2	0.137074	0.13298	66.2	0.0810591	0.0730327	66.2	0.0424881	0.0377436	66.2	0.0214983	0.0191947
66.4	0.365983	0	66.4	0.234753	0.235505	66.4	0.137811	0.133331	66.4	0.0809566	0.0732383	66.4	0.0428311	0.0378537	66.4	0.0208294	0.0192516
66.6	0.365849	0	66.6	0.235017	0.236041	66.6	0.13781	0.133681	66.6	0.0803661	0.0734439	66.6	0.0431413	0.0379638	66.6	0.0193813	0.0193086
66.8	0.366598	0	66.8	0.235674	0.236576	66.8	0.138376	0.134031	66.8	0.0804883	0.0736494	66.8	0.0437822	0.0380738	66.8	0.0193796	0.0193655
67	0.367848	0	67	0.236284	0.237111	67	0.138942	0.13438	67	0.0806652	0.0738549	67	0.045002	0.0381838	67	0.0197341	0.0194225
67.2	0.367727	0	67.2	0.236458	0.237645	67.2	0.138581	0.134729	67.2	0.0796675	0.0740602	67.2	0.0435874	0.0382938	67.2	0.0192367	0.0194794
67.4	0.368542	0	67.4	0.237883	0.238178	67.4	0.138717	0.135078	67.4	0.0801319	0.0742654	67.4	0.0442633	0.0384037	67.4	0.0193572	0.0195363
67.6	0.369616	0	67.6	0.238405	0.23871	67.6	0.139093	0.135427	67.6	0.0798485	0.0744706	67.6	0.0444747	0.0385137	67.6	0.0198398	0.0195933
67.8	0.370824	0	67.8	0.23933	0.239241	67.8	0.139636	0.135775	67.8	0.0801745	0.0746757	67.8	0.044172	0.0386236	67.8	0.0202262	0.0196502
68	0.371002	0	68	0.238802	0.239771	68	0.139564	0.136124	68	0.079664	0.0748807	68	0.0437318	0.0387335	68	0.0209022	0.0197071
68.2	0.371601	0	68.2	0.239101	0.2403	68.2	0.139925	0.136471	68.2	0.0798235	0.0750856	68.2	0.043324	0.0388433	68.2	0.0212533	0.019764
68.4	0.372418	0	68.4	0.239019	0.240829	68.4	0.140174	0.136819	68.4	0.0797561	0.0752904	68.4	0.0432372	0.0389532	68.4	0.0206138	0.0198209
68.6	0.372454	0	68.6	0.23917	0.241357	68.6	0.139103	0.137166	68.6	0.0798079	0.0754951	68.6	0.0429683	0.039063	68.6	0.0202285	0.0198778
68.8	0.373925	0	68.8	0.240597	0.241884	68.8	0.140704	0.137513	68.8	0.0805229	0.0756998	68.8	0.0432735	0.0391728	68.8	0.0207703	0.0199347
69	0.375648	0	69	0.241277	0.24241	69	0.141655	0.13786	69	0.0821071	0.0759043	69	0.0436144	0.0392826	69	0.0217107	0.0199915
69.2	0.376547	0	69.2	0.241844	0.242935	69.2	0.141627	0.138206	69.2	0.0824535	0.0761088	69.2	0.0435113	0.0393923	69.2	0.0221701	0.0200484
69.4	0.37697	0	69.4	0.242652	0.243459	69.4	0.141621	0.138553	69.4	0.0828876	0.0763132	69.4	0.042993	0.0395021	69.4	0.0218258	0.0201053
69.6	0.377943	0	69.6	0.243911	0.243983	69.6	0.14282	0.138898	69.6	0.0840085	0.0765175	69.6	0.0435269	0.0396118	69.6	0.0220691	0.0201621
69.8	0.378772	0	69.8	0.244236	0.244506	69.8	0.142425	0.139244	69.8	0.0840382	0.0767217	69.8	0.0433485	0.0397215	69.8	0.0218178	0.020219
70	0.379337	0	70	0.244572	0.245028	70	0.142726	0.139589	70	0.0831964	0.0769258	70	0.043933	0.0398311	70	0.0213069	0.0202758
70.2	0.379027	0	70.2	0.245009	0.245549	70.2	0.143467	0.139934	70.2	0.0839722	0.0771299	70.2	0.0439714	0.0399408	70.2	0.0209148	0.0203327
70.4	0.379976	0	70.4	0.245477	0.246069	70.4	0.14366	0.140279	70.4	0.0842335	0.0773338	70.4	0.0445727	0.0400504	70.4	0.0210598	0.0203895
70.6	0.380659	0	70.6	0.245832	0.246588	70.6	0.144266	0.140624	70.6	0.0837395	0.0775377	70.6	0.0447622	0.04016	70.6	0.0214916	0.0204463
70.8	0.382201	0	70.8	0.246528	0.247107	70.8	0.145737	0.140968	70.8	0.085524	0.0777415	70.8	0.0458169	0.0402695	70.8	0.0223606	0.0205032
71	0.38289	0	71	0.246614	0.247624	71	0.145918	0.141312	71	0.0853882	0.0779452	71	0.0452569	0.0403791	71	0.0225781	0.02056
71.2	0.382476	0	71.2	0.24643	0.248141	71.2	0.14584	0.141656	71.2	0.0842313	0.0781488	71.2	0.0439483	0.0404886	71.2	0.0217338	0.0206168
71.4	0.383034	0	71.4	0.246542	0.248657	71.4	0.145884	0.141999	71.4	0.0844677	0.0783524	71.4	0.044612	0.0405981	71.4	0.0222677	0.0206736
71.6	0.382939	0	71.6	0.246238	0.249172	71.6	0.145495	0.142342	71.6	0.0835716	0.0785558	71.6	0.0442304	0.0407076	71.6	0.0224567	0.0207304
71.8	0.382491	0	71.8	0.245869	0.249687	71.8	0.144555	0.142685	71.8	0.082788	0.0787592	71.8	0.0437124	0.040817	71.8	0.0215337	0.0207872
72	0.382151	0	72	0.246004	0.2502	72	0.145042	0.143027	72	0.0827326	0.0789625	72	0.0438317	0.0409264	72	0.021528	0.020844
72.2	0.382604	0	72.2	0.246221	0.250713	72.2	0.145211	0.14337	72.2	0.0833304	0.0791657	72.2	0.0430997	0.0410358	72.2	0.0210735	0.0209008
72.4	0.382351	0	72.4	0.2457	0.251225	72.4	0.144719	0.143712	72.4	0.0832425	0.0793688	72.4	0.0432716	0.0411452	72.4	0.0201812	0.0209575
72.6	0.382475	0	72.6	0.247129	0.251736	72.6	0.144884	0.144053	72.6	0.0837726	0.0795718	72.6	0.042718	0.0412546	72.6	0.0206121	0.0210143
72.8	0.38294	0	72.8	0.247408	0.252246	72.8	0.145476	0.144395	72.8	0.0843132	0.0797747	72.8	0.0423184	0.0413639	72.8	0.0208821	0.0210711
73	0.383583	0	73	0.248203	0.252755	73	0.144976	0.144736	73	0.0851288	0.0799776	73	0.0429621	0.0414732	73	0.020619	0.0211278
73.2	0.383935	0	73.2	0.249294	0.253264	73.2	0.144605	0.145077	73.2	0.084904	0.0801804	73.2	0.0426717	0.0415825	73.2	0.0206184	0.0211846
73.4	0.384505	0	73.4	0.250112	0.253772	73.4	0.145474	0.145418	73.4	0.0859399	0.080383	73.4	0.0423419	0.0416918	73.4	0.0206474	0.0212413
73.6	0.385845	0	73.6	0.250963	0.254279	73.6	0.145996	0.145758	73.6	0.0858936	0.0805856	73.6	0.0426602	0.041801	73.6	0.0212941	0.021298
73.8	0.386384	0	73.8	0.251263	0.254785	73.8	0.146236	0.146098	73.8	0.0860381	0.0807882	73.8	0.0429615	0.0419102	73.8	0.021325	0.0213548
74	0.387965	0	74	0.25275	0.25529	74	0.14793	0.146438	74	0.0871192	0.0809906	74	0.0441068	0.0420194	74	0.0222711	0.0214115
74.2	0.387748	0	74.2	0.253035	0.255795	74.2	0.147868	0.146777	74.2	0.0873068	0.0811929	74.2	0.0438055	0.0421286	74.2	0.0221811	0.0214682
74.4	0.389603	0	74.4	0.254113	0.256299	74.4	0.149213	0.147117	74.4	0.0883105	0.0813952	74.4	0.0454058	0.0422378	74.4	0.0231165	0.0215249
74.6	0.390257	0	74.6	0.254689	0.256801	74.6	0.150545	0.147456	74.6	0.0889143	0.0815974	74.6	0.0451049	0.0423469	74.6	0.0231878	0.0215816
74.8	0.390643	0	74.8	0.254982	0.257304	74.8	0.149902	0.147794	74.8	0.0886166	0.0817995	74.8	0.0456131	0.042456	74.8	0.0229446	0.0216383
75	0.390731	0	75	0.254971	0.257805	75	0.149911	0.148133	75	0.0878841	0.0820015	75	0.0450377	0.0425651	75	0.022534	0.021695
75.2	0.391616	0	75.2	0.255796	0.258305	75.2	0.150038	0.148471	75.2	0.0881895	0.0822034	75.2	0.0454749	0.0426741	75.2	0.0224901	0.0217517
75.4	0.392491	0	75.4	0.256379	0.258805	75.4	0.149968	0.148809	75.4	0.0883411	0.0824052	75.4	0.0461851	0.0427832	75.4	0.0228591	0.0218084
75.6	0.39361	0	75.6	0.257059	0.259304	75.6	0.150066	0.149146	75.6	0.0878219	0.082607	75.6	0.0461536	0.0428922	75.6	0.0226089	0.0218651
75.8	0.394648	0	75.8	0.258114	0.259802	75.8	0.151282	0.149484	75.8	0.0890289	0.0828087	75.8	0.046878	0.0430012	75.8	0.0228532	0.0219218
76	0.395048	0	76	0.258605	0.260299	76	0.15228	0.149821	76	0.0892162	0.0830103	76	0.0469013	0.0431101	76	0.0228129	0.0219784
76.2	0.396269	0	76.2	0.259849	0.260796	76.2	0.153365	0.150158	76.2	0.0907565	0.0832118	76.2	0.0474275	0.0432191	76.2	0.0231393	0.0220351
76.4	0.397093	0	76.4	0.260396	0.261291	76.4	0.153955	0.150494	76.4	0.090719	0.0834132	76.4	0.0475728	0.043328	76.4	0.0234408	0.0220917
76.6	0.397883	0	76.6	0.261897	0.261786	76.6	0.154656	0.150831	76.6	0.0913016	0.0836145	76.6	0.0476475	0.0434369	76.6	0.0243484	0.0221484
76.8	0.398897	0	76.8	0.262458	0.26228	76.8	0.15547	0.151167	76.8	0.0914945	0.0838158	76.8	0.0482849	0.0435458	76.8	0.0240357	0.022205
77	0.399355	0	77	0.263667	0.262774	77	0.156205	0.151502	77	0.0924618	0.0840169	77	0.0484087	0.0436546	77	0.0249645	0.0222616
77.2	0.399452	0	77.2	0.263397	0.263266	77.2	0.155707	0.151838	77.2	0.0916496	0.084218	77.2	0.046905	0.0437635	77.2	0.0248423	0.0223183
77.4	0.400691	0	77.4	0.264082	0.263758	77.4	0.157281	0.152173	77.4	0.0925715	0.084419	77.4	0.0473224	0.0438723	77.4	0.0253912	0.0223749
77.6	0.401778	0	77.6	0.265004	0.264249	77.6	0.157534	0.152508	77.6	0.0932899	0.0846199	77.6	0.0471234	0.043981	77.6	0.026403	0.0224315
77.8	0.402125	0	77.8	0.265426	0.264739	77.8	0.158309	0.152842	77.8	0.0940966	0.0848208	77.8	0.0476244	0.0440898	77.8	0.0272144	0.0224881
78	0.403423	0	78	0.266364	0.265228	78	0.159273	0.153177	78	0.0950888	0.0850215	78	0.0481498	0.0441985	78	0.0278981	0.0225447
78.2	0.402732	0	78.2	0.265922	0.265717	78.2	0.159411	0.153511	78.2	0.0953889	0.0852222	78.2	0.0472839	0.0443073	78.2	0.0272668	0.0226013
78.4	0.403546	0	78.4	0.265766	0.266205	78.4	0.159358	0.153845	78.4	0.0949821	0.0854227	78.4	0.0476274	0.0444159	78.4	0.0271682	0.0226579
78.6	0.403949	0	78.6	0.266154	0.266692	78.6	0.15942	0.154178	78.6	0.0942967	0.0856232	78.6	0.0472127	0.0445246	78.6	0.027322	0.0227145
78.8	0.405044	0	78.8	0.266349	0.267178	78.8	0.159285	0.154512	78.8	0.0938206	0.0858236	78.8	0.0472141	0.0446333	78.8	0.0277113	0.0227711
79	0.404854	0	79	0.265999	0.267663	79	0.159753	0.154845	79	0.093139	0.086024	79	0.0469114	0.0447419	79	0.0271608	0.0228276
79.2	0.405908	0	79.2	0.26626	0.268148	79.2	0.159846	0.155177	79.2	0.092249	0.0862242	79.2	0.0474447	0.0448505	79.2	0.0274806	0.0228842
79.4	0.406487	0	79.4	0.266153	0.268632	79.4	0.160104	0.15551	79.4	0.091299	0.0864244	79.4	0.0471176	0.0449591	79.4	0.0273214	0.0229408
79.6	0.407433	0	79.6	0.266207	0.269115	79.6	0.159534	0.155842	79.6	0.0910359	0.0866244	79.6	0.0463897	0.0450676	79.6	0.0271046	0.0229973
79.8	0.407833	0	79.8	0.266604	0.269597	79.8	0.159866	0.156174	79.8	0.0905326	0.0868244	79.8	0.0465065	0.0451761	79.8	0.0271218	0.0230539
80	0.407683	0	80	0.267099	0.270079	80	0.160057	0.156506	80	0.0901819	0.0870243	80	0.0466995	0.0452846	80	0.0267702	0.0231104
80.2	0.408059	0	80.2	0.268111	0.270559	80.2	0.159741	0.156837	80.2	0.0906311	0.0872242	80.2	0.0470428	0.0453931	80.2	0.0265683	0.0231669
80.4	0.407384	0	80.4	0.268213	0.271039	80.4	0.158753	0.157168	80.4	0.089136	0.0874239	80.4	0.046332	0.0455016	80.4	0.0255941	0.0232235
80.6	0.407598	0	80.6	0.269532	0.271519	80.6	0.158689	0.157499	80.6	0.0893923	0.0876236	80.6	0.0466411	0.04561	80.6	0.0263631	0.02328
80.8	0.407468	0	80.8	0.269558	0.271997	80.8	0.158424	0.15783	80.8	0.0893069	0.0878231	80.8	0.0459566	0.0457184	80.8	0.0257693	0.0233365
81	0.407239	0	81	0.269891	0.272475	81	0.158181	0.15816	81	0.0896231	0.0880226	81	0.045389	0.0458268	81	0.0255396	0.023393
81.2	0.4084	0	81.2	0.270869	0.272952	81.2	0.158823	0.15849	81.2	0.0900943	0.088222	81.2	0.0464057	0.0459352	81.2	0.0253871	0.0234495
81.4	0.40943	0	81.4	0.272439	0.273428	81.4	0.159483	0.15882	81.4	0.0911315	0.0884213	81.4	0.0473759	0.0460435	81.4	0.0263632	0.023506
81.6	0.409436	0	81.6	0.272618	0.273903	81.6	0.15906	0.15915	81.6	0.0917521	0.0886206	81.6	0.0470754	0.0461519	81.6	0.0262428	0.0235625
81.8	0.410774	0	81.8	0.273287	0.274378	81.8	0.160639	0.159479	81.8	0.0931649	0.0888197	81.8	0.0484272	0.0462602	81.8	0.0267849	0.023619
82	0.411294	0	82	0.273966	0.274852	82	0.161219	0.159808	82	0.0942634	0.0890188	82	0.0493344	0.0463685	82	0.0268287	0.0236755
82.2	0.410897	0	82.2	0.273359	0.275325	82.2	0.161325	0.160137	82.2	0.0940246	0.0892178	82.2	0.0497027	0.0464767	82.2	0.0260034	0.023732
82.4	0.41229	0	82.4	0.274304	0.275797	82.4	0.162345	0.160465	82.4	0.0936686	0.0894167	82.4	0.0501754	0.0465849	82.4	0.0257356	0.0237884
82.6	0.412762	0	82.6	0.274558	0.276269	82.6	0.163079	0.160793	82.6	0.0945607	0.0896155	82.6	0.0503726	0.0466931	82.6	0.0259572	0.0238449
82.8	0.412677	0	82.8	0.273551	0.276739	82.8	0.163023	0.161121	82.8	0.0939167	0.0898143	82.8	0.0501943	0.0468013	82.8	0.0257695	0.0239014
83	0.412738	0	83	0.273987	0.277209	83	0.163422	0.161449	83	0.0939623	0.0900129	83	0.051224	0.0469095	83	0.0253901	0.0239578
83.2	0.413777	0	83.2	0.273868	0.277679	83.2	0.163606	0.161776	83.2	0.0944679	0.0902115	83.2	0.0517036	0.0470176	83.2	0.0248908	0.0240143
83.4	0.414474	0	83.4	0.27435	0.278147	83.4	0.163404	0.162104	83.4	0.0947304	0.09041	83.4	0.0515625	0.0471258	83.4	0.0238721	0.0240707
83.6	0.41509	0	83.6	0.274307	0.278615	83.6	0.162976	0.162431	83.6	0.0951219	0.0906084	83.6	0.0518219	0.0472339	83.6	0.0230417	0.0241271
83.8	0.415951	0	83.8	0.275207	0.279082	83.8	0.164067	0.162757	83.8	0.0952418	0.0908067	83.8	0.0520016	0.0473419	83.8	0.0230429	0.0241835
84	0.415734	0	84	0.275367	0.279548	84	0.164142	0.163084	84	0.0962443	0.091005	84	0.0522395	0.04745	84	0.0223875	0.02424
84.2	0.416372	0	84.2	0.276195	0.280014	84.2	0.164681	0.16341	84.2	0.0960918	0.0912031	84.2	0.0522083	0.047558	84.2	0.02241	0.0242964
84.4	0.416315	0	84.4	0.276941	0.280479	84.4	0.165184	0.163736	84.4	0.095794	0.0914012	84.4	0.0518297	0.047666	84.4	0.0221961	0.0243528
84.6	0.417109	0	84.6	0.278172	0.280943	84.6	0.165789	0.164061	84.6	0.0970861	0.0915992	84.6	0.0524431	0.047774	84.6	0.0232257	0.0244092
84.8	0.417353	0	84.8	0.278679	0.281406	84.8	0.166062	0.164386	84.8	0.0974501	0.0917971	84.8	0.0522664	0.0478819	84.8	0.0229727	0.0244656
85	0.417891	0	85	0.280228	0.281869	85	0.167226	0.164712	85	0.0981655	0.0919949	85	0.053021	0.0479899	85	0.0238854	0.024522
85.2	0.418485	0	85.2	0.281604	0.28233	85.2	0.167175	0.165036	85.2	0.0985264	0.0921927	85.2	0.0529665	0.0480978	85.2	0.0236906	0.0245784
85.4	0.418894	0	85.4	0.281855	0.282792	85.4	0.167603	0.165361	85.4	0.0988381	0.0923903	85.4	0.0527728	0.0482057	85.4	0.0244715	0.0246347
85.6	0.41926	0	85.6	0.281907	0.283252	85.6	0.167928	0.165685	85.6	0.0989311	0.0925879	85.6	0.052199	0.0483135	85.6	0.0241664	0.0246911
85.8	0.419466	0	85.8	0.282088	0.283711	85.8	0.168137	0.166009	85.8	0.0983275	0.0927854	85.8	0.0515868	0.0484214	85.8	0.0248803	0.0247475
86	0.420314	0	86	0.282687	0.28417	86	0.169082	0.166333	86	0.0981392	0.0929828	86	0.0521073	0.0485292	86	0.0253548	0.0248038
86.2	0.421055	0	86.2	0.282469	0.284628	86.2	0.170314	0.166656	86.2	0.098292	0.0931802	86.2	0.0516495	0.048637	86.2	0.0255841	0.0248602
86.4	0.421948	0	86.4	0.283033	0.285086	86.4	0.171023	0.16698	86.4	0.0979977	0.0933774	86.4	0.0506402	0.0487448	86.4	0.0265324	0.0249165
86.6	0.421384	0	86.6	0.282601	0.285542	86.6	0.170049	0.167303	86.6	0.0978248	0.0935746	86.6	0.049837	0.0488525	86.6	0.0267155	0.0249729
86.8	0.422295	0	86.8	0.28308	0.285998	86.8	0.170279	0.167625	86.8	0.0983781	0.0937716	86.8	0.0501488	0.0489603	86.8	0.0270972	0.0250292
87	0.422571	0	87	0.283438	0.286454	87	0.170723	0.167948	87	0.0988921	0.0939687	87	0.0507301	0.049068	87	0.0277142	0.0250855
87.2	0.422879	0	87.2	0.282799	0.286908	87.2	0.170372	0.16827	87.2	0.0978413	0.0941656	87.2	0.0499829	0.0491757	87.2	0.0269206	0.0251419
87.4	0.424434	0	87.4	0.283571	0.287362	87.4	0.170894	0.168592	87.4	0.0982757	0.0943624	87.4	0.050243	0.0492833	87.4	0.0275334	0.0251982
87.6	0.424934	0	87.6	0.283266	0.287815	87.6	0.171162	0.168914	87.6	0.0983895	0.0945592	87.6	0.0498032	0.049391	87.6	0.0273974	0.0252545
87.8	0.425678	0	87.8	0.283458	0.288267	87.8	0.171766	0.169235	87.8	0.0980624	0.0947558	87.8	0.0497014	0.0494986	87.8	0.0273129	0.0253108
88	0.426451	0	88	0.284551	0.288718	88	0.172819	0.169556	88	0.0990577	0.0949524	88	0.0502444	0.0496062	88	0.027357	0.0253671
88.2	0.426832	0	88.2	0.285589	0.289169	88.2	0.172995	0.169877	88.2	0.0986964	0.0951489	88.2	0.0506189	0.0497137	88.2	0.0276561	0.0254234
88.4	0.427297	0	88.4	0.285801	0.289619	88.4	0.172589	0.170198	88.4	0.0988558	0.0953454	88.4	0.0508051	0.0498213	88.4	0.0274506	0.0254797
88.6	0.428204	0	88.6	0.286765	0.290069	88.6	0.172653	0.170518	88.6	0.0998314	0.0955417	88.6	0.0515669	0.0499288	88.6	0.0279775	0.025536
88.8	0.428177	0	88.8	0.286687	0.290517	88.8	0.172533	0.170838	88.8	0.100004	0.095738	88.8	0.0514768	0.0500363	88.8	0.0275491	0.0255922
89	0.428056	0	89	0.286743	0.290965	89	0.172885	0.171158	89	0.100073	0.0959341	89	0.0514838	0.0501438	89	0.0266511	0.0256485
89.2	0.428697	0	89.2	0.286883	0.291412	89.2	0.172738	0.171478	89.2	0.100175	0.0961302	89.2	0.0511017	0.0502513	89.2	0.0252911	0.0257048
89.4	0.428883	0	89.4	0.286761	0.291859	89.4	0.17299	0.171797	89.4	0.0999864	0.0963262	89.4	0.0512436	0.0503587	89.4	0.0256303	0.025761
89.6	0.429138	0	89.6	0.286925	0.292305	89.6	0.172362	0.172116	89.6	0.0994081	0.0965222	89.6	0.0506383	0.0504661	89.6	0.0241518	0.0258173
89.8	0.429874	0	89.8	0.287714	0.29275	89.8	0.173024	0.172435	89.8	0.0997735	0.096718	89.8	0.0511605	0.0505735	89.8	0.0242456	0.0258735
90	0.430623	0	90	0.288008	0.293194	90	0.173921	0.172754	90	0.100835	0.0969138	90	0.0517919	0.0506809	90	0.0242838	0.0259297
90.2	0.430888	0	90.2	0.288049	0.293638	90.2	0.173698	0.173072	90.2	0.101192	0.0971095	90.2	0.0515355	0.0507882	90.2	0.0241106	0.025986
90.4	0.431559	0	90.4	0.28931	0.294081	90.4	0.173978	0.17339	90.4	0.102249	0.0973051	90.4	0.051724	0.0508955	90.4	0.0244177	0.0260422
90.6	0.432386	0	90.6	0.290332	0.294523	90.6	0.174122	0.173708	90.6	0.102902	0.0975006	90.6	0.0521787	0.0510028	90.6	0.0244067	0.0260984
90.8	0.433409	0	90.8	0.29127	0.294964	90.8	0.175033	0.174025	90.8	0.104172	0.0976961	90.8	0.0532353	0.0511101	90.8	0.0248049	0.0261546
91	0.433503	0	91	0.291791	0.295405	91	0.175718	0.174343	91	0.104086	0.0978914	91	0.0537327	0.0512174	91	0.0249404	0.0262108
91.2	0.434798	0	91.2	0.292813	0.295845	91.2	0.176128	0.17466	91.2	0.104273	0.0980867	91.2	0.0534905	0.0513246	91.2	0.0250042	0.026267
91.4	0.435821	0	91.4	0.293108	0.296284	91.4	0.176641	0.174976	91.4	0.10457	0.0982819	91.4	0.053499	0.0514318	91.4	0.0249632	0.0263232
91.6	0.436885	0	91.6	0.293998	0.296723	91.6	0.177122	0.175293	91.6	0.104648	0.098477	91.6	0.0534501	0.051539	91.6	0.0252492	0.0263794
91.8	0.438147	0	91.8	0.29511	0.297161	91.8	0.178222	0.175609	91.8	0.105405	0.098672	91.8	0.0540808	0.0516461	91.8	0.0260272	0.0264356
92	0.438739	0	92	0.296459	0.297598	92	0.178114	0.175925	92	0.105581	0.098867	92	0.0537777	0.0517533	92	0.0260804	0.0264918
92.2	0.439535	0	92.2	0.29672	0.298035	92.2	0.17802	0.176241	92.2	0.105153	0.0990619	92.2	0.0538566	0.0518604	92.2	0.0265588	0.026548
92.4	0.439754	0	92.4	0.296972	0.298471	92.4	0.178784	0.176557	92.4	0.105584	0.0992567	92.4	0.0536152	0.0519675	92.4	0.0267757	0.0266041
92.6	0.439984	0	92.6	0.296979	0.298906	92.6	0.179019	0.176872	92.6	0.106319	0.0994514	92.6	0.0535236	0.0520746	92.6	0.0269547	0.0266603
92.8	0.440256	0	92.8	0.296881	0.29934	92.8	0.17966	0.177187	92.8	0.105849	0.099646	92.8	0.0534646	0.0521816	92.8	0.0275589	0.0267164
93	0.440214	0	93	0.296669	0.299774	93	0.180353	0.177502	93	0.105459	0.0998405	93	0.0526379	0.0522886	93	0.0272406	0.0267726
93.2	0.440507	0	93.2	0.296483	0.300207	93.2	0.179883	0.177816	93.2	0.105081	0.100035	93.2	0.0523721	0.0523957	93.2	0.02704	0.0268287
93.4	0.440646	0	93.4	0.297471	0.300639	93.4	0.180581	0.17813	93.4	0.105068	0.100229	93.4	0.0526576	0.0525026	93.4	0.0275438	0.0268849
93.6	0.440338	0	93.6	0.297924	0.301071	93.6	0.18147	0.178444	93.6	0.10532	0.100424	93.6	0.0529301	0.0526096	93.6	0.0275355	0.026941
93.8	0.439875	0	93.8	0.297873	0.301502	93.8	0.18106	0.178758	93.8	0.105217	0.100618	93.8	0.0528395	0.0527165	93.8	0.0277619	0.0269971
94	0.439337	0	94	0.297895	0.301932	94	0.180806	0.179072	94	0.105196	0.100812	94	0.053067	0.0528234	94	0.0278495	0.0270532
94.2	0.439971	0	94.2	0.29847	0.302362	94.2	0.180841	0.179385	94.2	0.105587	0.101006	94.2	0.0532299	0.0529303	94.2	0.0281743	0.0271093
94.4	0.439682	0	94.4	0.298677	0.302791	94.4	0.181025	0.179698	94.4	0.105428	0.1012	94.4	0.0532374	0.0530372	94.4	0.0281665	0.0271654
94.6	0.439518	0	94.6	0.29868	0.303219	94.6	0.180823	0.18001	94.6	0.105205	0.101394	94.6	0.0534726	0.0531441	94.6	0.0274523	0.0272215
94.8	0.439094	0	94.8	0.299266	0.303646	94.8	0.181014	0.180323	94.8	0.105815	0.101588	94.8	0.0534444	0.0532509	94.8	0.0267876	0.0272776
95	0.439306	0	95	0.299596	0.304073	95	0.180634	0.180635	95	0.105592	0.101782	95	0.0538506	0.0533577	95	0.0268046	0.0273337
95.2	0.439854	0	95.2	0.299902	0.304499	95.2	0.180182	0.180947	95.2	0.105182	0.101975	95.2	0.0536053	0.0534645	95.2	0.0266405	0.0273898
95.4	0.440895	0	95.4	0.300113	0.304925	95.4	0.180658	0.181259	95.4	0.104941	0.102169	95.4	0.0542474	0.0535712	95.4	0.02629	0.0274459
95.6	0.442154	0	95.6	0.300771	0.30535	95.6	0.180552	0.18157	95.6	0.105382	0.102362	95.6	0.0539318	0.0536779	95.6	0.0269651	0.0275019
95.8	0.443107	0	95.8	0.302005	0.305774	95.8	0.180627	0.181882	95.8	0.105332	0.102556	95.8	0.0538101	0.0537847	95.8	0.0266631	0.027558
96	0.443997	0	96	0.302816	0.306197	96	0.180329	0.182192	96	0.105708	0.102749	96	0.053745	0.0538913	96	0.0265522	0.0276141
96.2	0.444814	0	96.2	0.303104	0.30662	96.2	0.180703	0.182503	96.2	0.106661	0.102942	96.2	0.0539031	0.053998	96.2	0.0266809	0.0276701
96.4	0.444714	0	96.4	0.302992	0.307042	96.4	0.180898	0.182814	96.4	0.106602	0.103135	96.4	0.0536436	0.0541047	96.4	0.0257196	0.0277262
96.6	0.447052	0	96.6	0.3038	0.307463	96.6	0.182294	0.183124	96.6	0.108459	0.103328	96.6	0.0545145	0.0542113	96.6	0.0270308	0.0277822
96.8	0.448184	0	96.8	0.304547	0.307884	96.8	0.183142	0.183434	96.8	0.108417	0.103521	96.8	0.055333	0.0543179	96.8	0.0282368	0.0278382
97	0.448833	0	97	0.304042	0.308304	97	0.183945	0.183744	97	0.109225	0.103714	97	0.0558897	0.0544244	97	0.0278067	0.0278942
97.2	0.450167	0	97.2	0.305201	0.308723	97.2	0.185373	0.184053	97.2	0.109837	0.103907	97.2	0.0568226	0.054531	97.2	0.0280719	0.0279503
97.4	0.45073	0	97.4	0.305974	0.309142	97.4	0.187	0.184362	97.4	0.110794	0.1041	97.4	0.0577298	0.0546375	97.4	0.0289164	0.0280063
97.6	0.449741	0	97.6	0.30548	0.30956	97.6	0.187146	0.184671	97.6	0.11004	0.104293	97.6	0.0582374	0.054744	97.6	0.0282929	0.0280623
97.8	0.449141	0	97.8	0.305061	0.309977	97.8	0.186468	0.18498	97.8	0.109475	0.104485	97.8	0.0582586	0.0548505	97.8	0.0279028	0.0281183
98	0.4492	0	98	0.305348	0.310394	98	0.186932	0.185288	98	0.110055	0.104678	98	0.0583528	0.054957	98	0.0282193	0.0281743
98.2	0.447972	0	98.2	0.30439	0.31081	98.2	0.186818	0.185597	98.2	0.109589	0.10487	98.2	0.0572942	0.0550634	98.2	0.0274472	0.0282303
98.4	0.44829	0	98.4	0.304319	0.311225	98.4	0.187191	0.185905	98.4	0.109968	0.105063	98.4	0.0578686	0.0551698	98.4	0.0273337	0.0282863
98.6	0.448556	0	98.6	0.304684	0.31164	98.6	0.187499	0.186212	98.6	0.110936	0.105255	98.6	0.0582488	0.0552762	98.6	0.0269783	0.0283422
98.8	0.447997	0	98.8	0.305291	0.312054	98.8	0.187353	0.18652	98.8	0.110356	0.105447	98.8	0.0582114	0.0553826	98.8	0.0268616	0.0283982
99	0.448388	0	99	0.305667	0.312467	99	0.187418	0.186827	99	0.109884	0.105639	99	0.0581104	0.055489	99	0.0266865	0.0284542
99.2	0.449342	0	99.2	0.306506	0.31288	99.2	0.188113	0.187134	99.2	0.110576	0.105831	99.2	0.058643	0.0555953	99.2	0.0267814	0.0285101
99.4	0.449808	0	99.4	0.306854	0.313292	99.4	0.188464	0.187441	99.4	0.110209	0.106023	99.4	0.0587088	0.0557016	99.4	0.0271325	0.0285661
99.6	0.450385	0	99.6	0.307572	0.313703	99.6	0.188497	0.187747	99.6	0.110155	0.106215	99.6	0.0578769	0.0558079	99.6	0.0271999	0.028622
99.8	0.451619	0	99.8	0.308902	0.314114	99.8	0.190088	0.188053	99.8	0.11064	0.106407	99.8	0.057687	0.0559141	99.8	0.0272642	0.028678
100	0.451853	0	100	0.308523	0.314524	100	0.18961	0.188359	100	0.11116	0.106599	100	0.0572091	0.0560204	100	0.0275472	0.0287339
100.2	0.452084	0	100.2	0.308936	0.314933	100.2	0.189673	0.188665	100.2	0.110937	0.10679	100.2	0.0569048	0.0561266	100.2	0.0269264	0.0287898
100.4	0.45317	0	100.4	0.309747	0.315342	100.4	0.190605	0.188971	100.4	0.111247	0.106982	100.4	0.0571378	0.0562328	100.4	0.0270718	0.0288458
100.6	0.455009	0	100.6	0.310424	0.31575	100.6	0.191425	0.189276	100.6	0.112587	0.107173	100.6	0.0582874	0.056339	100.6	0.0282428	0.0289017
100.8	0.455594	0	100.8	0.310722	0.316157	100.8	0.19121	0.189581	100.8	0.112355	0.107365	100.8	0.0587536	0.0564451	100.8	0.0280628	0.0289576
101	0.456711	0	101	0.311267	0.316564	101	0.191712	0.189886	101	0.113257	0.107556	101	0.0585217	0.0565512	101	0.028208	0.0290135
101.2	0.458195	0	101.2	0.31232	0.31697	101.2	0.192581	0.19019	101.2	0.113669	0.107747	101.2	0.0586225	0.0566573	101.2	0.0292802	0.0290694
101.4	0.458182	0	101.4	0.312417	0.317375	101.4	0.191807	0.190494	101.4	0.113561	0.107938	101.4	0.0589115	0.0567634	101.4	0.0291443	0.0291253
101.6	0.457774	0	101.6	0.313412	0.31778	101.6	0.191939	0.190798	101.6	0.113464	0.108129	101.6	0.0588204	0.0568695	101.6	0.0296135	0.0291812
101.8	0.457913	0	101.8	0.313874	0.318184	101.8	0.191415	0.191102	101.8	0.113263	0.10832	101.8	0.0583718	0.0569755	101.8	0.0299672	0.0292371
102	0.459219	0	102	0.315182	0.318588	102	0.192284	0.191406	102	0.114544	0.108511	102	0.0585577	0.0570815	102	0.0309349	0.0292929
102.2	0.459337	0	102.2	0.315692	0.31899	102.2	0.193085	0.191709	102.2	0.114784	0.108702	102.2	0.0591916	0.0571875	102.2	0.0311584	0.0293488
102.4	0.459724	0	102.4	0.316108	0.319393	102.4	0.192595	0.192012	102.4	0.114647	0.108893	102.4	0.0590833	0.0572935	102.4	0.0314951	0.0294047
102.6	0.459725	0	102.6	0.317346	0.319794	102.6	0.193254	0.192315	102.6	0.115023	0.109084	102.6	0.0597087	0.0573994	102.6	0.0317228	0.0294605
102.8	0.459634	0	102.8	0.317992	0.320195	102.8	0.193388	0.192617	102.8	0.115604	0.109274	102.8	0.0598503	0.0575054	102.8	0.0314026	0.0295164
103	0.460425	0	103	0.318404	0.320595	103	0.193863	0.19292	103	0.11615	0.109465	103	0.05946	0.0576113	103	0.0306418	0.0295722
103.2	0.460397	0	103.2	0.318719	0.320995	103.2	0.194223	0.193222	103.2	0.115959	0.109655	103.2	0.0601124	0.0577172	103.2	0.0303756	0.0296281
103.4	0.460151	0	103.4	0.319129	0.321394	103.4	0.194827	0.193524	103.4	0.115687	0.109845	103.4	0.059767	0.057823	103.4	0.0300669	0.0296839
103.6	0.460108	0	103.6	0.319161	0.321792	103.6	0.195446	0.193825	103.6	0.115578	0.110036	103.6	0.0589982	0.0579288	103.6	0.0291261	0.0297397
103.8	0.460897	0	103.8	0.318764	0.32219	103.8	0.195875	0.194127	103.8	0.115329	0.110226	103.8	0.0589828	0.0580347	103.8	0.0285872	0.0297955
104	0.461243	0	104	0.319398	0.322587	104	0.19584	0.194428	104	0.115889	0.110416	104	0.0596896	0.0581405	104	0.0281813	0.0298513
104.2	0.462126	0	104.2	0.319808	0.322983	104.2	0.196262	0.194729	104.2	0.116159	0.110606	104.2	0.0602366	0.0582462	104.2	0.0273309	0.0299072
104.4	0.462805	0	104.4	0.319676	0.323379	104.4	0.196105	0.195029	104.4	0.116177	0.110796	104.4	0.0610864	0.058352	104.4	0.0269604	0.029963
104.6	0.463725	0	104.6	0.319773	0.323774	104.6	0.196791	0.19533	104.6	0.116691	0.110986	104.6	0.0615825	0.0584577	104.6	0.0271546	0.0300188
104.8	0.464328	0	104.8	0.319538	0.324168	104.8	0.196913	0.19563	104.8	0.117083	0.111176	104.8	0.0608803	0.0585634	104.8	0.0268426	0.0300745
105	0.465137	0	105	0.320106	0.324562	105	0.197193	0.19593	105	0.116845	0.111365	105	0.0603931	0.0586691	105	0.0275103	0.0301303
105.2	0.466087	0	105.2	0.320676	0.324955	105.2	0.19867	0.196229	105.2	0.117059	0.111555	105.2	0.061018	0.0587747	105.2	0.0286459	0.0301861
105.4	0.465745	0	105.4	0.320972	0.325348	105.4	0.198258	0.196529	105.4	0.116637	0.111745	105.4	0.0611966	0.0588804	105.4	0.0289094	0.0302419
105.6	0.466179	0	105.6	0.321783	0.32574	105.6	0.198928	0.196828	105.6	0.116604	0.111934	105.6	0.0616499	0.058986	105.6	0.0303387	0.0302977
105.8	0.467779	0	105.8	0.32263	0.326131	105.8	0.199642	0.197127	105.8	0.116818	0.112124	105.8	0.0625399	0.0590916	105.8	0.0312784	0.0303534
106	0.468919	0	106	0.323164	0.326522	106	0.200467	0.197425	106	0.117979	0.112313	106	0.0626589	0.0591971	106	0.0326407	0.0304092
106.2	0.467911	0	106.2	0.322057	0.326912	106.2	0.200019	0.197724	106.2	0.116638	0.112502	106.2	0.062033	0.0593027	106.2	0.0319955	0.0304649
106.4	0.467899	0	106.4	0.322407	0.327301	106.4	0.199991	0.198022	106.4	0.117444	0.112691	106.4	0.0618421	0.0594082	106.4	0.032162	0.0305207
106.6	0.469299	0	106.6	0.323652	0.32769	106.6	0.201156	0.19832	106.6	0.118981	0.11288	106.6	0.0626296	0.0595137	106.6	0.0329926	0.0305764
106.8	0.468057	0	106.8	0.322376	0.328078	106.8	0.200588	0.198618	106.8	0.118148	0.113069	106.8	0.0613948	0.0596192	106.8	0.0318501	0.0306321
107	0.467499	0	107	0.322866	0.328466	107	0.200916	0.198915	107	0.117593	0.113258	107	0.0613798	0.0597246	107	0.0311403	0.0306878
107.2	0.46728	0	107.2	0.324107	0.328853	107.2	0.201135	0.199212	107.2	0.118225	0.113447	107.2	0.0619367	0.0598301	107.2	0.0317875	0.0307436
107.4	0.467708	0	107.4	0.325012	0.329239	107.4	0.201999	0.199509	107.4	0.118798	0.113636	107.4	0.061812	0.0599355	107.4	0.0317538	0.0307993
107.6	0.468125	0	107.6	0.325563	0.329625	107.6	0.201998	0.199806	107.6	0.118495	0.113825	107.6	0.0610946	0.0600409	107.6	0.030905	0.030855
107.8	0.469463	0	107.8	0.326892	0.33001	107.8	0.20198	0.200103	107.8	0.119322	0.114013	107.8	0.0621818	0.0601462	107.8	0.0312759	0.0309107
108	0.469641	0	108	0.327667	0.330394	108	0.201908	0.200399	108	0.119589	0.114202	108	0.0626656	0.0602516	108	0.0309307	0.0309664
108.2	0.470732	0	108.2	0.327905	0.330778	108.2	0.202145	0.200695	108.2	0.119618	0.11439	108.2	0.0627553	0.0603569	108.2	0.0310696	0.0310221
108.4	0.471089	0	108.4	0.328119	0.331162	108.4	0.202883	0.200991	108.4	0.120233	0.114579	108.4	0.0627504	0.0604622	108.4	0.0312864	0.0310778
108.6	0.471476	0	108.6	0.328209	0.331544	108.6	0.203369	0.201286	108.6	0.120674	0.114767	108.6	0.0621906	0.0605675	108.6	0.0313879	0.0311334
108.8	0.47201	0	108.8	0.328199	0.331926	108.8	0.203561	0.201582	108.8	0.120325	0.114955	108.8	0.0621629	0.0606727	108.8	0.0314264	0.0311891
109	0.472458	0	109	0.329505	0.332307	109	0.204293	0.201877	109	0.120464	0.115143	109	0.0627326	0.060778	109	0.0316883	0.0312448
109.2	0.47301	0	109.2	0.329926	0.332688	109.2	0.204818	0.202172	109.2	0.121201	0.115331	109.2	0.0636694	0.0608832	109.2	0.03264	0.0313004
109.4	0.473365	0	109.4	0.329326	0.333068	109.4	0.203642	0.202466	109.4	0.120059	0.115519	109.4	0.0633834	0.0609884	109.4	0.0319958	0.0313561
109.6	0.474528	0	109.6	0.329066	0.333448	109.6	0.204147	0.202761	109.6	0.120104	0.115707	109.6	0.0635704	0.0610935	109.6	0.0321161	0.0314117
109.8	0.475605	0	109.8	0.328995	0.333827	109.8	0.204169	0.203055	109.8	0.120322	0.115895	109.8	0.0634362	0.0611987	109.8	0.0317919	0.0314674
110	0.475291	0	110	0.327931	0.334205	110	0.203235	0.203349	110	0.119322	0.116083	110	0.0622159	0.0613038	110	0.0308281	0.031523
110.2	0.476233	0	110.2	0.32791	0.334583	110.2	0.203996	0.203642	110.2	0.119278	0.116271	110.2	0.062792	0.0614089	110.2	0.0303908	0.0315786
110.4	0.476822	0	110.4	0.328674	0.33496	110.4	0.204539	0.203936	110.4	0.120234	0.116458	110.4	0.0633807	0.061514	110.4	0.0307186	0.0316342
110.6	0.476935	0	110.6	0.328956	0.335336	110.6	0.205281	0.204229	110.6	0.119337	0.116646	110.6	0.0632015	0.061619	110.6	0.030171	0.0316899
110.8	0.476175	0	110.8	0.328979	0.335712	110.8	0.205653	0.204522	110.8	0.119012	0.116833	110.8	0.0630346	0.0617241	110.8	0.0298673	0.0317455
111	0.477024	0	111	0.33054	0.336088	111	0.206275	0.204815	111	0.119258	0.11702	111	0.0638926	0.0618291	111	0.0301061	0.0318011
111.2	0.47757	0	111.2	0.331688	0.336462	111.2	0.206373	0.205107	111.2	0.119873	0.117208	111.2	0.0640549	0.0619341	111.2	0.0303641	0.0318567
111.4	0.478248	0	111.4	0.332419	0.336836	111.4	0.207173	0.205399	111.4	0.119772	0.117395	111.4	0.0638756	0.062039	111.4	0.029907	0.0319123
111.6	0.478616	0	111.6	0.332867	0.33721	111.6	0.206642	0.205691	111.6	0.119822	0.117582	111.6	0.0633307	0.062144	111.6	0.0302124	0.0319679
111.8	0.479183	0	111.8	0.333484	0.337583	111.8	0.206683	0.205983	111.8	0.119899	0.117769	111.8	0.0638091	0.0622489	111.8	0.0311297	0.0320234
112	0.479502	0	112	0.333369	0.337955	112	0.207188	0.206275	112	0.120204	0.117956	112	0.0637623	0.0623538	112	0.0312689	0.032079
112.2	0.480505	0	112.2	0.334073	0.338327	112.2	0.208281	0.206566	112.2	0.121468	0.118143	112.2	0.0643228	0.0624587	112.2	0.0323225	0.0321346
112.4	0.481319	0	112.4	0.334627	0.338698	112.4	0.208804	0.206857	112.4	0.122406	0.11833	112.4	0.065286	0.0625635	112.4	0.0331917	0.0321901
112.6	0.481371	0	112.6	0.335726	0.339068	112.6	0.209778	0.207148	112.6	0.122823	0.118516	112.6	0.0660624	0.0626684	112.6	0.0336283	0.0322457
112.8	0.481327	0	112.8	0.336257	0.339438	112.8	0.210585	0.207438	112.8	0.122816	0.118703	112.8	0.0664838	0.0627732	112.8	0.0338613	0.0323012
113	0.481445	0	113	0.336644	0.339808	113	0.210891	0.207729	113	0.122846	0.11889	113	0.0669601	0.062878	113	0.0337466	0.0323568
113.2	0.481889	0	113.2	0.337267	0.340176	113.2	0.211051	0.208019	113.2	0.123471	0.119076	113.2	0.0675688	0.0629827	113.2	0.0342926	0.0324123
113.4	0.481661	0	113.4	0.336573	0.340544	113.4	0.210878	0.208309	113.4	0.122648	0.119263	113.4	0.0665581	0.0630875	113.4	0.0332952	0.0324679
113.6	0.482403	0	113.6	0.33717	0.340912	113.6	0.211596	0.208598	113.6	0.124103	0.119449	113.6	0.0673538	0.0631922	113.6	0.0339208	0.0325234
113.8	0.483333	0	113.8	0.338501	0.341279	113.8	0.212602	0.208888	113.8	0.125323	0.119635	113.8	0.0686265	0.0632969	113.8	0.0346152	0.0325789
114	0.483408	0	114	0.338974	0.341645	114	0.212414	0.209177	114	0.125389	0.119821	114	0.0683008	0.0634016	114	0.034671	0.0326344
114.2	0.484411	0	114.2	0.339738	0.342011	114.2	0.212796	0.209466	114.2	0.126253	0.120007	114.2	0.0686748	0.0635062	114.2	0.0349953	0.0326899
114.4	0.48427	0	114.4	0.340216	0.342376	114.4	0.212606	0.209755	114.4	0.126329	0.120193	114.4	0.0693314	0.0636109	114.4	0.0348007	0.0327454
114.6	0.484985	0	114.6	0.341403	0.342741	114.6	0.213356	0.210043	114.6	0.126379	0.120379	114.6	0.0695718	0.0637155	114.6	0.0349276	0.0328009
114.8	0.485394	0	114.8	0.34179	0.343105	114.8	0.213197	0.210332	114.8	0.126677	0.120565	114.8	0.0696786	0.0638201	114.8	0.0354793	0.0328564
115	0.486081	0	115	0.342207	0.343468	115	0.213692	0.21062	115	0.126824	0.120751	115	0.0702574	0.0639247	115	0.0355608	0.0329119
115.2	0.4866	0	115.2	0.342864	0.343831	115.2	0.213969	0.210907	115.2	0.127447	0.120937	115.2	0.0695937	0.0640292	115.2	0.0357203	0.0329674
115.4	0.487259	0	115.4	0.343057	0.344193	115.4	0.213851	0.211195	115.4	0.127331	0.121122	115.4	0.0687758	0.0641337	115.4	0.0363685	0.0330229
115.6	0.487018	0	115.6	0.342316	0.344555	115.6	0.213137	0.211482	115.6	0.126708	0.121308	115.6	0.0677215	0.0642382	115.6	0.0358833	0.0330783
115.8	0.487324	0	115.8	0.342855	0.344916	115.8	0.21365	0.211769	115.8	0.127521	0.121493	115.8	0.0674351	0.0643427	115.8	0.0361832	0.0331338
116	0.487758	0	116	0.342801	0.345276	116	0.213987	0.212056	116	0.12824	0.121679	116	0.0676448	0.0644472	116	0.0361731	0.0331892
116.2	0.487993	0	116.2	0.343057	0.345636	116.2	0.213869	0.212343	116.2	0.128148	0.121864	116.2	0.0675019	0.0645516	116.2	0.0358851	0.0332447
116.4	0.488439	0	116.4	0.343348	0.345996	116.4	0.214205	0.212629	116.4	0.128304	0.122049	116.4	0.0672325	0.064656	116.4	0.0355412	0.0333001
116.6	0.487462	0	116.6	0.342947	0.346354	116.6	0.214473	0.212916	116.6	0.127224	0.122235	116.6	0.06688	0.0647604	116.6	0.0350334	0.0333556
116.8	0.487148	0	116.8	0.342692	0.346713	116.8	0.21449	0.213201	116.8	0.126	0.12242	116.8	0.0666288	0.0648648	116.8	0.0343093	0.033411
117	0.487053	0	117	0.342852	0.34707	117	0.214858	0.213487	117	0.126005	0.122605	117	0.066925	0.0649691	117	0.0342647	0.0334664
117.2	0.486983	0	117.2	0.343362	0.347427	117.2	0.215036	0.213773	117.2	0.126373	0.12279	117.2	0.0668949	0.0650735	117.2	0.0341909	0.0335218
117.4	0.486516	0	117.4	0.343047	0.347784	117.4	0.215143	0.214058	117.4	0.12637	0.122975	117.4	0.0672597	0.0651778	117.4	0.0333235	0.0335773
117.6	0.487622	0	117.6	0.344794	0.34814	117.6	0.215871	0.214343	117.6	0.127859	0.123159	117.6	0.0682797	0.065282	117.6	0.0339809	0.0336327
117.8	0.487501	0	117.8	0.344595	0.348495	117.8	0.215802	0.214628	117.8	0.127712	0.123344	117.8	0.0685017	0.0653863	117.8	0.0335617	0.0336881
118	0.487136	0	118	0.34436	0.34885	118	0.214977	0.214912	118	0.127213	0.123529	118	0.0682375	0.0654905	118	0.0329863	0.0337435
118.2	0.487758	0	118.2	0.344645	0.349204	118.2	0.215529	0.215197	118.2	0.127622	0.123713	118.2	0.0687665	0.0655948	118.2	0.0332411	0.0337989
118.4	0.488905	0	118.4	0.345355	0.349558	118.4	0.216318	0.215481	118.4	0.128647	0.123898	118.4	0.0699633	0.0656989	118.4	0.0338745	0.0338542
118.6	0.489167	0	118.6	0.346147	0.349911	118.6	0.21741	0.215765	118.6	0.129395	0.124082	118.6	0.0705206	0.0658031	118.6	0.0343793	0.0339096
118.8	0.490778	0	118.8	0.346938	0.350263	118.8	0.218858	0.216048	118.8	0.131041	0.124266	118.8	0.0711061	0.0659073	118.8	0.0356488	0.033965
119	0.491752	0	119	0.347451	0.350615	119	0.220118	0.216332	119	0.131302	0.124451	119	0.0709465	0.0660114	119	0.0364288	0.0340203
119.2	0.492392	0	119.2	0.348498	0.350966	119.2	0.220223	0.216615	119.2	0.131782	0.124635	119.2	0.0706952	0.0661155	119.2	0.0367566	0.0340757
119.4	0.493428	0	119.4	0.348947	0.351317	119.4	0.220496	0.216898	119.4	0.132735	0.124819	119.4	0.0706633	0.0662196	119.4	0.0374779	0.0341311
119.6	0.493636	0	119.6	0.34913	0.351667	119.6	0.221127	0.217181	119.6	0.133472	0.125003	119.6	0.0705948	0.0663236	119.6	0.0375473	0.0341864
119.8	0.495349	0	119.8	0.35057	0.352017	119.8	0.222369	0.217463	119.8	0.134884	0.125187	119.8	0.071445	0.0664277	119.8	0.0385391	0.0342417
120	0.495662	0	120	0.350624	0.352366	120	0.222497	0.217745	120	0.134793	0.125371	120	0.0715599	0.0665317	120	0.0378893	0.0342971
120.2	0.495566	0	120.2	0.350852	0.352715	120.2	0.22235	0.218028	120.2	0.134608	0.125555	120.2	0.0709586	0.0666357	120.2	0.0373373	0.0343524
120.4	0.49642	0	120.4	0.350815	0.353063	120.4	0.222341	0.218309	120.4	0.134699	0.125738	120.4	0.0712846	0.0667397	120.4	0.037448	0.0344077
120.6	0.496558	0	120.6	0.350994	0.35341	120.6	0.222699	0.218591	120.6	0.133773	0.125922	120.6	0.0710367	0.0668436	120.6	0.0371606	0.0344631
120.8	0.49648	0	120.8	0.35129	0.353757	120.8	0.222938	0.218872	120.8	0.133465	0.126105	120.8	0.0701262	0.0669476	120.8	0.0366323	0.0345184
121	0.496829	0	121	0.351784	0.354103	121	0.222821	0.219154	121	0.133963	0.126289	121	0.0700823	0.0670515	121	0.036583	0.0345737
121.2	0.49784	0	121.2	0.352902	0.354449	121.2	0.222848	0.219434	121.2	0.134202	0.126472	121.2	0.0703475	0.0671553	121.2	0.0364484	0.034629
121.4	0.498276	0	121.4	0.353084	0.354794	121.4	0.222897	0.219715	121.4	0.13473	0.126656	121.4	0.0702291	0.0672592	121.4	0.0361517	0.0346843
121.6	0.499041	0	121.6	0.353491	0.355139	121.6	0.22293	0.219996	121.6	0.134792	0.126839	121.6	0.0693835	0.0673631	121.6	0.0363095	0.0347395
121.8	0.49896	0	121.8	0.353218	0.355483	121.8	0.223222	0.220276	121.8	0.134245	0.127022	121.8	0.0693901	0.0674669	121.8	0.0361299	0.0347948
122	0.499585	0	122	0.353484	0.355826	122	0.223617	0.220556	122	0.134539	0.127205	122	0.0696794	0.0675707	122	0.0369998	0.0348501
122.2	0.499725	0	122.2	0.353778	0.356169	122.2	0.223907	0.220836	122.2	0.134523	0.127388	122.2	0.069389	0.0676744	122.2	0.0367276	0.0349054
122.4	0.50083	0	122.4	0.354741	0.356512	122.4	0.224419	0.221115	122.4	0.134898	0.127571	122.4	0.0699756	0.0677782	122.4	0.037079	0.0349606
122.6	0.500984	0	122.6	0.35547	0.356854	122.6	0.22545	0.221395	122.6	0.135248	0.127754	122.6	0.0707157	0.0678819	122.6	0.0374425	0.0350159
122.8	0.501594	0	122.8	0.355293	0.357195	122.8	0.225586	0.221674	122.8	0.134681	0.127937	122.8	0.0700875	0.0679856	122.8	0.0374604	0.0350711
123	0.500978	0	123	0.354368	0.357536	123	0.225026	0.221953	123	0.132976	0.12812	123	0.0698435	0.0680893	123	0.0368154	0.0351264
123.2	0.501956	0	123.2	0.354957	0.357876	123.2	0.225176	0.222231	123.2	0.134351	0.128302	123.2	0.0708784	0.068193	123.2	0.0373988	0.0351816
123.4	0.502132	0	123.4	0.354589	0.358215	123.4	0.224562	0.22251	123.4	0.134091	0.128485	123.4	0.0706263	0.0682966	123.4	0.0377099	0.0352369
123.6	0.501253	0	123.6	0.353301	0.358555	123.6	0.224118	0.222788	123.6	0.132856	0.128667	123.6	0.0708068	0.0684003	123.6	0.0367872	0.0352921
123.8	0.501287	0	123.8	0.353377	0.358893	123.8	0.224021	0.223066	123.8	0.132412	0.12885	123.8	0.070851	0.0685039	123.8	0.0368474	0.0353473
124	0.499884	0	124	0.352416	0.359231	124	0.222821	0.223344	124	0.131584	0.129032	124	0.0702935	0.0686074	124	0.0356645	0.0354025
124.2	0.500328	0	124.2	0.352908	0.359569	124.2	0.222868	0.223621	124.2	0.131318	0.129214	124.2	0.0706404	0.068711	124.2	0.0360923	0.0354577
124.4	0.501174	0	124.4	0.352736	0.359906	124.4	0.222373	0.223899	124.4	0.131307	0.129396	124.4	0.0706834	0.0688145	124.4	0.0359024	0.0355129
124.6	0.501199	0	124.6	0.352874	0.360242	124.6	0.221961	0.224176	124.6	0.131229	0.129578	124.6	0.0700497	0.0689181	124.6	0.0359861	0.0355681
124.8	0.501648	0	124.8	0.352844	0.360578	124.8	0.22177	0.224453	124.8	0.131342	0.12976	124.8	0.0703438	0.0690215	124.8	0.0365111	0.0356233
125	0.502276	0	125	0.353168	0.360913	125	0.22224	0.224729	125	0.131961	0.129942	125	0.0708687	0.069125	125	0.0369618	0.0356785
125.2	0.502947	0	125.2	0.354181	0.361248	125.2	0.22263	0.225006	125.2	0.132811	0.130124	125.2	0.0704873	0.0692285	125.2	0.0374599	0.0357337
125.4	0.502934	0	125.4	0.354067	0.361582	125.4	0.223218	0.225282	125.4	0.133126	0.130306	125.4	0.0696948	0.0693319	125.4	0.0374425	0.0357889
125.6	0.50373	0	125.6	0.355217	0.361916	125.6	0.223945	0.225558	125.6	0.133855	0.130488	125.6	0.0701773	0.0694353	125.6	0.0378718	0.035844
125.8	0.503788	0	125.8	0.355447	0.362249	125.8	0.224431	0.225834	125.8	0.133531	0.130669	125.8	0.0702758	0.0695387	125.8	0.0377122	0.0358992
126	0.504097	0	126	0.355923	0.362582	126	0.224461	0.226109	126	0.133774	0.130851	126	0.070517	0.069642	126	0.0370345	0.0359544
126.2	0.504395	0	126.2	0.357005	0.362914	126.2	0.225651	0.226384	126.2	0.134082	0.131033	126.2	0.0709861	0.0697454	126.2	0.0368508	0.0360095
126.4	0.504655	0	126.4	0.358056	0.363246	126.4	0.226937	0.22666	126.4	0.135079	0.131214	126.4	0.0712442	0.0698487	126.4	0.0370776	0.0360647
126.6	0.504856	0	126.6	0.358399	0.363577	126.6	0.227482	0.226934	126.6	0.136191	0.131395	126.6	0.0705691	0.069952	126.6	0.0367299	0.0361198
126.8	0.504578	0	126.8	0.358602	0.363907	126.8	0.227853	0.227209	126.8	0.135834	0.131577	126.8	0.0700241	0.0700553	126.8	0.0362965	0.0361749
127	0.504706	0	127	0.359289	0.364237	127	0.227962	0.227483	127	0.136394	0.131758	127	0.069986	0.0701585	127	0.036141	0.0362301
127.2	0.504504	0	127.2	0.359925	0.364567	127.2	0.228183	0.227758	127.2	0.137365	0.131939	127.2	0.0701645	0.0702617	127.2	0.0356975	0.0362852
127.4	0.504075	0	127.4	0.359901	0.364896	127.4	0.228182	0.228032	127.4	0.136861	0.13212	127.4	0.0697366	0.070365	127.4	0.0350737	0.0363403
127.6	0.503851	0	127.6	0.360175	0.365224	127.6	0.228907	0.228305	127.6	0.136884	0.132301	127.6	0.0700845	0.0704681	127.6	0.0343714	0.0363954
127.8	0.504035	0	127.8	0.360807	0.365552	127.8	0.228755	0.228579	127.8	0.136263	0.132482	127.8	0.0696792	0.0705713	127.8	0.0339079	0.0364505
128	0.504758	0	128	0.361863	0.365879	128	0.229531	0.228852	128	0.136814	0.132663	128	0.0709217	0.0706744	128	0.0332342	0.0365056
128.2	0.506448	0	128.2	0.362993	0.366206	128.2	0.230065	0.229125	128.2	0.137199	0.132843	128.2	0.0720889	0.0707776	128.2	0.0343517	0.0365607
128.4	0.507597	0	128.4	0.36353	0.366532	128.4	0.230476	0.229398	128.4	0.137292	0.133024	128.4	0.0733894	0.0708807	128.4	0.03459	0.0366158
128.6	0.508201	0	128.6	0.364126	0.366858	128.6	0.2314	0.229671	128.6	0.137197	0.133205	128.6	0.0739702	0.0709837	128.6	0.0351913	0.0366709
128.8	0.509022	0	128.8	0.36438	0.367183	128.8	0.232047	0.229943	128.8	0.13766	0.133385	128.8	0.0744941	0.0710868	128.8	0.0357714	0.0367259
129	0.509348	0	129	0.364308	0.367508	129	0.23274	0.230216	129	0.13735	0.133565	129	0.0747111	0.0711898	129	0.0365843	0.036781
129.2	0.509648	0	129.2	0.365267	0.367832	129.2	0.232987	0.230488	129.2	0.137429	0.133746	129.2	0.0747678	0.0712928	129.2	0.0366226	0.0368361
129.4	0.510225	0	129.4	0.365025	0.368156	129.4	0.233089	0.230759	129.4	0.137492	0.133926	129.4	0.0752502	0.0713958	129.4	0.0370298	0.0368911
129.6	0.511288	0	129.6	0.365261	0.368479	129.6	0.233223	0.231031	129.6	0.137937	0.134106	129.6	0.075937	0.0714988	129.6	0.0379036	0.0369462
129.8	0.511514	0	129.8	0.365368	0.368802	129.8	0.233928	0.231302	129.8	0.137981	0.134286	129.8	0.0762175	0.0716017	129.8	0.0383505	0.0370012
130	0.511241	0	130	0.366005	0.369124	130	0.234756	0.231573	130	0.138581	0.134466	130	0.0761685	0.0717047	130	0.0394348	0.0370563
130.2	0.511835	0	130.2	0.365908	0.369445	130.2	0.235159	0.231844	130.2	0.138592	0.134646	130.2	0.0762041	0.0718076	130.2	0.0398318	0.0371113
130.4	0.512097	0	130.4	0.366379	0.369766	130.4	0.235822	0.232115	130.4	0.139032	0.134826	130.4	0.0756447	0.0719105	130.4	0.0398087	0.0371663
130.6	0.513182	0	130.6	0.367081	0.370087	130.6	0.236026	0.232386	130.6	0.139934	0.135006	130.6	0.0746524	0.0720133	130.6	0.0405085	0.0372213
130.8	0.512538	0	130.8	0.367098	0.370407	130.8	0.236268	0.232656	130.8	0.139108	0.135186	130.8	0.0744317	0.0721162	130.8	0.0398428	0.0372763
131	0.512557	0	131	0.367274	0.370727	131	0.236434	0.232926	131	0.139595	0.135366	131	0.0745258	0.072219	131	0.039293	0.0373313
131.2	0.511835	0	131.2	0.367242	0.371046	131.2	0.236614	0.233196	131.2	0.139982	0.135545	131.2	0.0748432	0.0723218	131.2	0.0389704	0.0373864
131.4	0.511845	0	131.4	0.36725	0.371364	131.4	0.2358	0.233465	131.4	0.13894	0.135725	131.4	0.0738654	0.0724245	131.4	0.0381928	0.0374413
131.6	0.511318	0	131.6	0.367599	0.371682	131.6	0.235368	0.233735	131.6	0.13848	0.135904	131.6	0.0739611	0.0725273	131.6	0.036758	0.0374963
131.8	0.511986	0	131.8	0.367997	0.372	131.8	0.235871	0.234004	131.8	0.137843	0.136084	131.8	0.0737122	0.07263	131.8	0.0359012	0.0375513
132	0.512183	0	132	0.368941	0.372317	132	0.236557	0.234273	132	0.138326	0.136263	132	0.0741371	0.0727327	132	0.0360829	0.0376063
132.2	0.513081	0	132.2	0.369227	0.372633	132.2	0.236267	0.234542	132.2	0.137951	0.136442	132.2	0.0741854	0.0728354	132.2	0.0359452	0.0376613
132.4	0.513371	0	132.4	0.369503	0.372949	132.4	0.236828	0.23481	132.4	0.138365	0.136621	132.4	0.0751176	0.0729381	132.4	0.0359072	0.0377162
132.6	0.513669	0	132.6	0.369678	0.373264	132.6	0.237758	0.235078	132.6	0.138896	0.1368	132.6	0.0743134	0.0730407	132.6	0.0361143	0.0377712
132.8	0.513357	0	132.8	0.369878	0.373579	132.8	0.237177	0.235346	132.8	0.138591	0.136979	132.8	0.0747971	0.0731433	132.8	0.0358007	0.0378262
133	0.513178	0	133	0.369443	0.373894	133	0.237382	0.235614	133	0.138254	0.137158	133	0.0746091	0.0732459	133	0.0356868	0.0378811
133.2	0.513485	0	133.2	0.369714	0.374208	133.2	0.237088	0.235882	133.2	0.139218	0.137337	133.2	0.0748384	0.0733485	133.2	0.035834	0.037936
133.4	0.513793	0	133.4	0.369508	0.374521	133.4	0.236882	0.236149	133.4	0.139674	0.137516	133.4	0.0749249	0.0734511	133.4	0.0357873	0.037991
133.6	0.514171	0	133.6	0.369874	0.374834	133.6	0.237268	0.236417	133.6	0.139955	0.137695	133.6	0.0744776	0.0735536	133.6	0.035614	0.0380459
133.8	0.514106	0	133.8	0.370213	0.375147	133.8	0.236869	0.236684	133.8	0.140213	0.137873	133.8	0.0739209	0.0736561	133.8	0.0357001	0.0381008
134	0.513943	0	134	0.370056	0.375459	134	0.236871	0.23695	134	0.139439	0.138052	134	0.0741245	0.0737586	134	0.035339	0.0381558
134.2	0.514611	0	134.2	0.37002	0.37577	134.2	0.23683	0.237217	134.2	0.139426	0.13823	134.2	0.0744888	0.0738611	134.2	0.0352524	0.0382107
134.4	0.514954	0	134.4	0.370609	0.376081	134.4	0.237328	0.237483	134.4	0.139833	0.138409	134.4	0.073689	0.0739635	134.4	0.0357088	0.0382656
134.6	0.516114	0	134.6	0.371358	0.376391	134.6	0.237682	0.23775	134.6	0.141152	0.138587	134.6	0.0740167	0.0740659	134.6	0.0370476	0.0383205
134.8	0.516369	0	134.8	0.371485	0.376701	134.8	0.237836	0.238015	134.8	0.140906	0.138765	134.8	0.0749222	0.0741684	134.8	0.0373378	0.0383754
135	0.516958	0	135	0.372384	0.377011	135	0.238357	0.238281	135	0.142105	0.138943	135	0.0756632	0.0742707	135	0.0385847	0.0384303
135.2	0.51676	0	135.2	0.372303	0.37732	135.2	0.237599	0.238547	135.2	0.142205	0.139122	135.2	0.0752018	0.0743731	135.2	0.0388896	0.0384851
135.4	0.517669	0	135.4	0.372282	0.377628	135.4	0.237937	0.238812	135.4	0.141489	0.1393	135.4	0.0745064	0.0744754	135.4	0.0388896	0.03854
135.6	0.517889	0	135.6	0.373056	0.377936	135.6	0.238641	0.239077	135.6	0.142169	0.139478	135.6	0.0748621	0.0745778	135.6	0.0396474	0.0385949
135.8	0.518502	0	135.8	0.373186	0.378243	135.8	0.238985	0.239342	135.8	0.142141	0.139655	135.8	0.074745	0.07468	135.8	0.0396535	0.0386498
136	0.519487	0	136	0.373949	0.37855	136	0.239946	0.239607	136	0.143608	0.139833	136	0.0756429	0.0747823	136	0.0409529	0.0387046
136.2	0.520628	0	136.2	0.374159	0.378857	136.2	0.240027	0.239871	136.2	0.144702	0.140011	136.2	0.0762934	0.0748846	136.2	0.0414404	0.0387595
136.4	0.521062	0	136.4	0.374438	0.379163	136.4	0.240589	0.240135	136.4	0.145379	0.140189	136.4	0.0772231	0.0749868	136.4	0.0420427	0.0388143
136.6	0.521519	0	136.6	0.374739	0.379468	136.6	0.241328	0.240399	136.6	0.145435	0.140366	136.6	0.0776796	0.075089	136.6	0.0424542	0.0388692
136.8	0.521147	0	136.8	0.374574	0.379773	136.8	0.2414	0.240663	136.8	0.145204	0.140544	136.8	0.0775871	0.0751912	136.8	0.0419703	0.038924
137	0.521904	0	137	0.37457	0.380078	137	0.241833	0.240927	137	0.145468	0.140721	137	0.0773407	0.0752934	137	0.0420995	0.0389788
137.2	0.522491	0	137.2	0.375067	0.380382	137.2	0.242386	0.24119	137.2	0.145527	0.140899	137.2	0.0779677	0.0753955	137.2	0.0420312	0.0390337
137.4	0.522802	0	137.4	0.375024	0.380685	137.4	0.242169	0.241453	137.4	0.144962	0.141076	137.4	0.0772761	0.0754976	137.4	0.0411787	0.0390885
137.6	0.522922	0	137.6	0.375855	0.380988	137.6	0.242646	0.241716	137.6	0.144539	0.141253	137.6	0.0770334	0.0755997	137.6	0.0405048	0.0391433
137.8	0.522674	0	137.8	0.376157	0.381291	137.8	0.242788	0.241979	137.8	0.144027	0.14143	137.8	0.0775922	0.0757018	137.8	0.0401361	0.0391981
138	0.52306	0	138	0.376296	0.381593	138	0.243446	0.242241	138	0.144007	0.141607	138	0.0784	0.0758039	138	0.0403554	0.0392529
138.2	0.522783	0	138.2	0.376338	0.381894	138.2	0.243422	0.242504	138.2	0.144187	0.141784	138.2	0.0782953	0.0759059	138.2	0.0401187	0.0393077
138.4	0.523048	0	138.4	0.377306	0.382195	138.4	0.244194	0.242766	138.4	0.144356	0.141961	138.4	0.0780431	0.0760079	138.4	0.0400517	0.0393625
138.6	0.524381	0	138.6	0.378127	0.382496	138.6	0.245422	0.243028	138.6	0.145815	0.142138	138.6	0.0792759	0.0761099	138.6	0.0407156	0.0394173
138.8	0.525067	0	138.8	0.37814	0.382796	138.8	0.245109	0.243289	138.8	0.145689	0.142315	138.8	0.0790927	0.0762119	138.8	0.0403471	0.039472
139	0.525329	0	139	0.378746	0.383096	139	0.246004	0.243551	139	0.1465	0.142492	139	0.0791069	0.0763139	139	0.0402141	0.0395268
139.2	0.525854	0	139.2	0.378895	0.383395	139.2	0.246003	0.243812	139.2	0.147055	0.142668	139.2	0.0785472	0.0764158	139.2	0.0406452	0.0395816
139.4	0.526341	0	139.4	0.379011	0.383694	139.4	0.245929	0.244073	139.4	0.147113	0.142845	139.4	0.0776412	0.0765177	139.4	0.0400074	0.0396363
139.6	0.525728	0	139.6	0.378551	0.383992	139.6	0.244665	0.244334	139.6	0.146885	0.143021	139.6	0.0767598	0.0766196	139.6	0.0393764	0.0396911
139.8	0.526191	0	139.8	0.378838	0.384289	139.8	0.244935	0.244595	139.8	0.147815	0.143198	139.8	0.0769389	0.0767214	139.8	0.0394997	0.0397458
140	0.526277	0	140	0.37889	0.384587	140	0.245303	0.244855	140	0.148312	0.143374	140	0.0766032	0.0768233	140	0.03983	0.0398006
140.2	0.52575	0	140.2	0.378445	0.384883	140.2	0.243985	0.245115	140.2	0.147818	0.14355	140.2	0.0760106	0.0769251	140.2	0.0390421	0.0398553
140.4	0.524876	0	140.4	0.378647	0.38518	140.4	0.244304	0.245375	140.4	0.147198	0.143726	140.4	0.0760165	0.0770269	140.4	0.0391181	0.03991
140.6	0.524807	0	140.6	0.378246	0.385476	140.6	0.244405	0.245635	140.6	0.147243	0.143902	140.6	0.0761538	0.0771287	140.6	0.0398401	0.0399648
140.8	0.524643	0	140.8	0.378737	0.385771	140.8	0.244631	0.245895	140.8	0.146803	0.144078	140.8	0.0760142	0.0772304	140.8	0.0393579	0.0400195
141	0.525745	0	141	0.379876	0.386066	141	0.244584	0.246154	141	0.146605	0.144254	141	0.0762768	0.0773322	141	0.0394509	0.0400742
141.2	0.525735	0	141.2	0.380109	0.38636	141.2	0.245001	0.246413	141.2	0.146424	0.14443	141.2	0.0760714	0.0774339	141.2	0.0392347	0.0401289
141.4	0.525692	0	141.4	0.380091	0.386654	141.4	0.244652	0.246672	141.4	0.145201	0.144606	141.4	0.0759981	0.0775356	141.4	0.0392643	0.0401836
141.6	0.525219	0	141.6	0.380565	0.386947	141.6	0.245555	0.246931	141.6	0.144679	0.144782	141.6	0.0767437	0.0776373	141.6	0.0386823	0.0402383
141.8	0.524526	0	141.8	0.379439	0.38724	141.8	0.244639	0.247189	141.8	0.143603	0.144958	141.8	0.0762947	0.0777389	141.8	0.0382932	0.040293
142	0.523863	0	142	0.379033	0.387533	142	0.243651	0.247448	142	0.143277	0.145133	142	0.0755478	0.0778405	142	0.0380015	0.0403477
142.2	0.523201	0	142.2	0.379665	0.387825	142.2	0.243997	0.247706	142.2	0.143241	0.145309	142.2	0.0756502	0.0779421	142.2	0.0370957	0.0404023
142.4	0.52367	0	142.4	0.380287	0.388116	142.4	0.24487	0.247964	142.4	0.144305	0.145484	142.4	0.0761277	0.0780437	142.4	0.0373821	0.040457
142.6	0.524991	0	142.6	0.380734	0.388407	142.6	0.245337	0.248221	142.6	0.145076	0.145659	142.6	0.0772053	0.0781453	142.6	0.0376333	0.0405117
142.8	0.525762	0	142.8	0.381243	0.388698	142.8	0.246026	0.248479	142.8	0.144866	0.145835	142.8	0.0768902	0.0782468	142.8	0.0375836	0.0405663
143	0.526164	0	143	0.382062	0.388988	143	0.247171	0.248736	143	0.145708	0.14601	143	0.0771359	0.0783484	143	0.0384292	0.040621
143.2	0.526961	0	143.2	0.38211	0.389278	143.2	0.246848	0.248993	143.2	0.146021	0.146185	143.2	0.0769013	0.0784499	143.2	0.0389537	0.0406756
143.4	0.527923	0	143.4	0.382319	0.389567	143.4	0.247463	0.24925	143.4	0.146297	0.14636	143.4	0.0766649	0.0785513	143.4	0.039043	0.0407303
143.6	0.528546	0	143.6	0.382765	0.389856	143.6	0.248905	0.249507	143.6	0.146881	0.146535	143.6	0.07721	0.0786528	143.6	0.0400102	0.0407849
143.8	0.529576	0	143.8	0.383538	0.390144	143.8	0.249247	0.249763	143.8	0.147845	0.14671	143.8	0.0775989	0.0787542	143.8	0.0407557	0.0408395
144	0.530654	0	144	0.383972	0.390432	144	0.250058	0.25002	144	0.148672	0.146885	144	0.0782946	0.0788556	144	0.0414966	0.0408942
144.2	0.53153	0	144.2	0.384875	0.390719	144.2	0.250711	0.250276	144.2	0.149936	0.14706	144.2	0.0791508	0.078957	144.2	0.042498	0.0409488
144.4	0.532329	0	144.4	0.385492	0.391006	144.4	0.2515	0.250531	144.4	0.150744	0.147235	144.4	0.0803076	0.0790584	144.4	0.0436449	0.0410034
144.6	0.533868	0	144.6	0.386099	0.391293	144.6	0.252224	0.250787	144.6	0.152344	0.147409	144.6	0.0814643	0.0791598	144.6	0.0444799	0.041058
144.8	0.534647	0	144.8	0.386709	0.391579	144.8	0.252593	0.251043	144.8	0.152735	0.147584	144.8	0.0817688	0.0792611	144.8	0.044637	0.0411126
145	0.5359	0	145	0.387325	0.391864	145	0.252725	0.251298	145	0.152823	0.147758	145	0.0817968	0.0793624	145	0.044857	0.0411672
145.2	0.53576	0	145.2	0.387868	0.392149	145.2	0.253887	0.251553	145.2	0.153404	0.147933	145.2	0.0828299	0.0794637	145.2	0.0450446	0.0412218
145.4	0.536209	0	145.4	0.388486	0.392434	145.4	0.254032	0.251808	145.4	0.153201	0.148107	145.4	0.0837713	0.0795649	145.4	0.0454396	0.0412764
145.6	0.53618	0	145.6	0.388271	0.392718	145.6	0.253594	0.252062	145.6	0.152927	0.148281	145.6	0.0835313	0.0796662	145.6	0.0452234	0.041331
145.8	0.535034	0	145.8	0.387311	0.393002	145.8	0.251856	0.252317	145.8	0.151273	0.148455	145.8	0.0818925	0.0797674	145.8	0.0437148	0.0413855
146	0.534515	0	146	0.387677	0.393285	146	0.251195	0.252571	146	0.151366	0.14863	146	0.0814847	0.0798686	146	0.0438743	0.0414401
146.2	0.534199	0	146.2	0.388298	0.393568	146.2	0.251005	0.252825	146.2	0.150911	0.148804	146.2	0.0816153	0.0799698	146.2	0.0436248	0.0414946
146.4	0.534414	0	146.4	0.388581	0.39385	146.4	0.251455	0.253079	146.4	0.15055	0.148978	146.4	0.0815936	0.0800709	146.4	0.0432116	0.0415492
146.6	0.534144	0	146.6	0.389129	0.394132	146.6	0.252215	0.253332	146.6	0.150237	0.149152	146.6	0.0813502	0.0801721	146.6	0.0426499	0.0416037
146.8	0.533766	0	146.8	0.389104	0.394413	146.8	0.251969	0.253585	146.8	0.149343	0.149325	146.8	0.0801086	0.0802732	146.8	0.0415259	0.0416583
147	0.533985	0	147	0.390037	0.394694	147	0.252396	0.253839	147	0.149544	0.149499	147	0.0807763	0.0803743	147	0.0422803	0.0417128
147.2	0.535188	0	147.2	0.391241	0.394975	147.2	0.253668	0.254092	147.2	0.150094	0.149673	147.2	0.0821296	0.0804753	147.2	0.0432231	0.0417674
147.4	0.534953	0	147.4	0.3912	0.395255	147.4	0.25371	0.254344	147.4	0.149797	0.149846	147.4	0.0812807	0.0805764	147.4	0.0427619	0.0418219
147.6	0.535423	0	147.6	0.391598	0.395534	147.6	0.253803	0.254597	147.6	0.150118	0.15002	147.6	0.0816045	0.0806774	147.6	0.0419544	0.0418764
147.8	0.535886	0	147.8	0.391944	0.395814	147.8	0.253933	0.254849	147.8	0.150812	0.150193	147.8	0.0816516	0.0807784	147.8	0.0418787	0.0419309
148	0.53641	0	148	0.392392	0.396092	148	0.255352	0.255101	148	0.151669	0.150367	148	0.0822528	0.0808794	148	0.0423797	0.0419854
148.2	0.536441	0	148.2	0.392151	0.396371	148.2	0.255646	0.255353	148.2	0.152153	0.15054	148.2	0.0826319	0.0809804	148.2	0.0421097	0.0420399
148.4	0.53651	0	148.4	0.392706	0.396648	148.4	0.256542	0.255605	148.4	0.153138	0.150713	148.4	0.0833612	0.0810813	148.4	0.0418497	0.0420944
148.6	0.536916	0	148.6	0.392631	0.396926	148.6	0.257587	0.255857	148.6	0.154784	0.150887	148.6	0.0836137	0.0811823	148.6	0.0416367	0.0421489
148.8	0.537443	0	148.8	0.39244	0.397203	148.8	0.25777	0.256108	148.8	0.155357	0.15106	148.8	0.0840962	0.0812832	148.8	0.0415255	0.0422034
149	0.538206	0	149	0.393456	0.397479	149	0.25859	0.256359	149	0.156188	0.151233	149	0.0853817	0.081384	149	0.0414235	0.0422579
149.2	0.53889	0	149.2	0.393953	0.397755	149.2	0.25937	0.25661	149.2	0.157816	0.151406	149.2	0.0862551	0.0814849	149.2	0.0418737	0.0423123
149.4	0.53967	0	149.4	0.394164	0.398031	149.4	0.259142	0.256861	149.4	0.157143	0.151579	149.4	0.0865464	0.0815857	149.4	0.041705	0.0423668
149.6	0.540313	0	149.6	0.394228	0.398306	149.6	0.25884	0.257111	149.6	0.157407	0.151751	149.6	0.0871558	0.0816865	149.6	0.0421864	0.0424212
149.8	0.539859	0	149.8	0.39362	0.398581	149.8	0.258238	0.257362	149.8	0.157026	0.151924	149.8	0.0866678	0.0817873	149.8	0.041361	0.0424757
150	0.540535	0	150	0.393697	0.398855	150	0.257995	0.257612	150	0.157165	0.152097	150	0.0872207	0.0818881	150	0.0421588	0.0425301
150.2	0.541038	0	150.2	0.39516	0.399129	150.2	0.258727	0.257862	150.2	0.157235	0.15227	150.2	0.0878354	0.0819889	150.2	0.0422114	0.0425846
150.4	0.541469	0	150.4	0.395252	0.399402	150.4	0.25926	0.258111	150.4	0.157223	0.152442	150.4	0.0871653	0.0820896	150.4	0.042017	0.042639
150.6	0.541684	0	150.6	0.395967	0.399675	150.6	0.259811	0.258361	150.6	0.157366	0.152615	150.6	0.087247	0.0821903	150.6	0.0428254	0.0426935
150.8	0.541748	0	150.8	0.396522	0.399948	150.8	0.260326	0.25861	150.8	0.156915	0.152787	150.8	0.0871322	0.082291	150.8	0.0435935	0.0427479
151	0.541791	0	151	0.397165	0.40022	151	0.261186	0.258859	151	0.157207	0.152959	151	0.0868747	0.0823917	151	0.0446475	0.0428023
151.2	0.542127	0	151.2	0.397594	0.400491	151.2	0.261351	0.259108	151.2	0.156791	0.153131	151.2	0.0866903	0.0824923	151.2	0.0452673	0.0428567
151.4	0.541471	0	151.4	0.397493	0.400762	151.4	0.26102	0.259357	151.4	0.155909	0.153304	151.4	0.0855028	0.0825929	151.4	0.0447695	0.0429111
151.6	0.54194	0	151.6	0.398854	0.401033	151.6	0.261667	0.259606	151.6	0.156143	0.153476	151.6	0.0858779	0.0826935	151.6	0.0452872	0.0429655
151.8	0.542032	0	151.8	0.399673	0.401304	151.8	0.262453	0.259854	151.8	0.156202	0.153648	151.8	0.0855619	0.0827941	151.8	0.0458069	0.0430199
152	0.542143	0	152	0.399987	0.401573	152	0.262657	0.260102	152	0.155632	0.15382	152	0.0854045	0.0828947	152	0.0463756	0.0430743
152.2	0.542282	0	152.2	0.39956	0.401843	152.2	0.26238	0.26035	152.2	0.155445	0.153992	152.2	0.0851528	0.0829952	152.2	0.0467116	0.0431287
152.4	0.541958	0	152.4	0.399931	0.402112	152.4	0.263082	0.260598	152.4	0.155887	0.154163	152.4	0.0847438	0.0830957	152.4	0.0467582	0.0431831
152.6	0.543225	0	152.6	0.399843	0.40238	152.6	0.263684	0.260845	152.6	0.156967	0.154335	152.6	0.0851722	0.0831962	152.6	0.0470902	0.0432374
152.8	0.544093	0	152.8	0.400619	0.402649	152.8	0.263994	0.261093	152.8	0.157772	0.154507	152.8	0.0855222	0.0832967	152.8	0.0478306	0.0432918
153	0.544994	0	153	0.401	0.402916	153	0.264215	0.26134	153	0.157523	0.154678	153	0.0856914	0.0833972	153	0.0477254	0.0433462
153.2	0.545142	0	153.2	0.40063	0.403184	153.2	0.264207	0.261587	153.2	0.157863	0.15485	153.2	0.085721	0.0834976	153.2	0.0472785	0.0434005
153.4	0.545962	0	153.4	0.40154	0.403451	153.4	0.264352	0.261833	153.4	0.158944	0.155021	153.4	0.086627	0.083598	153.4	0.0474145	0.0434549
153.6	0.546645	0	153.6	0.402018	0.403717	153.6	0.263717	0.26208	153.6	0.159818	0.155193	153.6	0.0876082	0.0836984	153.6	0.0478343	0.0435092
153.8	0.546099	0	153.8	0.401526	0.403983	153.8	0.263181	0.262326	153.8	0.15977	0.155364	153.8	0.0868872	0.0837988	153.8	0.0470068	0.0435635
154	0.546225	0	154	0.402006	0.404249	154	0.263149	0.262572	154	0.160574	0.155535	154	0.0870869	0.0838991	154	0.047086	0.0436179
154.2	0.546937	0	154.2	0.402404	0.404514	154.2	0.263646	0.262818	154.2	0.160725	0.155707	154.2	0.0872722	0.0839994	154.2	0.0472097	0.0436722
154.4	0.546515	0	154.4	0.401443	0.404778	154.4	0.263458	0.263064	154.4	0.159784	0.155878	154.4	0.0868546	0.0840997	154.4	0.0462264	0.0437265
154.6	0.546339	0	154.6	0.401096	0.405043	154.6	0.263539	0.263309	154.6	0.159685	0.156049	154.6	0.0869924	0.0842	154.6	0.0457778	0.0437808
154.8	0.546435	0	154.8	0.399958	0.405307	154.8	0.262705	0.263555	154.8	0.160061	0.15622	154.8	0.0867413	0.0843003	154.8	0.0449114	0.0438351
155	0.546214	0	155	0.400066	0.40557	155	0.262176	0.2638	155	0.159714	0.15639	155	0.0860849	0.0844005	155	0.0442372	0.0438894
155.2	0.546835	0	155.2	0.400285	0.405833	155.2	0.263083	0.264045	155.2	0.160035	0.156561	155.2	0.0870411	0.0845008	155.2	0.0447048	0.0439437
155.4	0.547081	0	155.4	0.400854	0.406096	155.4	0.263218	0.26429	155.4	0.160722	0.156732	155.4	0.0872171	0.084601	155.4	0.0442996	0.043998
155.6	0.546967	0	155.6	0.401129	0.406358	155.6	0.262474	0.264534	155.6	0.159944	0.156903	155.6	0.087351	0.0847011	155.6	0.0435494	0.0440523
155.8	0.548138	0	155.8	0.402238	0.40662	155.8	0.263837	0.264778	155.8	0.160373	0.157073	155.8	0.0877188	0.0848013	155.8	0.0440917	0.0441066
156	0.548474	0	156	0.40239	0.406881	156	0.263912	0.265023	156	0.15965	0.157244	156	0.0874457	0.0849014	156	0.0440898	0.0441608
156.2	0.548605	0	156.2	0.402288	0.407142	156.2	0.263882	0.265267	156.2	0.159068	0.157414	156.2	0.0873269	0.0850015	156.2	0.0433737	0.0442151
156.4	0.549184	0	156.4	0.403487	0.407402	156.4	0.265444	0.26551	156.4	0.15981	0.157585	156.4	0.0881651	0.0851016	156.4	0.0437229	0.0442694
156.6	0.550111	0	156.6	0.404254	0.407663	156.6	0.266511	0.265754	156.6	0.160026	0.157755	156.6	0.0883143	0.0852017	156.6	0.0439681	0.0443236
156.8	0.55067	0	156.8	0.405123	0.407922	156.8	0.266721	0.265997	156.8	0.159687	0.157925	156.8	0.0884185	0.0853018	156.8	0.0442936	0.0443779
157	0.551573	0	157	0.405975	0.408182	157	0.267859	0.26624	157	0.159434	0.158095	157	0.0890016	0.0854018	157	0.0446785	0.0444321
157.2	0.551143	0	157.2	0.406792	0.40844	157.2	0.2685	0.266483	157.2	0.159864	0.158265	157.2	0.0885236	0.0855018	157.2	0.0454471	0.0444863
157.4	0.551958	0	157.4	0.408221	0.408699	157.4	0.268566	0.266726	157.4	0.160217	0.158436	157.4	0.0888993	0.0856018	157.4	0.0465562	0.0445406
157.6	0.551493	0	157.6	0.409125	0.408957	157.6	0.269559	0.266969	157.6	0.16002	0.158605	157.6	0.0885429	0.0857018	157.6	0.0470717	0.0445948
157.8	0.551586	0	157.8	0.40957	0.409214	157.8	0.270887	0.267211	157.8	0.16123	0.158775	157.8	0.0886836	0.0858017	157.8	0.0480559	0.044649
158	0.551471	0	158	0.409475	0.409472	158	0.27107	0.267453	158	0.161405	0.158945	158	0.0890881	0.0859016	158	0.0483728	0.0447032
158.2	0.551464	0	158.2	0.409198	0.409728	158.2	0.271344	0.267695	158.2	0.161067	0.159115	158.2	0.0890831	0.0860015	158.2	0.0482926	0.0447574
158.4	0.551733	0	158.4	0.409391	0.409985	158.4	0.27131	0.267937	158.4	0.161625	0.159285	158.4	0.08935	0.0861014	158.4	0.0479482	0.0448116
158.6	0.552272	0	158.6	0.408402	0.410241	158.6	0.271113	0.268179	158.6	0.16232	0.159454	158.6	0.0898101	0.0862013	158.6	0.048251	0.0448658
158.8	0.552544	0	158.8	0.408373	0.410496	158.8	0.271323	0.26842	158.8	0.163014	0.159624	158.8	0.0902039	0.0863011	158.8	0.0485028	0.04492
159	0.552226	0	159	0.409103	0.410751	159	0.272125	0.268661	159	0.163549	0.159793	159	0.0906631	0.0864009	159	0.0490662	0.0449742
159.2	0.552052	0	159.2	0.40815	0.411006	159.2	0.272229	0.268902	159.2	0.163832	0.159963	159.2	0.0905948	0.0865007	159.2	0.0490445	0.0450284
159.4	0.551728	0	159.4	0.408434	0.41126	159.4	0.272153	0.269143	159.4	0.164294	0.160132	159.4	0.0907106	0.0866005	159.4	0.048499	0.0450826
159.6	0.552074	0	159.6	0.408469	0.411514	159.6	0.271914	0.269384	159.6	0.164228	0.160301	159.6	0.0903541	0.0867003	159.6	0.0482471	0.0451367
159.8	0.552726	0	159.8	0.408785	0.411768	159.8	0.27171	0.269624	159.8	0.16487	0.16047	159.8	0.089299	0.0868	159.8	0.0480716	0.0451909
160	0.552797	0	160	0.408481	0.412021	160	0.271104	0.269865	160	0.164155	0.160639	160	0.0891474	0.0868997	160	0.0476666	0.045245
160.2	0.553241	0	160.2	0.408996	0.412273	160.2	0.271197	0.270105	160.2	0.164211	0.160808	160.2	0.0892743	0.0869994	160.2	0.0477422	0.0452992
160.4	0.553726	0	160.4	0.408789	0.412526	160.4	0.271294	0.270344	160.4	0.164245	0.160977	160.4	0.089079	0.0870991	160.4	0.0481566	0.0453533
160.6	0.553949	0	160.6	0.409049	0.412777	160.6	0.271379	0.270584	160.6	0.163897	0.161146	160.6	0.0883361	0.0871987	160.6	0.0477701	0.0454075
160.8	0.554817	0	160.8	0.409473	0.413029	160.8	0.271953	0.270824	160.8	0.164059	0.161315	160.8	0.0885011	0.0872984	160.8	0.0475748	0.0454616
161	0.55586	0	161	0.410301	0.41328	161	0.272589	0.271063	161	0.16402	0.161484	161	0.0886451	0.087398	161	0.0485531	0.0455157
161.2	0.555033	0	161.2	0.410958	0.413531	161.2	0.272177	0.271302	161.2	0.163071	0.161653	161.2	0.0881739	0.0874976	161.2	0.0482985	0.0455698
161.4	0.555453	0	161.4	0.411388	0.413781	161.4	0.272953	0.271541	161.4	0.163227	0.161821	161.4	0.0887862	0.0875971	161.4	0.048747	0.045624
161.6	0.555254	0	161.6	0.412186	0.414031	161.6	0.273441	0.27178	161.6	0.163485	0.16199	161.6	0.0882429	0.0876967	161.6	0.0485783	0.0456781
161.8	0.555919	0	161.8	0.412718	0.41428	161.8	0.274161	0.272018	161.8	0.164096	0.162158	161.8	0.0896492	0.0877962	161.8	0.0497606	0.0457322
162	0.556166	0	162	0.413804	0.414529	162	0.274634	0.272256	162	0.164521	0.162327	162	0.0899867	0.0878957	162	0.0504112	0.0457863
162.2	0.556649	0	162.2	0.414842	0.414778	162.2	0.275185	0.272494	162.2	0.164743	0.162495	162.2	0.090421	0.0879952	162.2	0.0504762	0.0458404
162.4	0.557827	0	162.4	0.414997	0.415026	162.4	0.275309	0.272732	162.4	0.165075	0.162663	162.4	0.091563	0.0880947	162.4	0.0505646	0.0458944
162.6	0.557291	0	162.6	0.414106	0.415274	162.6	0.275305	0.27297	162.6	0.165198	0.162831	162.6	0.0918032	0.0881941	162.6	0.0501618	0.0459485
162.8	0.556518	0	162.8	0.414002	0.415521	162.8	0.274618	0.273208	162.8	0.164777	0.162999	162.8	0.0914074	0.0882935	162.8	0.0493347	0.0460026
163	0.55598	0	163	0.413383	0.415768	163	0.274159	0.273445	163	0.164517	0.163167	163	0.091365	0.0883929	163	0.0488015	0.0460567
163.2	0.555463	0	163.2	0.412733	0.416015	163.2	0.274498	0.273682	163.2	0.164076	0.163335	163.2	0.0912826	0.0884923	163.2	0.0482786	0.0461107
163.4	0.555279	0	163.4	0.412792	0.416261	163.4	0.274194	0.273919	163.4	0.16418	0.163503	163.4	0.090692	0.0885916	163.4	0.04745	0.0461648
163.6	0.555962	0	163.6	0.412692	0.416507	163.6	0.27378	0.274156	163.6	0.163656	0.163671	163.6	0.0895798	0.088691	163.6	0.0467538	0.0462188
163.8	0.556536	0	163.8	0.41314	0.416753	163.8	0.274129	0.274393	163.8	0.163945	0.163839	163.8	0.0898806	0.0887903	163.8	0.0468753	0.0462729
164	0.556513	0	164	0.412529	0.416998	164	0.273674	0.274629	164	0.163632	0.164007	164	0.0892607	0.0888896	164	0.0461297	0.0463269
164.2	0.556685	0	164.2	0.412152	0.417242	164.2	0.272752	0.274865	164.2	0.162908	0.164174	164.2	0.0883998	0.0889889	164.2	0.0450606	0.0463809
164.4	0.556737	0	164.4	0.412287	0.417487	164.4	0.273489	0.275101	164.4	0.163764	0.164342	164.4	0.0884947	0.0890881	164.4	0.0446111	0.046435
164.6	0.556582	0	164.6	0.412685	0.41773	164.6	0.273781	0.275337	164.6	0.16435	0.164509	164.6	0.0882314	0.0891873	164.6	0.043925	0.046489
164.8	0.557057	0	164.8	0.41215	0.417974	164.8	0.273347	0.275573	164.8	0.164164	0.164677	164.8	0.0879555	0.0892866	164.8	0.0435173	0.046543
165	0.557372	0	165	0.412543	0.418217	165	0.273277	0.275808	165	0.164379	0.164844	165	0.0881318	0.0893857	165	0.0439103	0.046597
165.2	0.55727	0	165.2	0.413197	0.41846	165.2	0.273358	0.276043	165.2	0.164523	0.165011	165.2	0.0884706	0.0894849	165.2	0.0437786	0.046651
165.4	0.558324	0	165.4	0.413713	0.418702	165.4	0.274153	0.276278	165.4	0.16504	0.165179	165.4	0.0884812	0.0895841	165.4	0.0446164	0.046705
165.6	0.55921	0	165.6	0.415059	0.418944	165.6	0.274829	0.276513	165.6	0.165763	0.165346	165.6	0.0887625	0.0896832	165.6	0.0454369	0.046759
165.8	0.559965	0	165.8	0.415879	0.419186	165.8	0.276128	0.276748	165.8	0.167036	0.165513	165.8	0.0901362	0.0897823	165.8	0.0478839	0.046813
166	0.559823	0	166	0.416653	0.419427	166	0.276396	0.276982	166	0.167195	0.16568	166	0.0902194	0.0898814	166	0.0479395	0.046867
166.2	0.559356	0	166.2	0.416328	0.419667	166.2	0.276252	0.277217	166.2	0.166917	0.165847	166.2	0.0909173	0.0899804	166.2	0.0475093	0.0469209
166.4	0.558857	0	166.4	0.415768	0.419908	166.4	0.275689	0.277451	166.4	0.167068	0.166014	166.4	0.0908158	0.0900795	166.4	0.0475851	0.0469749
166.6	0.558651	0	166.6	0.41613	0.420148	166.6	0.276089	0.277685	166.6	0.166997	0.16618	166.6	0.0905292	0.0901785	166.6	0.0473843	0.0470289
166.8	0.558819	0	166.8	0.416622	0.420387	166.8	0.276789	0.277919	166.8	0.166722	0.166347	166.8	0.091347	0.0902775	166.8	0.0482426	0.0470828
167	0.559681	0	167	0.41713	0.420627	167	0.277476	0.278152	167	0.16752	0.166514	167	0.0923628	0.0903765	167	0.048807	0.0471368
167.2	0.560222	0	167.2	0.417772	0.420866	167.2	0.27791	0.278386	167.2	0.167721	0.16668	167.2	0.0930308	0.0904754	167.2	0.0492176	0.0471907
167.4	0.560752	0	167.4	0.418932	0.421104	167.4	0.27825	0.278619	167.4	0.167495	0.166847	167.4	0.0929842	0.0905744	167.4	0.0497731	0.0472447
167.6	0.561814	0	167.6	0.419447	0.421342	167.6	0.278904	0.278852	167.6	0.167989	0.167013	167.6	0.0937413	0.0906733	167.6	0.0502275	0.0472986
167.8	0.561865	0	167.8	0.419044	0.42158	167.8	0.278474	0.279085	167.8	0.168466	0.16718	167.8	0.0939695	0.0907722	167.8	0.0500895	0.0473525
168	0.561671	0	168	0.418365	0.421817	168	0.27762	0.279317	168	0.167464	0.167346	168	0.0933721	0.0908711	168	0.0486667	0.0474064
168.2	0.562294	0	168.2	0.419482	0.422054	168.2	0.278557	0.27955	168.2	0.167921	0.167512	168.2	0.0946272	0.0909699	168.2	0.0493608	0.0474603
168.4	0.56238	0	168.4	0.419899	0.422291	168.4	0.279147	0.279782	168.4	0.169156	0.167678	168.4	0.0954588	0.0910688	168.4	0.0501234	0.0475143
168.6	0.562075	0	168.6	0.419318	0.422527	168.6	0.278552	0.280014	168.6	0.168439	0.167844	168.6	0.0945857	0.0911676	168.6	0.0497384	0.0475682
168.8	0.562745	0	168.8	0.419476	0.422762	168.8	0.278293	0.280246	168.8	0.168683	0.16801	168.8	0.0939665	0.0912664	168.8	0.0499433	0.0476221
169	0.562949	0	169	0.419791	0.422998	169	0.278601	0.280477	169	0.168855	0.168176	169	0.0940044	0.0913651	169	0.0502557	0.047676
169.2	0.562806	0	169.2	0.41995	0.423233	169.2	0.278441	0.280709	169.2	0.168779	0.168342	169.2	0.0938483	0.0914639	169.2	0.0505557	0.0477298
169.4	0.562825	0	169.4	0.419925	0.423468	169.4	0.279036	0.28094	169.4	0.168988	0.168508	169.4	0.093491	0.0915626	169.4	0.0505095	0.0477837
169.6	0.562697	0	169.6	0.419596	0.423702	169.6	0.278542	0.281171	169.6	0.168521	0.168674	169.6	0.0929834	0.0916613	169.6	0.0507867	0.0478376
169.8	0.561917	0	169.8	0.418754	0.423936	169.8	0.277639	0.281402	169.8	0.167513	0.168839	169.8	0.0927883	0.09176	169.8	0.0502477	0.0478915
170	0.561174	0	170	0.418093	0.424169	170	0.277767	0.281633	170	0.166586	0.169005	170	0.0915831	0.0918587	170	0.0484963	0.0479453
170.2	0.562366	0	170.2	0.418909	0.424402	170.2	0.278442	0.281864	170.2	0.167548	0.169171	170.2	0.0919992	0.0919573	170.2	0.0494368	0.0479992
170.4	0.562772	0	170.4	0.419362	0.424635	170.4	0.278256	0.282094	170.4	0.167299	0.169336	170.4	0.0917012	0.0920559	170.4	0.0492063	0.048053
170.6	0.564285	0	170.6	0.419738	0.424868	170.6	0.278655	0.282324	170.6	0.167631	0.169501	170.6	0.0920578	0.0921545	170.6	0.0492471	0.0481069
170.8	0.565223	0	170.8	0.419665	0.4251	170.8	0.27859	0.282554	170.8	0.168122	0.169667	170.8	0.0926115	0.0922531	170.8	0.0494788	0.0481607
171	0.56623	0	171	0.420219	0.425331	171	0.27803	0.282784	171	0.168394	0.169832	171	0.0931857	0.0923517	171	0.0485852	0.0482146
171.2	0.566485	0	171.2	0.420927	0.425563	171.2	0.278229	0.283014	171.2	0.168668	0.169997	171.2	0.0935642	0.0924502	171.2	0.0488693	0.0482684
171.4	0.567317	0	171.4	0.421145	0.425793	171.4	0.278755	0.283243	171.4	0.169021	0.170162	171.4	0.0939447	0.0925488	171.4	0.0490043	0.0483222
171.6	0.568092	0	171.6	0.421344	0.426024	171.6	0.279207	0.283472	171.6	0.169738	0.170327	171.6	0.0950526	0.0926473	171.6	0.0485832	0.048376
171.8	0.569231	0	171.8	0.42209	0.426254	171.8	0.280634	0.283701	171.8	0.170783	0.170492	171.8	0.0965355	0.0927457	171.8	0.0493569	0.0484298
172	0.570222	0	172	0.423049	0.426484	172	0.281397	0.28393	172	0.171443	0.170657	172	0.0973574	0.0928442	172	0.0496599	0.0484836
172.2	0.570673	0	172.2	0.423675	0.426713	172.2	0.28226	0.284159	172.2	0.172978	0.170822	172.2	0.0981879	0.0929426	172.2	0.0506518	0.0485374
172.4	0.570518	0	172.4	0.424473	0.426942	172.4	0.283107	0.284388	172.4	0.174385	0.170987	172.4	0.0989554	0.093041	172.4	0.051267	0.0485912
172.6	0.569853	0	172.6	0.424662	0.427171	172.6	0.283422	0.284616	172.6	0.175032	0.171152	172.6	0.0983051	0.0931394	172.6	0.0516225	0.048645
172.8	0.569633	0	172.8	0.425074	0.427399	172.8	0.283361	0.284844	172.8	0.175713	0.171316	172.8	0.0982466	0.0932378	172.8	0.0522057	0.0486988
173	0.569496	0	173	0.42502	0.427627	173	0.284426	0.285072	173	0.176081	0.171481	173	0.0986162	0.0933362	173	0.0529087	0.0487526
173.2	0.568471	0	173.2	0.424572	0.427855	173.2	0.284748	0.2853	173.2	0.176297	0.171645	173.2	0.0979781	0.0934345	173.2	0.0527341	0.0488063
173.4	0.568298	0	173.4	0.424149	0.428082	173.4	0.284699	0.285527	173.4	0.175911	0.17181	173.4	0.0975497	0.0935328	173.4	0.0524227	0.0488601
173.6	0.568146	0	173.6	0.424208	0.428309	173.6	0.284274	0.285755	173.6	0.175533	0.171974	173.6	0.0971169	0.0936311	173.6	0.0528077	0.0489139
173.8	0.568698	0	173.8	0.424247	0.428536	173.8	0.285282	0.285982	173.8	0.176307	0.172138	173.8	0.096935	0.0937294	173.8	0.0530963	0.0489676
174	0.569011	0	174	0.42483	0.428762	174	0.286098	0.286209	174	0.176768	0.172303	174	0.0962594	0.0938276	174	0.0537835	0.0490214
174.2	0.569836	0	174.2	0.425654	0.428987	174.2	0.285804	0.286436	174.2	0.176792	0.172467	174.2	0.0964502	0.0939259	174.2	0.0541366	0.0490751
174.4	0.569668	0	174.4	0.425509	0.429213	174.4	0.285214	0.286663	174.4	0.176188	0.172631	174.4	0.0955846	0.0940241	174.4	0.05338	0.0491288
174.6	0.56989	0	174.6	0.424954	0.429438	174.6	0.284461	0.286889	174.6	0.174827	0.172795	174.6	0.0947847	0.0941223	174.6	0.0527004	0.0491826
174.8	0.569667	0	174.8	0.425178	0.429663	174.8	0.284791	0.287116	174.8	0.174197	0.172959	174.8	0.0948487	0.0942204	174.8	0.0520656	0.0492363
175	0.569762	0	175	0.425201	0.429887	175	0.284744	0.287342	175	0.173498	0.173123	175	0.0948306	0.0943186	175	0.0516107	0.04929
175.2	0.570479	0	175.2	0.424985	0.430111	175.2	0.285023	0.287568	175.2	0.173197	0.173286	175.2	0.0943006	0.0944167	175.2	0.0514405	0.0493437
175.4	0.570471	0	175.4	0.425161	0.430334	175.4	0.285556	0.287793	175.4	0.172216	0.17345	175.4	0.0944835	0.0945148	175.4	0.0513688	0.0493974
175.6	0.571171	0	175.6	0.426148	0.430558	175.6	0.285648	0.288019	175.6	0.172472	0.173614	175.6	0.0951814	0.0946129	175.6	0.051553	0.0494511
175.8	0.571716	0	175.8	0.426522	0.430781	175.8	0.285317	0.288245	175.8	0.172423	0.173778	175.8	0.0946163	0.094711	175.8	0.0515167	0.0495048
176	0.571422	0	176	0.426742	0.431003	176	0.28481	0.28847	176	0.172043	0.173941	176	0.0944985	0.094809	176	0.0509335	0.0495585
176.2	0.570939	0	176.2	0.427258	0.431225	176.2	0.285739	0.288695	176.2	0.172696	0.174105	176.2	0.0945189	0.094907	176.2	0.0507099	0.0496122
176.4	0.570742	0	176.4	0.427699	0.431447	176.4	0.285822	0.28892	176.4	0.173356	0.174268	176.4	0.09462	0.095005	176.4	0.0505218	0.0496659
176.6	0.570963	0	176.6	0.428096	0.431668	176.6	0.286781	0.289144	176.6	0.173051	0.174431	176.6	0.0950482	0.095103	176.6	0.0511263	0.0497196
176.8	0.572302	0	176.8	0.429134	0.43189	176.8	0.288094	0.289369	176.8	0.174192	0.174595	176.8	0.0957451	0.095201	176.8	0.0521611	0.0497732
177	0.572866	0	177	0.429859	0.43211	177	0.289423	0.289593	177	0.175329	0.174758	177	0.0958292	0.0952989	177	0.0526327	0.0498269
177.2	0.572335	0	177.2	0.429696	0.432331	177.2	0.289684	0.289817	177.2	0.175825	0.174921	177.2	0.0960481	0.0953968	177.2	0.0524761	0.0498805
177.4	0.573442	0	177.4	0.43064	0.432551	177.4	0.291078	0.290041	177.4	0.177361	0.175084	177.4	0.0973149	0.0954947	177.4	0.0536983	0.0499342
177.6	0.574164	0	177.6	0.431309	0.43277	177.6	0.291212	0.290265	177.6	0.178555	0.175247	177.6	0.0980022	0.0955926	177.6	0.0548977	0.0499878
177.8	0.574973	0	177.8	0.431558	0.43299	177.8	0.291556	0.290489	177.8	0.179238	0.17541	177.8	0.098009	0.0956905	177.8	0.054328	0.0500415
178	0.574838	0	178	0.431717	0.433209	178	0.291841	0.290712	178	0.180034	0.175573	178	0.0986105	0.0957883	178	0.0546103	0.0500951
178.2	0.575476	0	178.2	0.432408	0.433427	178.2	0.292266	0.290935	178.2	0.180424	0.175735	178.2	0.0986193	0.0958861	178.2	0.0539727	0.0501487
178.4	0.576085	0	178.4	0.432916	0.433646	178.4	0.293199	0.291158	178.4	0.181128	0.175898	178.4	0.098866	0.0959839	178.4	0.0545126	0.0502023
178.6	0.576124	0	178.6	0.433194	0.433864	178.6	0.293315	0.291381	178.6	0.181048	0.176061	178.6	0.0993313	0.0960817	178.6	0.0542955	0.050256
178.8	0.57617	0	178.8	0.433508	0.434081	178.8	0.293419	0.291604	178.8	0.181034	0.176223	178.8	0.0996293	0.0961794	178.8	0.0544164	0.0503096
179	0.576091	0	179	0.433606	0.434298	179	0.292779	0.291827	179	0.180143	0.176386	179	0.0993834	0.0962772	179	0.0544892	0.0503632
179.2	0.576148	0	179.2	0.434206	0.434515	179.2	0.293041	0.292049	179.2	0.180341	0.176548	179.2	0.0993984	0.0963749	179.2	0.0541124	0.0504168
179.4	0.575793	0	179.4	0.43531	0.434732	179.4	0.292953	0.292271	179.4	0.179963	0.176711	179.4	0.0996234	0.0964726	179.4	0.0545326	0.0504704
179.6	0.576495	0	179.6	0.435652	0.434948	179.6	0.292159	0.292493	179.6	0.179341	0.176873	179.6	0.0995705	0.0965702	179.6	0.0545554	0.0505239
179.8	0.576483	0	179.8	0.436802	0.435164	179.8	0.29256	0.292715	179.8	0.178907	0.177035	179.8	0.0991418	0.0966679	179.8	0.0544971	0.0505775
180	0.576805	0	180	0.437129	0.435379	180	0.292763	0.292937	180	0.178714	0.177197	180	0.0996053	0.0967655	180	0.0548011	0.0506311
180.2	0.576602	0	180.2	0.43657	0.435594	180.2	0.292858	0.293158	180.2	0.178305	0.17736	180.2	0.0990261	0.0968631	180.2	0.0544606	0.0506847
180.4	0.577839	0	180.4	0.436972	0.435809	180.4	0.293755	0.293379	180.4	0.178528	0.177522	180.4	0.099819	0.0969607	180.4	0.0556002	0.0507382
180.6	0.578254	0	180.6	0.437522	0.436024	180.6	0.294996	0.2936	180.6	0.179201	0.177684	180.6	0.100494	0.0970583	180.6	0.0564143	0.0507918
180.8	0.578377	0	180.8	0.436936	0.436238	180.8	0.29466	0.293821	180.8	0.17921	0.177846	180.8	0.0998176	0.0971558	180.8	0.0557148	0.0508453
181	0.578663	0	181	0.437676	0.436451	181	0.295491	0.294042	181	0.17953	0.178007	181	0.100031	0.0972534	181	0.0558832	0.0508989
181.2	0.579384	0	181.2	0.437883	0.436665	181.2	0.296247	0.294263	181.2	0.180789	0.178169	181.2	0.101739	0.0973509	181.2	0.0563685	0.0509524
181.4	0.579896	0	181.4	0.43777	0.436878	181.4	0.295842	0.294483	181.4	0.181109	0.178331	181.4	0.101809	0.0974483	181.4	0.0559836	0.0510059
181.6	0.579295	0	181.6	0.436995	0.437091	181.6	0.295024	0.294703	181.6	0.180619	0.178492	181.6	0.101487	0.0975458	181.6	0.0548937	0.0510595
181.8	0.578792	0	181.8	0.436247	0.437303	181.8	0.294657	0.294923	181.8	0.181235	0.178654	181.8	0.100979	0.0976433	181.8	0.0538832	0.051113
182	0.578287	0	182	0.435941	0.437515	182	0.294625	0.295143	182	0.181806	0.178816	182	0.101151	0.0977407	182	0.0538809	0.0511665
182.2	0.578444	0	182.2	0.436314	0.437727	182.2	0.294881	0.295363	182.2	0.181674	0.178977	182.2	0.101017	0.0978381	182.2	0.0533618	0.05122
182.4	0.578333	0	182.4	0.436079	0.437938	182.4	0.29527	0.295582	182.4	0.182353	0.179138	182.4	0.101347	0.0979355	182.4	0.054353	0.0512735
182.6	0.577383	0	182.6	0.435674	0.438149	182.6	0.294436	0.295802	182.6	0.181627	0.1793	182.6	0.100844	0.0980328	182.6	0.0536501	0.051327
182.8	0.576399	0	182.8	0.435821	0.43836	182.8	0.294403	0.296021	182.8	0.180896	0.179461	182.8	0.100234	0.0981302	182.8	0.0533096	0.0513805
183	0.576462	0	183	0.436572	0.43857	183	0.295567	0.29624	183	0.181796	0.179622	183	0.100745	0.0982275	183	0.0537709	0.051434
183.2	0.576818	0	183.2	0.436858	0.43878	183.2	0.296452	0.296458	183.2	0.182575	0.179783	183.2	0.100793	0.0983248	183.2	0.0535781	0.0514875
183.4	0.577321	0	183.4	0.437377	0.43899	183.4	0.2969	0.296677	183.4	0.182659	0.179944	183.4	0.100595	0.0984221	183.4	0.0543179	0.051541
183.6	0.577989	0	183.6	0.437824	0.439199	183.6	0.296881	0.296895	183.6	0.182832	0.180105	183.6	0.10034	0.0985193	183.6	0.0545204	0.0515944
183.8	0.578551	0	183.8	0.438469	0.439408	183.8	0.296919	0.297114	183.8	0.183063	0.180266	183.8	0.100412	0.0986166	183.8	0.0541173	0.0516479
184	0.579188	0	184	0.438688	0.439617	184	0.297062	0.297332	184	0.183017	0.180427	184	0.101508	0.0987138	184	0.054501	0.0517014
184.2	0.578904	0	184.2	0.438841	0.439825	184.2	0.296779	0.29755	184.2	0.182449	0.180588	184.2	0.101314	0.098811	184.2	0.0540657	0.0517548
184.4	0.579781	0	184.4	0.439347	0.440033	184.4	0.297049	0.297767	184.4	0.182634	0.180748	184.4	0.101363	0.0989082	184.4	0.0542385	0.0518083
184.6	0.580334	0	184.6	0.440228	0.440241	184.6	0.297542	0.297985	184.6	0.182978	0.180909	184.6	0.101404	0.0990053	184.6	0.053994	0.0518617
184.8	0.581338	0	184.8	0.440745	0.440448	184.8	0.298324	0.298202	184.8	0.183205	0.181069	184.8	0.10168	0.0991025	184.8	0.0537508	0.0519151
185	0.583113	0	185	0.442158	0.440655	185	0.299441	0.29842	185	0.184734	0.18123	185	0.102398	0.0991996	185	0.0551345	0.0519686
185.2	0.583622	0	185.2	0.442357	0.440862	185.2	0.299348	0.298637	185.2	0.185205	0.18139	185.2	0.103184	0.0992967	185.2	0.0550151	0.052022
185.4	0.583412	0	185.4	0.442556	0.441068	185.4	0.299229	0.298854	185.4	0.184975	0.181551	185.4	0.102578	0.0993937	185.4	0.0545493	0.0520754
185.6	0.583664	0	185.6	0.443051	0.441274	185.6	0.299851	0.29907	185.6	0.186163	0.181711	185.6	0.102889	0.0994908	185.6	0.0547825	0.0521288
185.8	0.583794	0	185.8	0.442906	0.44148	185.8	0.299151	0.299287	185.8	0.18631	0.181871	185.8	0.102768	0.0995878	185.8	0.0544675	0.0521822
186	0.583567	0	186	0.443315	0.441685	186	0.300022	0.299503	186	0.18594	0.182031	186	0.10301	0.0996848	186	0.0544347	0.0522356
186.2	0.584012	0	186.2	0.443676	0.44189	186.2	0.300568	0.299719	186.2	0.186367	0.182191	186.2	0.103758	0.0997818	186.2	0.0547994	0.052289
186.4	0.583735	0	186.4	0.443737	0.442095	186.4	0.300392	0.299935	186.4	0.185785	0.182351	186.4	0.103608	0.0998788	186.4	0.0543624	0.0523424
186.6	0.583073	0	186.6	0.444116	0.442299	186.6	0.300448	0.300151	186.6	0.184573	0.182511	186.6	0.103326	0.0999758	186.6	0.0538167	0.0523958
186.8	0.583498	0	186.8	0.445578	0.442503	186.8	0.301426	0.300367	186.8	0.185173	0.182671	186.8	0.103671	0.100073	186.8	0.0542402	0.0524492
187	0.583659	0	187	0.445892	0.442707	187	0.301189	0.300582	187	0.184874	0.182831	187	0.103178	0.10017	187	0.0545679	0.0525025
187.2	0.583237	0	187.2	0.445319	0.44291	187.2	0.299947	0.300797	187.2	0.184172	0.182991	187.2	0.102502	0.100266	187.2	0.0533183	0.0525559
187.4	0.584102	0	187.4	0.445565	0.443113	187.4	0.299819	0.301013	187.4	0.184431	0.183151	187.4	0.102808	0.100363	187.4	0.0541952	0.0526093
187.6	0.584221	0	187.6	0.445535	0.443316	187.6	0.29819	0.301227	187.6	0.184014	0.18331	187.6	0.103094	0.10046	187.6	0.0532785	0.0526626
187.8	0.58455	0	187.8	0.445525	0.443518	187.8	0.298638	0.301442	187.8	0.18353	0.18347	187.8	0.103393	0.100557	187.8	0.0531382	0.052716
188	0.583898	0	188	0.445618	0.44372	188	0.298534	0.301657	188	0.183211	0.183629	188	0.103174	0.100654	188	0.0527748	0.0527693
188.2	0.58325	0	188.2	0.444792	0.443922	188.2	0.29683	0.301871	188.2	0.181942	0.183789	188.2	0.101735	0.100751	188.2	0.0517085	0.0528226
188.4	0.583558	0	188.4	0.444126	0.444123	188.4	0.297213	0.302086	188.4	0.181942	0.183948	188.4	0.101192	0.100847	188.4	0.0521682	0.052876
188.6	0.584522	0	188.6	0.444451	0.444324	188.6	0.298484	0.3023	188.6	0.183566	0.184107	188.6	0.102206	0.100944	188.6	0.053766	0.0529293
188.8	0.584313	0	188.8	0.443448	0.444525	188.8	0.298972	0.302514	188.8	0.183959	0.184266	188.8	0.102273	0.101041	188.8	0.0538422	0.0529826
189	0.584304	0	189	0.443224	0.444726	189	0.299495	0.302727	189	0.183791	0.184426	189	0.101458	0.101138	189	0.0543133	0.0530359
189.2	0.584897	0	189.2	0.443543	0.444926	189.2	0.300126	0.302941	189.2	0.185255	0.184585	189.2	0.101884	0.101234	189.2	0.0549025	0.0530892
189.4	0.584421	0	189.4	0.443206	0.445126	189.4	0.300612	0.303154	189.4	0.185625	0.184744	189.4	0.101829	0.101331	189.4	0.0553262	0.0531425
189.6	0.585121	0	189.6	0.442652	0.445325	189.6	0.301344	0.303367	189.6	0.185563	0.184903	189.6	0.101746	0.101428	189.6	0.0551073	0.0531958
189.8	0.585797	0	189.8	0.443171	0.445524	189.8	0.301929	0.30358	189.8	0.185485	0.185062	189.8	0.101703	0.101524	189.8	0.0554613	0.0532491
190	0.585794	0	190	0.443554	0.445723	190	0.302505	0.303793	190	0.185916	0.18522	190	0.102491	0.101621	190	0.0562648	0.0533024
190.2	0.585488	0	190.2	0.443668	0.445921	190.2	0.301723	0.304006	190.2	0.18571	0.185379	190.2	0.102128	0.101717	190.2	0.0553494	0.0533557
190.4	0.58541	0	190.4	0.444062	0.44612	190.4	0.301867	0.304219	190.4	0.185308	0.185538	190.4	0.101668	0.101814	190.4	0.0553697	0.053409
190.6	0.585599	0	190.6	0.445135	0.446318	190.6	0.302148	0.304431	190.6	0.185463	0.185696	190.6	0.102576	0.10191	190.6	0.0559649	0.0534622
190.8	0.58571	0	190.8	0.445655	0.446515	190.8	0.30216	0.304643	190.8	0.186329	0.185855	190.8	0.102948	0.102007	190.8	0.055499	0.0535155
191	0.585186	0	191	0.44503	0.446712	191	0.30157	0.304855	191	0.186303	0.186013	191	0.102367	0.102104	191	0.0547011	0.0535688
191.2	0.585661	0	191.2	0.444905	0.446909	191.2	0.301268	0.305067	191.2	0.186435	0.186172	191.2	0.103051	0.1022	191.2	0.0542189	0.053622
191.4	0.586611	0	191.4	0.446214	0.447106	191.4	0.301425	0.305279	191.4	0.187062	0.18633	191.4	0.103889	0.102296	191.4	0.0550432	0.0536753
191.6	0.586495	0	191.6	0.44647	0.447302	191.6	0.30126	0.30549	191.6	0.187876	0.186489	191.6	0.103762	0.102393	191.6	0.0536239	0.0537285
191.8	0.586802	0	191.8	0.44687	0.447498	191.8	0.302508	0.305702	191.8	0.187966	0.186647	191.8	0.10302	0.102489	191.8	0.0526416	0.0537817
192	0.586592	0	192	0.447639	0.447694	192	0.302531	0.305913	192	0.18781	0.186805	192	0.103753	0.102586	192	0.052222	0.053835
192.2	0.587452	0	192.2	0.44816	0.447889	192.2	0.303185	0.306124	192.2	0.188338	0.186963	192.2	0.104112	0.102682	192.2	0.0523614	0.0538882
192.4	0.587906	0	192.4	0.448487	0.448084	192.4	0.304441	0.306335	192.4	0.189069	0.187121	192.4	0.104478	0.102778	192.4	0.0528763	0.0539414
192.6	0.588538	0	192.6	0.448782	0.448279	192.6	0.305227	0.306545	192.6	0.190121	0.187279	192.6	0.105956	0.102875	192.6	0.0534897	0.0539946
192.8	0.588673	0	192.8	0.448756	0.448473	192.8	0.305796	0.306756	192.8	0.189901	0.187437	192.8	0.105966	0.102971	192.8	0.0533945	0.0540478
193	0.589543	0	193	0.448872	0.448667	193	0.306379	0.306966	193	0.189945	0.187595	193	0.105904	0.103067	193	0.0537803	0.054101
193.2	0.590728	0	193.2	0.449226	0.448861	193.2	0.307433	0.307176	193.2	0.190526	0.187752	193.2	0.107045	0.103164	193.2	0.0545235	0.0541542
193.4	0.590948	0	193.4	0.449412	0.449055	193.4	0.30875	0.307386	193.4	0.189692	0.18791	193.4	0.107622	0.10326	193.4	0.0552309	0.0542074
193.6	0.592798	0	193.6	0.450249	0.449248	193.6	0.309681	0.307596	193.6	0.190101	0.188068	193.6	0.1073	0.103356	193.6	0.0559868	0.0542606
193.8	0.593299	0	193.8	0.451194	0.449441	193.8	0.309781	0.307806	193.8	0.190812	0.188225	193.8	0.107487	0.103452	193.8	0.0562309	0.0543137
194	0.59319	0	194	0.450955	0.449633	194	0.309909	0.308015	194	0.190625	0.188383	194	0.107548	0.103549	194	0.0565134	0.0543669
194.2	0.594105	0	194.2	0.451191	0.449825	194.2	0.30985	0.308224	194.2	0.190928	0.18854	194.2	0.107617	0.103645	194.2	0.0572486	0.0544201
194.4	0.594982	0	194.4	0.451843	0.450017	194.4	0.310047	0.308433	194.4	0.191931	0.188698	194.4	0.108319	0.103741	194.4	0.0578267	0.0544732
194.6	0.595057	0	194.6	0.452434	0.450209	194.6	0.310526	0.308642	194.6	0.191828	0.188855	194.6	0.108966	0.103837	194.6	0.057875	0.0545264
194.8	0.595033	0	194.8	0.452129	0.4504	194.8	0.310941	0.308851	194.8	0.191706	0.189012	194.8	0.108345	0.103933	194.8	0.0580481	0.0545795
195	0.594673	0	195	0.451843	0.450591	195	0.310434	0.30906	195	0.191207	0.189169	195	0.107452	0.104029	195	0.0577511	0.0546327
195.2	0.594617	0	195.2	0.452699	0.450782	195.2	0.31055	0.309268	195.2	0.191551	0.189326	195.2	0.107937	0.104125	195.2	0.058521	0.0546858
195.4	0.594342	0	195.4	0.453196	0.450972	195.4	0.310323	0.309477	195.4	0.191303	0.189483	195.4	0.107336	0.104221	195.4	0.0582114	0.054739
195.6	0.593678	0	195.6	0.452412	0.451162	195.6	0.310427	0.309685	195.6	0.191211	0.18964	195.6	0.106823	0.104317	195.6	0.0571898	0.0547921
195.8	0.592414	0	195.8	0.452333	0.451352	195.8	0.310383	0.309893	195.8	0.190189	0.189797	195.8	0.106324	0.104413	195.8	0.0568327	0.0548452
196	0.592141	0	196	0.453015	0.451542	196	0.310198	0.3101	196	0.190335	0.189954	196	0.106906	0.104509	196	0.057052	0.0548983
196.2	0.591525	0	196.2	0.452766	0.451731	196.2	0.309587	0.310308	196.2	0.189949	0.190111	196.2	0.106214	0.104605	196.2	0.056461	0.0549514
196.4	0.590776	0	196.4	0.452102	0.45192	196.4	0.308754	0.310515	196.4	0.188763	0.190268	196.4	0.105938	0.104701	196.4	0.0555266	0.0550045
196.6	0.590342	0	196.6	0.452046	0.452108	196.6	0.308401	0.310723	196.6	0.189321	0.190424	196.6	0.106148	0.104797	196.6	0.0555266	0.0550576
196.8	0.59024	0	196.8	0.452232	0.452296	196.8	0.308212	0.31093	196.8	0.189558	0.190581	196.8	0.106087	0.104893	196.8	0.0553503	0.0551107
197	0.590428	0	197	0.452558	0.452484	197	0.308811	0.311137	197	0.189563	0.190737	197	0.106449	0.104989	197	0.0553654	0.0551638
197.2	0.590757	0	197.2	0.453614	0.452672	197.2	0.309657	0.311344	197.2	0.190551	0.190894	197.2	0.107324	0.105085	197.2	0.0562191	0.0552169
197.4	0.591173	0	197.4	0.45413	0.452859	197.4	0.309908	0.31155	197.4	0.191366	0.19105	197.4	0.108029	0.105181	197.4	0.056675	0.0552699
197.6	0.591693	0	197.6	0.454355	0.453046	197.6	0.310206	0.311757	197.6	0.192084	0.191207	197.6	0.107943	0.105277	197.6	0.0568061	0.055323
197.8	0.5925	0	197.8	0.454528	0.453233	197.8	0.310532	0.311963	197.8	0.192619	0.191363	197.8	0.108335	0.105372	197.8	0.0565623	0.0553761
198	0.593346	0	198	0.454822	0.45342	198	0.310443	0.312169	198	0.193093	0.191519	198	0.108561	0.105468	198	0.0570612	0.0554291
198.2	0.593878	0	198.2	0.455288	0.453606	198.2	0.310493	0.312375	198.2	0.193488	0.191675	198.2	0.108891	0.105564	198.2	0.0572025	0.0554822
198.4	0.593676	0	198.4	0.455254	0.453792	198.4	0.311089	0.312581	198.4	0.193405	0.191831	198.4	0.108245	0.10566	198.4	0.0565983	0.0555352
198.6	0.593801	0	198.6	0.455403	0.453977	198.6	0.311445	0.312786	198.6	0.19268	0.191987	198.6	0.108313	0.105756	198.6	0.0569391	0.0555883
198.8	0.593418	0	198.8	0.454879	0.454162	198.8	0.311612	0.312992	198.8	0.192862	0.192143	198.8	0.10801	0.105851	198.8	0.0566176	0.0556413
199	0.592998	0	199	0.454783	0.454347	199	0.3125	0.313197	199	0.193044	0.192299	199	0.107905	0.105947	199	0.056682	0.0556943
199.2	0.593453	0	199.2	0.454515	0.454532	199.2	0.312877	0.313402	199.2	0.19323	0.192455	199.2	0.108182	0.106043	199.2	0.0570003	0.0557473
199.4	0.59346	0	199.4	0.454204	0.454716	199.4	0.312706	0.313607	199.4	0.192561	0.19261	199.4	0.107657	0.106138	199.4	0.0568857	0.0558004
199.6	0.5928	0	199.6	0.454167	0.4549	199.6	0.313149	0.313812	199.6	0.193231	0.192766	199.6	0.107657	0.106234	199.6	0.0571427	0.0558534
199.8	0.592414	0	199.8	0.454047	0.455084	199.8	0.313006	0.314017	199.8	0.192998	0.192922	199.8	0.106864	0.106329	199.8	0.0570926	0.0559064
200	0.592355	0	200	0.453292	0.455268	200	0.312195	0.314221	200	0.192265	0.193077	200	0.10588	0.106425	200	0.0555819	0.0559594
200.2	0.59216	0	200.2	0.45356	0.455451	200.2	0.311792	0.314425	200.2	0.192477	0.193233	200.2	0.105652	0.106521	200.2	0.0553281	0.0560124
200.4	0.592163	0	200.4	0.453621	0.455634	200.4	0.311927	0.31463	200.4	0.193286	0.193388	200.4	0.105544	0.106616	200.4	0.0552138	0.0560654
200.6	0.592136	0	200.6	0.453847	0.455816	200.6	0.311431	0.314834	200.6	0.193976	0.193543	200.6	0.105404	0.106712	200.6	0.054986	0.0561183
200.8	0.592671	0	200.8	0.454339	0.455999	200.8	0.311972	0.315037	200.8	0.194732	0.193699	200.8	0.10579	0.106807	200.8	0.0549284	0.0561713
201	0.594036	0	201	0.455307	0.456181	201	0.312927	0.315241	201	0.196023	0.193854	201	0.106519	0.106903	201	0.0560975	0.0562243
201.2	0.594582	0	201.2	0.455954	0.456362	201.2	0.312968	0.315444	201.2	0.196435	0.194009	201.2	0.107193	0.106998	201.2	0.05681	0.0562772
201.4	0.595194	0	201.4	0.456392	0.456544	201.4	0.31354	0.315648	201.4	0.196753	0.194164	201.4	0.107768	0.107094	201.4	0.057592	0.0563302
201.6	0.596899	0	201.6	0.458301	0.456725	201.6	0.315481	0.315851	201.6	0.198356	0.194319	201.6	0.108859	0.107189	201.6	0.0589685	0.0563832
201.8	0.597194	0	201.8	0.459276	0.456906	201.8	0.31513	0.316054	201.8	0.198361	0.194474	201.8	0.109089	0.107284	201.8	0.058845	0.0564361
202	0.596988	0	202	0.460264	0.457086	202	0.315507	0.316257	202	0.198608	0.194629	202	0.110157	0.10738	202	0.0593338	0.056489
202.2	0.597221	0	202.2	0.460833	0.457266	202.2	0.316066	0.316459	202.2	0.198461	0.194784	202.2	0.110609	0.107475	202.2	0.0596933	0.056542
202.4	0.597326	0	202.4	0.461369	0.457446	202.4	0.316234	0.316662	202.4	0.198373	0.194938	202.4	0.111383	0.107571	202.4	0.0594789	0.0565949
202.6	0.597433	0	202.6	0.46197	0.457626	202.6	0.316683	0.316864	202.6	0.197858	0.195093	202.6	0.111658	0.107666	202.6	0.0594478	0.0566478
202.8	0.597297	0	202.8	0.462488	0.457805	202.8	0.317797	0.317066	202.8	0.198263	0.195248	202.8	0.112146	0.107761	202.8	0.0598488	0.0567008
203	0.597768	0	203	0.463401	0.457984	203	0.318481	0.317268	203	0.197761	0.195402	203	0.112413	0.107856	203	0.0603882	0.0567537
203.2	0.597745	0	203.2	0.4635	0.458163	203.2	0.317751	0.31747	203.2	0.197488	0.195557	203.2	0.112825	0.107952	203.2	0.0600088	0.0568066
203.4	0.597317	0	203.4	0.462806	0.458342	203.4	0.317906	0.317672	203.4	0.197064	0.195711	203.4	0.112453	0.108047	203.4	0.0599913	0.0568595
203.6	0.596438	0	203.6	0.461655	0.45852	203.6	0.317501	0.317873	203.6	0.196197	0.195866	203.6	0.11199	0.108142	203.6	0.0594836	0.0569124
203.8	0.596255	0	203.8	0.460549	0.458698	203.8	0.317039	0.318075	203.8	0.195802	0.19602	203.8	0.111615	0.108237	203.8	0.0587334	0.0569653
204	0.596125	0	204	0.460125	0.458876	204	0.316747	0.318276	204	0.195509	0.196174	204	0.111066	0.108333	204	0.0576138	0.0570182
204.2	0.596322	0	204.2	0.460419	0.459053	204.2	0.316791	0.318477	204.2	0.195631	0.196328	204.2	0.111403	0.108428	204.2	0.0578092	0.057071
204.4	0.596466	0	204.4	0.460115	0.45923	204.4	0.316902	0.318678	204.4	0.19508	0.196482	204.4	0.111416	0.108523	204.4	0.0573635	0.0571239
204.6	0.596617	0	204.6	0.460313	0.459407	204.6	0.316839	0.318879	204.6	0.194889	0.196636	204.6	0.110572	0.108618	204.6	0.05691	0.0571768
204.8	0.5973	0	204.8	0.459953	0.459583	204.8	0.31722	0.319079	204.8	0.194669	0.19679	204.8	0.110142	0.108713	204.8	0.056767	0.0572296
205	0.597733	0	205	0.46006	0.45976	205	0.317189	0.31928	205	0.194348	0.196944	205	0.109967	0.108808	205	0.0567966	0.0572825
205.2	0.599163	0	205.2	0.46133	0.459936	205.2	0.317886	0.31948	205.2	0.195201	0.197098	205.2	0.11099	0.108903	205.2	0.0576596	0.0573353
205.4	0.60067	0	205.4	0.461807	0.460111	205.4	0.318267	0.31968	205.4	0.195595	0.197252	205.4	0.111551	0.108998	205.4	0.0583645	0.0573882
205.6	0.601159	0	205.6	0.462475	0.460287	205.6	0.318487	0.31988	205.6	0.195872	0.197406	205.6	0.111988	0.109093	205.6	0.0587806	0.057441
205.8	0.600687	0	205.8	0.462002	0.460462	205.8	0.318332	0.320079	205.8	0.195616	0.197559	205.8	0.112011	0.109188	205.8	0.0584771	0.0574939
206	0.601469	0	206	0.462516	0.460637	206	0.319699	0.320279	206	0.196701	0.197713	206	0.112714	0.109283	206	0.0595681	0.0575467
206.2	0.601099	0	206.2	0.46213	0.460811	206.2	0.319841	0.320478	206.2	0.196029	0.197867	206.2	0.112327	0.109378	206.2	0.0588915	0.0575995
206.4	0.600508	0	206.4	0.462406	0.460985	206.4	0.32014	0.320678	206.4	0.196241	0.19802	206.4	0.111872	0.109473	206.4	0.0581522	0.0576523
206.6	0.601393	0	206.6	0.463543	0.461159	206.6	0.322272	0.320877	206.6	0.197748	0.198173	206.6	0.112431	0.109568	206.6	0.0594481	0.0577051
206.8	0.601809	0	206.8	0.464605	0.461333	206.8	0.322982	0.321076	206.8	0.198807	0.198327	206.8	0.113213	0.109663	206.8	0.0599238	0.0577579
207	0.601504	0	207	0.464422	0.461507	207	0.322429	0.321274	207	0.198526	0.19848	207	0.112633	0.109758	207	0.0598531	0.0578107
207.2	0.601459	0	207.2	0.464646	0.46168	207.2	0.322559	0.321473	207.2	0.198974	0.198633	207.2	0.112684	0.109853	207.2	0.0596297	0.0578635
207.4	0.601541	0	207.4	0.464533	0.461853	207.4	0.32331	0.321672	207.4	0.199105	0.198786	207.4	0.11321	0.109948	207.4	0.0602147	0.0579163
207.6	0.601869	0	207.6	0.464665	0.462025	207.6	0.323812	0.32187	207.6	0.199237	0.198939	207.6	0.113753	0.110043	207.6	0.060563	0.0579691
207.8	0.602401	0	207.8	0.465005	0.462197	207.8	0.32364	0.322068	207.8	0.199469	0.199092	207.8	0.114146	0.110137	207.8	0.0603889	0.0580219
208	0.60319	0	208	0.46653	0.46237	208	0.324263	0.322266	208	0.199964	0.199245	208	0.114961	0.110232	208	0.0609469	0.0580746
208.2	0.6036	0	208.2	0.46688	0.462541	208.2	0.324528	0.322464	208.2	0.19938	0.199398	208.2	0.115255	0.110327	208.2	0.0612472	0.0581274
208.4	0.604119	0	208.4	0.467878	0.462713	208.4	0.324622	0.322661	208.4	0.199789	0.199551	208.4	0.115247	0.110422	208.4	0.061205	0.0581802
208.6	0.603947	0	208.6	0.468738	0.462884	208.6	0.324191	0.322859	208.6	0.200515	0.199704	208.6	0.114892	0.110516	208.6	0.0608466	0.0582329
208.8	0.604394	0	208.8	0.468482	0.463055	208.8	0.324469	0.323056	208.8	0.200772	0.199857	208.8	0.115084	0.110611	208.8	0.0606523	0.0582857
209	0.605092	0	209	0.469021	0.463226	209	0.325033	0.323253	209	0.201691	0.200009	209	0.115447	0.110706	209	0.0608999	0.0583384
209.2	0.606541	0	209.2	0.469318	0.463396	209.2	0.325569	0.32345	209.2	0.202954	0.200162	209.2	0.117063	0.1108	209.2	0.0615192	0.0583912
209.4	0.605665	0	209.4	0.467729	0.463566	209.4	0.324486	0.323647	209.4	0.201669	0.200314	209.4	0.115703	0.110895	209.4	0.0605162	0.0584439
209.6	0.605011	0	209.6	0.468119	0.463736	209.6	0.324583	0.323844	209.6	0.202021	0.200467	209.6	0.114947	0.11099	209.6	0.0609369	0.0584966
209.8	0.604506	0	209.8	0.467432	0.463905	209.8	0.325517	0.324041	209.8	0.201816	0.200619	209.8	0.114712	0.111084	209.8	0.0601511	0.0585493
210	0.603546	0	210	0.466535	0.464075	210	0.325685	0.324237	210	0.20128	0.200771	210	0.113624	0.111179	210	0.0594544	0.058602
210.2	0.602903	0	210.2	0.466136	0.464244	210.2	0.325249	0.324433	210.2	0.201319	0.200924	210.2	0.113061	0.111273	210.2	0.0583867	0.0586547
210.4	0.602962	0	210.4	0.466267	0.464413	210.4	0.325544	0.324629	210.4	0.201827	0.201076	210.4	0.113272	0.111368	210.4	0.0578645	0.0587075
210.6	0.603422	0	210.6	0.466388	0.464581	210.6	0.32611	0.324825	210.6	0.202834	0.201228	210.6	0.113532	0.111462	210.6	0.0579302	0.0587601
210.8	0.603279	0	210.8	0.466125	0.464749	210.8	0.324659	0.325021	210.8	0.202266	0.20138	210.8	0.112793	0.111557	210.8	0.0573217	0.0588128
211	0.602658	0	211	0.466084	0.464917	211	0.323708	0.325216	211	0.202399	0.201532	211	0.112533	0.111651	211	0.0570707	0.0588655
211.2	0.603053	0	211.2	0.467139	0.465085	211.2	0.324231	0.325412	211.2	0.202426	0.201684	211.2	0.113067	0.111746	211.2	0.0573758	0.0589182
211.4	0.602867	0	211.4	0.466631	0.465252	211.4	0.323905	0.325607	211.4	0.202338	0.201836	211.4	0.113394	0.11184	211.4	0.0576534	0.0589709
211.6	0.603311	0	211.6	0.466386	0.465419	211.6	0.323825	0.325802	211.6	0.201714	0.201988	211.6	0.113017	0.111935	211.6	0.0576124	0.0590235
211.8	0.60386	0	211.8	0.467004	0.465586	211.8	0.323742	0.325997	211.8	0.201451	0.202139	211.8	0.113914	0.112029	211.8	0.0574635	0.0590762
212	0.604984	0	212	0.468172	0.465753	212	0.32444	0.326192	212	0.202015	0.202291	212	0.114744	0.112124	212	0.0587205	0.0591289
212.2	0.604347	0	212.2	0.467739	0.465919	212.2	0.323657	0.326387	212.2	0.200997	0.202443	212.2	0.114393	0.112218	212.2	0.0584455	0.0591815
212.4	0.604274	0	212.4	0.468648	0.466085	212.4	0.324202	0.326581	212.4	0.200997	0.202594	212.4	0.114461	0.112312	212.4	0.0585899	0.0592342
212.6	0.605325	0	212.6	0.469832	0.466251	212.6	0.325106	0.326776	212.6	0.20266	0.202746	212.6	0.115259	0.112407	212.6	0.0593364	0.0592868
212.8	0.605526	0	212.8	0.469504	0.466416	212.8	0.325232	0.32697	212.8	0.202892	0.202897	212.8	0.114932	0.112501	212.8	0.0599975	0.0593394
213	0.605579	0	213	0.470085	0.466582	213	0.325926	0.327164	213	0.203174	0.203048	213	0.11499	0.112595	213	0.0600999	0.0593921
213.2	0.606513	0	213.2	0.470779	0.466747	213.2	0.32656	0.327358	213.2	0.204295	0.2032	213.2	0.115388	0.112689	213.2	0.0610719	0.0594447
213.4	0.606542	0	213.4	0.471087	0.466911	213.4	0.326093	0.327551	213.4	0.204402	0.203351	213.4	0.113761	0.112784	213.4	0.0612861	0.0594973
213.6	0.606355	0	213.6	0.471788	0.467076	213.6	0.326608	0.327745	213.6	0.204066	0.203502	213.6	0.113225	0.112878	213.6	0.0617906	0.0595499
213.8	0.605589	0	213.8	0.471587	0.46724	213.8	0.327224	0.327938	213.8	0.203938	0.203653	213.8	0.113356	0.112972	213.8	0.0617756	0.0596025
214	0.606471	0	214	0.472015	0.467404	214	0.327318	0.328132	214	0.204454	0.203804	214	0.113375	0.113066	214	0.0621612	0.0596551
214.2	0.607158	0	214.2	0.472354	0.467568	214.2	0.32749	0.328325	214.2	0.20503	0.203955	214.2	0.113853	0.113161	214.2	0.0623588	0.0597077
214.4	0.607569	0	214.4	0.472571	0.467731	214.4	0.327912	0.328518	214.4	0.205645	0.204106	214.4	0.114043	0.113255	214.4	0.0624043	0.0597603
214.6	0.608758	0	214.6	0.473156	0.467894	214.6	0.327341	0.32871	214.6	0.206802	0.204257	214.6	0.114841	0.113349	214.6	0.0628943	0.0598129
214.8	0.608785	0	214.8	0.473461	0.468057	214.8	0.327068	0.328903	214.8	0.20702	0.204408	214.8	0.114858	0.113443	214.8	0.0629952	0.0598655
215	0.608751	0	215	0.473904	0.46822	215	0.327949	0.329095	215	0.207913	0.204558	215	0.114861	0.113537	215	0.0627765	0.059918
215.2	0.608531	0	215.2	0.473554	0.468382	215.2	0.327905	0.329288	215.2	0.207693	0.204709	215.2	0.114567	0.113631	215.2	0.0627873	0.0599706
215.4	0.60876	0	215.4	0.472993	0.468544	215.4	0.327728	0.32948	215.4	0.208068	0.20486	215.4	0.114753	0.113725	215.4	0.0626366	0.0600232
215.6	0.609253	0	215.6	0.473367	0.468706	215.6	0.329107	0.329672	215.6	0.207753	0.20501	215.6	0.115255	0.113819	215.6	0.0624694	0.0600757
215.8	0.609882	0	215.8	0.473636	0.468868	215.8	0.32924	0.329864	215.8	0.208435	0.205161	215.8	0.116183	0.113913	215.8	0.0624414	0.0601283
216	0.609814	0	216	0.473677	0.469029	216	0.329424	0.330055	216	0.208093	0.205311	216	0.116465	0.114007	216	0.0625375	0.0601808
216.2	0.609192	0	216.2	0.47355	0.46919	216.2	0.329715	0.330247	216.2	0.208575	0.205462	216.2	0.116791	0.114101	216.2	0.0619339	0.0602334
216.4	0.609498	0	216.4	0.473761	0.469351	216.4	0.330599	0.330438	216.4	0.208932	0.205612	216.4	0.116639	0.114195	216.4	0.0624859	0.0602859
216.6	0.60996	0	216.6	0.473252	0.469511	216.6	0.330512	0.33063	216.6	0.209032	0.205762	216.6	0.116717	0.114289	216.6	0.0619673	0.0603384
216.8	0.608975	0	216.8	0.473072	0.469672	216.8	0.330433	0.330821	216.8	0.208894	0.205912	216.8	0.116498	0.114383	216.8	0.0614687	0.0603909
217	0.609731	0	217	0.473996	0.469832	217	0.332088	0.331012	217	0.209888	0.206062	217	0.116569	0.114477	217	0.0624469	0.0604434
217.2	0.609913	0	217.2	0.473753	0.469991	217.2	0.332127	0.331202	217.2	0.209903	0.206212	217.2	0.115799	0.114571	217.2	0.0630393	0.060496
217.4	0.608848	0	217.4	0.473198	0.470151	217.4	0.332757	0.331393	217.4	0.209293	0.206362	217.4	0.115511	0.114664	217.4	0.0629076	0.0605485
217.6	0.608063	0	217.6	0.473544	0.47031	217.6	0.333501	0.331583	217.6	0.208772	0.206512	217.6	0.115305	0.114758	217.6	0.0634834	0.060601
217.8	0.608231	0	217.8	0.473657	0.470469	217.8	0.33361	0.331774	217.8	0.208024	0.206662	217.8	0.115469	0.114852	217.8	0.0643109	0.0606535
218	0.608412	0	218	0.473148	0.470628	218	0.33389	0.331964	218	0.206972	0.206812	218	0.115109	0.114946	218	0.0638917	0.0607059
218.2	0.608193	0	218.2	0.472706	0.470786	218.2	0.333574	0.332154	218.2	0.20662	0.206962	218.2	0.114669	0.11504	218.2	0.0635988	0.0607584
218.4	0.608524	0	218.4	0.472819	0.470945	218.4	0.333156	0.332344	218.4	0.206497	0.207111	218.4	0.114722	0.115133	218.4	0.0634433	0.0608109
218.6	0.609069	0	218.6	0.47338	0.471103	218.6	0.333171	0.332533	218.6	0.205524	0.207261	218.6	0.115288	0.115227	218.6	0.0633967	0.0608634
218.8	0.608077	0	218.8	0.473091	0.47126	218.8	0.333029	0.332723	218.8	0.205508	0.20741	218.8	0.113676	0.115321	218.8	0.0625995	0.0609158
219	0.608672	0	219	0.473292	0.471418	219	0.333134	0.332912	219	0.205395	0.20756	219	0.113644	0.115415	219	0.0626883	0.0609683
219.2	0.608541	0	219.2	0.473425	0.471575	219.2	0.333227	0.333102	219.2	0.205038	0.207709	219.2	0.114029	0.115508	219.2	0.0628728	0.0610207
219.4	0.60885	0	219.4	0.473813	0.471732	219.4	0.333226	0.333291	219.4	0.205385	0.207859	219.4	0.113681	0.115602	219.4	0.0625725	0.0610732
219.6	0.608921	0	219.6	0.475066	0.471889	219.6	0.333646	0.33348	219.6	0.205594	0.208008	219.6	0.114153	0.115695	219.6	0.0625744	0.0611256
219.8	0.608724	0	219.8	0.475623	0.472045	219.8	0.333156	0.333668	219.8	0.206409	0.208157	219.8	0.114436	0.115789	219.8	0.0625308	0.0611781
220	0.609189	0	220	0.476132	0.472201	220	0.334038	0.333857	220	0.20683	0.208306	220	0.115252	0.115883	220	0.0629043	0.0612305
220.2	0.609324	0	220.2	0.476632	0.472357	220.2	0.333499	0.334045	220.2	0.207519	0.208455	220.2	0.116232	0.115976	220.2	0.0630153	0.0612829
220.4	0.609689	0	220.4	0.476999	0.472513	220.4	0.333688	0.334234	220.4	0.207831	0.208604	220.4	0.116886	0.11607	220.4	0.063922	0.0613353
220.6	0.610655	0	220.6	0.478204	0.472669	220.6	0.334612	0.334422	220.6	0.208681	0.208753	220.6	0.118087	0.116163	220.6	0.0632658	0.0613878
220.8	0.611127	0	220.8	0.479672	0.472824	220.8	0.335422	0.33461	220.8	0.210034	0.208902	220.8	0.119916	0.116257	220.8	0.0640427	0.0614402
221	0.611795	0	221	0.480397	0.472979	221	0.33633	0.334798	221	0.21021	0.209051	221	0.120671	0.11635	221	0.0648738	0.0614926
221.2	0.611836	0	221.2	0.480269	0.473133	221.2	0.337276	0.334985	221.2	0.210833	0.2092	221.2	0.121046	0.116444	221.2	0.0648148	0.061545
221.4	0.611581	0	221.4	0.480287	0.473288	221.4	0.337584	0.335173	221.4	0.21102	0.209349	221.4	0.121898	0.116537	221.4	0.064792	0.0615973
221.6	0.61119	0	221.6	0.48027	0.473442	221.6	0.337072	0.33536	221.6	0.210382	0.209497	221.6	0.122329	0.116631	221.6	0.064558	0.0616497
221.8	0.611175	0	221.8	0.480108	0.473596	221.8	0.336992	0.335548	221.8	0.209803	0.209646	221.8	0.122345	0.116724	221.8	0.0637178	0.0617021
222	0.610782	0	222	0.479634	0.47375	222	0.337032	0.335735	222	0.210264	0.209794	222	0.122005	0.116818	222	0.06306	0.0617545
222.2	0.611165	0	222.2	0.479795	0.473903	222.2	0.336773	0.335922	222.2	0.210109	0.209943	222.2	0.122408	0.116911	222.2	0.0627283	0.0618069
222.4	0.61131	0	222.4	0.479249	0.474056	222.4	0.336516	0.336109	222.4	0.209763	0.210091	222.4	0.122002	0.117004	222.4	0.0621448	0.0618592
222.6	0.611562	0	222.6	0.479224	0.474209	222.6	0.33624	0.336295	222.6	0.209762	0.21024	222.6	0.121292	0.117098	222.6	0.0614866	0.0619116
222.8	0.61167	0	222.8	0.478657	0.474362	222.8	0.336029	0.336482	222.8	0.209979	0.210388	222.8	0.120353	0.117191	222.8	0.0610284	0.0619639
223	0.612285	0	223	0.478791	0.474515	223	0.336847	0.336668	223	0.21024	0.210536	223	0.120475	0.117284	223	0.0609655	0.0620163
223.2	0.611673	0	223.2	0.478997	0.474667	223.2	0.336855	0.336854	223.2	0.21112	0.210684	223.2	0.120069	0.117377	223.2	0.0610287	0.0620686
223.4	0.611447	0	223.4	0.478604	0.474819	223.4	0.336428	0.33704	223.4	0.210879	0.210832	223.4	0.119273	0.117471	223.4	0.0610759	0.0621209
223.6	0.611512	0	223.6	0.478721	0.474971	223.6	0.336114	0.337226	223.6	0.210539	0.21098	223.6	0.11914	0.117564	223.6	0.06162	0.0621733
223.8	0.612171	0	223.8	0.47927	0.475122	223.8	0.33599	0.337412	223.8	0.211355	0.211128	223.8	0.119119	0.117657	223.8	0.0618966	0.0622256
224	0.613079	0	224	0.479687	0.475273	224	0.336188	0.337598	224	0.211526	0.211276	224	0.119732	0.11775	224	0.062637	0.0622779
224.2	0.612863	0	224.2	0.479399	0.475424	224.2	0.336234	0.337783	224.2	0.210811	0.211424	224.2	0.119736	0.117844	224.2	0.0626161	0.0623302
224.4	0.613534	0	224.4	0.479804	0.475575	224.4	0.336764	0.337968	224.4	0.210814	0.211572	224.4	0.120287	0.117937	224.4	0.0634442	0.0623825
224.6	0.613596	0	224.6	0.479866	0.475726	224.6	0.336354	0.338154	224.6	0.210265	0.21172	224.6	0.120317	0.11803	224.6	0.0630895	0.0624348
224.8	0.613432	0	224.8	0.479568	0.475876	224.8	0.336404	0.338339	224.8	0.210144	0.211867	224.8	0.121022	0.118123	224.8	0.0634591	0.0624871
225	0.613663	0	225	0.479179	0.476026	225	0.336956	0.338523	225	0.210025	0.212015	225	0.120572	0.118216	225	0.0636364	0.0625394
225.2	0.613467	0	225.2	0.478261	0.476176	225.2	0.337314	0.338708	225.2	0.20989	0.212163	225.2	0.120127	0.118309	225.2	0.0630461	0.0625917
225.4	0.612428	0	225.4	0.477649	0.476326	225.4	0.336922	0.338893	225.4	0.209176	0.21231	225.4	0.119607	0.118402	225.4	0.0618486	0.062644
225.6	0.612088	0	225.6	0.477596	0.476475	225.6	0.337302	0.339077	225.6	0.208682	0.212457	225.6	0.119092	0.118495	225.6	0.0617305	0.0626963
225.8	0.611927	0	225.8	0.477401	0.476624	225.8	0.336962	0.339261	225.8	0.208464	0.212605	225.8	0.118403	0.118588	225.8	0.0609257	0.0627485
226	0.611526	0	226	0.477331	0.476773	226	0.337378	0.339446	226	0.208749	0.212752	226	0.1181	0.118681	226	0.0614803	0.0628008
226.2	0.612363	0	226.2	0.478198	0.476921	226.2	0.33816	0.339629	226.2	0.209344	0.212899	226.2	0.117999	0.118774	226.2	0.0620034	0.062853
226.4	0.612558	0	226.4	0.478289	0.47707	226.4	0.33839	0.339813	226.4	0.209886	0.213047	226.4	0.117414	0.118867	226.4	0.0619835	0.0629053
226.6	0.612484	0	226.6	0.478639	0.477218	226.6	0.338867	0.339997	226.6	0.210093	0.213194	226.6	0.117297	0.11896	226.6	0.0624222	0.0629575
226.8	0.612729	0	226.8	0.478858	0.477366	226.8	0.339394	0.34018	226.8	0.211265	0.213341	226.8	0.117279	0.119053	226.8	0.0627435	0.0630098
227	0.613013	0	227	0.479343	0.477514	227	0.339874	0.340364	227	0.211975	0.213488	227	0.117393	0.119146	227	0.0627391	0.063062
227.2	0.613043	0	227.2	0.479222	0.477661	227.2	0.339571	0.340547	227.2	0.211751	0.213635	227.2	0.116974	0.119239	227.2	0.063249	0.0631142
227.4	0.61418	0	227.4	0.47943	0.477808	227.4	0.340544	0.34073	227.4	0.212315	0.213781	227.4	0.116845	0.119332	227.4	0.0638453	0.0631664
227.6	0.615413	0	227.6	0.480406	0.477955	227.6	0.340572	0.340913	227.6	0.213485	0.213928	227.6	0.117275	0.119425	227.6	0.0642176	0.0632187
227.8	0.616349	0	227.8	0.481433	0.478102	227.8	0.341117	0.341096	227.8	0.213891	0.214075	227.8	0.118226	0.119517	227.8	0.0646449	0.0632709
228	0.616214	0	228	0.481012	0.478248	228	0.341466	0.341279	228	0.213781	0.214222	228	0.118865	0.11961	228	0.0650793	0.0633231
228.2	0.616047	0	228.2	0.481215	0.478395	228.2	0.341236	0.341461	228.2	0.213717	0.214368	228.2	0.120032	0.119703	228.2	0.0655009	0.0633753
228.4	0.616706	0	228.4	0.48209	0.478541	228.4	0.340972	0.341643	228.4	0.213802	0.214515	228.4	0.120856	0.119796	228.4	0.0656607	0.0634275
228.6	0.61756	0	228.6	0.48226	0.478686	228.6	0.341245	0.341826	228.6	0.214613	0.214661	228.6	0.121538	0.119888	228.6	0.0656387	0.0634797
228.8	0.618781	0	228.8	0.482609	0.478832	228.8	0.341557	0.342008	228.8	0.215672	0.214808	228.8	0.122979	0.119981	228.8	0.0653755	0.0635318
229	0.619768	0	229	0.482788	0.478977	229	0.341756	0.342189	229	0.216135	0.214954	229	0.124219	0.120074	229	0.0656794	0.063584
229.2	0.620294	0	229.2	0.482826	0.479122	229.2	0.34237	0.342371	229.2	0.2165	0.215101	229.2	0.124588	0.120167	229.2	0.0651443	0.0636362
229.4	0.620483	0	229.4	0.483255	0.479267	229.4	0.342181	0.342553	229.4	0.216824	0.215247	229.4	0.124431	0.120259	229.4	0.0642838	0.0636884
229.6	0.619941	0	229.6	0.483117	0.479412	229.6	0.342077	0.342734	229.6	0.215817	0.215393	229.6	0.123744	0.120352	229.6	0.0638093	0.0637405
229.8	0.619685	0	229.8	0.483193	0.479556	229.8	0.342722	0.342916	229.8	0.216504	0.215539	229.8	0.12394	0.120444	229.8	0.0637946	0.0637927
230	0.619848	0	230	0.483993	0.4797	230	0.343189	0.343097	230	0.216962	0.215685	230	0.123529	0.120537	230	0.0639424	0.0638448
230.2	0.62007	0	230.2	0.484843	0.479844	230.2	0.343248	0.343278	230.2	0.216861	0.215831	230.2	0.123518	0.12063	230.2	0.0643049	0.063897
230.4	0.619082	0	230.4	0.484531	0.479988	230.4	0.343249	0.343459	230.4	0.21607	0.215977	230.4	0.123186	0.120722	230.4	0.0636235	0.0639491
230.6	0.619141	0	230.6	0.485153	0.480131	230.6	0.343738	0.343639	230.6	0.216448	0.216123	230.6	0.123391	0.120815	230.6	0.0638792	0.0640012
230.8	0.618351	0	230.8	0.484579	0.480274	230.8	0.342677	0.34382	230.8	0.215482	0.216269	230.8	0.122241	0.120907	230.8	0.0624392	0.0640534
231	0.618159	0	231	0.485412	0.480417	231	0.343287	0.344	231	0.215248	0.216415	231	0.122089	0.121	231	0.0627186	0.0641055
231.2	0.61778	0	231.2	0.485665	0.48056	231.2	0.343218	0.344181	231.2	0.21582	0.21656	231.2	0.121425	0.121092	231.2	0.0630038	0.0641576
231.4	0.617118	0	231.4	0.485413	0.480703	231.4	0.342822	0.344361	231.4	0.215712	0.216706	231.4	0.120956	0.121185	231.4	0.0627523	0.0642097
231.6	0.617189	0	231.6	0.485804	0.480845	231.6	0.343095	0.344541	231.6	0.215724	0.216852	231.6	0.121275	0.121277	231.6	0.0630352	0.0642618
231.8	0.616851	0	231.8	0.486075	0.480987	231.8	0.343256	0.344721	231.8	0.215628	0.216997	231.8	0.121596	0.12137	231.8	0.0638862	0.0643139
232	0.616603	0	232	0.4862	0.481129	232	0.342678	0.3449	232	0.215652	0.217143	232	0.121595	0.121462	232	0.0642666	0.064366
232.2	0.616663	0	232.2	0.487144	0.481271	232.2	0.342605	0.34508	232.2	0.215823	0.217288	232.2	0.122059	0.121554	232.2	0.0646386	0.0644181
232.4	0.61756	0	232.4	0.487069	0.481412	232.4	0.342935	0.345259	232.4	0.216162	0.217433	232.4	0.121801	0.121647	232.4	0.0645799	0.0644702
232.6	0.618216	0	232.6	0.486466	0.481553	232.6	0.342827	0.345439	232.6	0.216642	0.217579	232.6	0.122743	0.121739	232.6	0.0647902	0.0645222
232.8	0.619182	0	232.8	0.486515	0.481694	232.8	0.343313	0.345618	232.8	0.217443	0.217724	232.8	0.123745	0.121832	232.8	0.0652328	0.0645743
233	0.620106	0	233	0.487381	0.481835	233	0.344073	0.345797	233	0.218266	0.217869	233	0.124228	0.121924	233	0.0663315	0.0646264
233.2	0.620118	0	233.2	0.487081	0.481975	233.2	0.344186	0.345976	233.2	0.21849	0.218014	233.2	0.12312	0.122016	233.2	0.0659388	0.0646784
233.4	0.620056	0	233.4	0.486631	0.482115	233.4	0.343901	0.346154	233.4	0.218392	0.218159	233.4	0.122829	0.122108	233.4	0.0643041	0.0647305
233.6	0.620373	0	233.6	0.486827	0.482256	233.6	0.343992	0.346333	233.6	0.218063	0.218304	233.6	0.122614	0.122201	233.6	0.0644411	0.0647825
233.8	0.620605	0	233.8	0.487842	0.482395	233.8	0.344212	0.346511	233.8	0.219053	0.218449	233.8	0.123135	0.122293	233.8	0.0651457	0.0648346
234	0.621503	0	234	0.488645	0.482535	234	0.344408	0.34669	234	0.218822	0.218594	234	0.123549	0.122385	234	0.0652593	0.0648866
234.2	0.622602	0	234.2	0.489021	0.482674	234.2	0.345328	0.346868	234.2	0.220196	0.218739	234.2	0.124643	0.122477	234.2	0.0660038	0.0649386
234.4	0.622885	0	234.4	0.489465	0.482813	234.4	0.345682	0.347046	234.4	0.22015	0.218883	234.4	0.12482	0.12257	234.4	0.0657265	0.0649907
234.6	0.623115	0	234.6	0.490398	0.482952	234.6	0.346791	0.347224	234.6	0.221052	0.219028	234.6	0.125984	0.122662	234.6	0.066938	0.0650427
234.8	0.622917	0	234.8	0.490086	0.483091	234.8	0.346781	0.347401	234.8	0.221219	0.219173	234.8	0.125694	0.122754	234.8	0.0665274	0.0650947
235	0.622988	0	235	0.491118	0.483229	235	0.347731	0.347579	235	0.222077	0.219317	235	0.126905	0.122846	235	0.0676319	0.0651467
235.2	0.622068	0	235.2	0.490094	0.483368	235.2	0.347847	0.347756	235.2	0.221349	0.219462	235.2	0.127092	0.122938	235.2	0.0675091	0.0651987
235.4	0.62174	0	235.4	0.489297	0.483506	235.4	0.348117	0.347934	235.4	0.221346	0.219606	235.4	0.127274	0.12303	235.4	0.0674053	0.0652507
235.6	0.622894	0	235.6	0.48977	0.483643	235.6	0.349603	0.348111	235.6	0.22251	0.21975	235.6	0.127903	0.123122	235.6	0.0683458	0.0653027
235.8	0.622365	0	235.8	0.48966	0.483781	235.8	0.349651	0.348288	235.8	0.222033	0.219895	235.8	0.12822	0.123214	235.8	0.0684379	0.0653547
236	0.622699	0	236	0.488909	0.483918	236	0.349326	0.348465	236	0.22159	0.220039	236	0.127207	0.123306	236	0.0679686	0.0654067
236.2	0.623037	0	236.2	0.489278	0.484056	236.2	0.350007	0.348641	236.2	0.222091	0.220183	236.2	0.127549	0.123398	236.2	0.0683816	0.0654586
236.4	0.622523	0	236.4	0.488249	0.484192	236.4	0.350079	0.348818	236.4	0.221947	0.220327	236.4	0.127829	0.12349	236.4	0.0677087	0.0655106
236.6	0.623072	0	236.6	0.488764	0.484329	236.6	0.351044	0.348994	236.6	0.2216	0.220471	236.6	0.128948	0.123582	236.6	0.0677979	0.0655626
236.8	0.623317	0	236.8	0.489955	0.484466	236.8	0.351583	0.34917	236.8	0.222106	0.220615	236.8	0.128865	0.123674	236.8	0.0675415	0.0656145
237	0.624137	0	237	0.490396	0.484602	237	0.351076	0.349347	237	0.221963	0.220759	237	0.128374	0.123766	237	0.0667944	0.0656665
237.2	0.623708	0	237.2	0.489598	0.484738	237.2	0.350099	0.349523	237.2	0.222103	0.220903	237.2	0.127528	0.123858	237.2	0.064832	0.0657184
237.4	0.623499	0	237.4	0.49002	0.484874	237.4	0.349092	0.349698	237.4	0.221661	0.221047	237.4	0.126989	0.12395	237.4	0.0635229	0.0657704
237.6	0.623535	0	237.6	0.491146	0.485009	237.6	0.348789	0.349874	237.6	0.221337	0.221191	237.6	0.126565	0.124042	237.6	0.0640477	0.0658223
237.8	0.623082	0	237.8	0.491513	0.485145	237.8	0.34907	0.35005	237.8	0.221543	0.221335	237.8	0.125797	0.124134	237.8	0.063796	0.0658742
238	0.62395	0	238	0.491697	0.48528	238	0.349091	0.350225	238	0.221447	0.221478	238	0.125942	0.124225	238	0.0639338	0.0659261
238.2	0.623225	0	238.2	0.49121	0.485415	238.2	0.348234	0.3504	238.2	0.221619	0.221622	238.2	0.125835	0.124317	238.2	0.0636735	0.0659781
238.4	0.622645	0	238.4	0.491765	0.48555	238.4	0.348046	0.350576	238.4	0.221572	0.221765	238.4	0.125376	0.124409	238.4	0.06383	0.06603
238.6	0.622432	0	238.6	0.492016	0.485684	238.6	0.348773	0.350751	238.6	0.221786	0.221909	238.6	0.125589	0.124501	238.6	0.0645027	0.0660819
238.8	0.622249	0	238.8	0.492242	0.485818	238.8	0.348517	0.350925	238.8	0.221409	0.222052	238.8	0.125277	0.124593	238.8	0.0642899	0.0661338
239	0.621567	0	239	0.492609	0.485952	239	0.348601	0.3511	239	0.221237	0.222196	239	0.125918	0.124684	239	0.0649763	0.0661857
239.2	0.622297	0	239.2	0.492702	0.486086	239.2	0.349254	0.351275	239.2	0.22121	0.222339	239.2	0.125603	0.124776	239.2	0.065391	0.0662376
239.4	0.623028	0	239.4	0.492775	0.48622	239.4	0.349228	0.351449	239.4	0.22146	0.222482	239.4	0.12524	0.124868	239.4	0.0650026	0.0662895
239.6	0.623499	0	239.6	0.492927	0.486353	239.6	0.349747	0.351623	239.6	0.221189	0.222625	239.6	0.124836	0.124959	239.6	0.0652788	0.0663413
239.8	0.624092	0	239.8	0.493083	0.486487	239.8	0.350533	0.351798	239.8	0.221636	0.222768	239.8	0.12554	0.125051	239.8	0.0661631	0.0663932
240	0.624688	0	240	0.493098	0.48662	240	0.350793	0.351972	240	0.221412	0.222911	240	0.125427	0.125143	240	0.0665834	0.0664451
240.2	0.624417	0	240.2	0.493412	0.486752	240.2	0.35161	0.352145	240.2	0.221347	0.223054	240.2	0.126613	0.125234	240.2	0.0667788	0.0664969
240.4	0.623936	0	240.4	0.493493	0.486885	240.4	0.351869	0.352319	240.4	0.221988	0.223197	240.4	0.126834	0.125326	240.4	0.0669953	0.0665488
240.6	0.624577	0	240.6	0.494862	0.487017	240.6	0.352539	0.352493	240.6	0.222118	0.22334	240.6	0.126997	0.125417	240.6	0.0669526	0.0666006
240.8	0.624203	0	240.8	0.49523	0.487149	240.8	0.352944	0.352666	240.8	0.222259	0.223483	240.8	0.126367	0.125509	240.8	0.0666904	0.0666525
241	0.624706	0	241	0.495126	0.487281	241	0.353006	0.35284	241	0.222705	0.223626	241	0.1264	0.1256	241	0.0666881	0.0667043
241.2	0.624317	0	241.2	0.494561	0.487413	241.2	0.3525	0.353013	241.2	0.22298	0.223768	241.2	0.125939	0.125692	241.2	0.0661077	0.0667562
241.4	0.624205	0	241.4	0.494699	0.487545	241.4	0.352603	0.353186	241.4	0.222716	0.223911	241.4	0.125522	0.125783	241.4	0.0667366	0.066808
241.6	0.625016	0	241.6	0.494913	0.487676	241.6	0.353702	0.353359	241.6	0.223546	0.224054	241.6	0.125974	0.125875	241.6	0.0678897	0.0668598
241.8	0.624987	0	241.8	0.494888	0.487807	241.8	0.353937	0.353531	241.8	0.223784	0.224196	241.8	0.126321	0.125966	241.8	0.0678714	0.0669116
242	0.624967	0	242	0.494394	0.487938	242	0.354074	0.353704	242	0.223302	0.224339	242	0.126506	0.126058	242	0.0675	0.0669634
242.2	0.624994	0	242.2	0.494306	0.488069	242.2	0.354154	0.353876	242.2	0.224027	0.224481	242.2	0.126438	0.126149	242.2	0.0675307	0.0670153
242.4	0.625309	0	242.4	0.494473	0.488199	242.4	0.35431	0.354049	242.4	0.224301	0.224623	242.4	0.126207	0.126241	242.4	0.0678798	0.0670671
242.6	0.625109	0	242.6	0.494282	0.488329	242.6	0.354358	0.354221	242.6	0.223635	0.224766	242.6	0.126613	0.126332	242.6	0.0676251	0.0671188
242.8	0.62516	0	242.8	0.494246	0.488459	242.8	0.354297	0.354393	242.8	0.223185	0.224908	242.8	0.126054	0.126423	242.8	0.0674702	0.0671706
243	0.625901	0	243	0.494444	0.488589	243	0.353877	0.354565	243	0.223006	0.22505	243	0.125787	0.126515	243	0.0673012	0.0672224
243.2	0.627148	0	243.2	0.493836	0.488719	243.2	0.353631	0.354737	243.2	0.222288	0.225192	243.2	0.124876	0.126606	243.2	0.0665153	0.0672742
243.4	0.627947	0	243.4	0.493439	0.488848	243.4	0.353836	0.354908	243.4	0.222785	0.225334	243.4	0.125164	0.126697	243.4	0.0666694	0.067326
243.6	0.628661	0	243.6	0.4936	0.488977	243.6	0.353981	0.35508	243.6	0.223062	0.225476	243.6	0.125065	0.126789	243.6	0.0673716	0.0673777
243.8	0.628907	0	243.8	0.493273	0.489106	243.8	0.35367	0.355251	243.8	0.222528	0.225618	243.8	0.125221	0.12688	243.8	0.0678496	0.0674295
244	0.628087	0	244	0.492519	0.489235	244	0.353421	0.355422	244	0.222226	0.22576	244	0.125109	0.126971	244	0.067784	0.0674813
244.2	0.628484	0	244.2	0.493058	0.489364	244.2	0.353591	0.355594	244.2	0.222871	0.225902	244.2	0.125311	0.127062	244.2	0.0681704	0.067533
244.4	0.627765	0	244.4	0.493759	0.489492	244.4	0.353739	0.355765	244.4	0.223054	0.226043	244.4	0.125122	0.127154	244.4	0.0683458	0.0675848
244.6	0.627662	0	244.6	0.494612	0.48962	244.6	0.354269	0.355935	244.6	0.22323	0.226185	244.6	0.125439	0.127245	244.6	0.0687919	0.0676365
244.8	0.627986	0	244.8	0.49537	0.489748	244.8	0.354728	0.356106	244.8	0.22364	0.226327	244.8	0.126299	0.127336	244.8	0.0695631	0.0676882
245	0.628532	0	245	0.495453	0.489876	245	0.354534	0.356277	245	0.223847	0.226468	245	0.126973	0.127427	245	0.0694182	0.06774
245.2	0.629201	0	245.2	0.496013	0.490004	245.2	0.354907	0.356447	245.2	0.224742	0.22661	245.2	0.12767	0.127518	245.2	0.069574	0.0677917
245.4	0.630256	0	245.4	0.497882	0.490131	245.4	0.35664	0.356617	245.4	0.226952	0.226751	245.4	0.129532	0.127609	245.4	0.0709902	0.0678434
245.6	0.630793	0	245.6	0.497998	0.490258	245.6	0.357687	0.356787	245.6	0.227541	0.226892	245.6	0.130717	0.127701	245.6	0.0709077	0.0678951
245.8	0.630518	0	245.8	0.498338	0.490385	245.8	0.358337	0.356957	245.8	0.22775	0.227034	245.8	0.131208	0.127792	245.8	0.0703995	0.0679468
246	0.630549	0	246	0.49843	0.490512	246	0.358621	0.357127	246	0.228255	0.227175	246	0.13153	0.127883	246	0.070196	0.0679985
246.2	0.629973	0	246.2	0.49861	0.490638	246.2	0.358734	0.357297	246.2	0.228437	0.227316	246.2	0.132256	0.127974	246.2	0.0704507	0.0680502
246.4	0.628865	0	246.4	0.498078	0.490765	246.4	0.358802	0.357466	246.4	0.22812	0.227457	246.4	0.132643	0.128065	246.4	0.0700705	0.0681019
246.6	0.628817	0	246.6	0.49801	0.490891	246.6	0.359208	0.357636	246.6	0.229065	0.227599	246.6	0.133013	0.128156	246.6	0.0700956	0.0681536
246.8	0.628362	0	246.8	0.498435	0.491017	246.8	0.358546	0.357805	246.8	0.228361	0.22774	246.8	0.132373	0.128247	246.8	0.069073	0.0682053
247	0.628958	0	247	0.498034	0.491143	247	0.358283	0.357974	247	0.229226	0.227881	247	0.13226	0.128338	247	0.0686721	0.0682569
247.2	0.629703	0	247.2	0.49816	0.491268	247.2	0.358677	0.358143	247.2	0.230422	0.228021	247.2	0.13248	0.128429	247.2	0.0688961	0.0683086
247.4	0.62967	0	247.4	0.498329	0.491393	247.4	0.358813	0.358312	247.4	0.230128	0.228162	247.4	0.132266	0.128519	247.4	0.0692305	0.0683603
247.6	0.629103	0	247.6	0.497477	0.491519	247.6	0.358508	0.358481	247.6	0.229551	0.228303	247.6	0.131498	0.12861	247.6	0.0690634	0.0684119
247.8	0.629242	0	247.8	0.497073	0.491643	247.8	0.358731	0.35865	247.8	0.229879	0.228444	247.8	0.131554	0.128701	247.8	0.0697682	0.0684636
248	0.629487	0	248	0.497244	0.491768	248	0.359656	0.358818	248	0.230941	0.228584	248	0.132041	0.128792	248	0.0706481	0.0685152
248.2	0.62988	0	248.2	0.497995	0.491893	248.2	0.359991	0.358987	248.2	0.230584	0.228725	248.2	0.131924	0.128883	248.2	0.0708404	0.0685668
248.4	0.629391	0	248.4	0.49811	0.492017	248.4	0.360486	0.359155	248.4	0.230077	0.228866	248.4	0.132044	0.128974	248.4	0.0710809	0.0686185
248.6	0.630108	0	248.6	0.498818	0.492141	248.6	0.360942	0.359323	248.6	0.23048	0.229006	248.6	0.132332	0.129065	248.6	0.072219	0.0686701
248.8	0.63058	0	248.8	0.499338	0.492265	248.8	0.361287	0.359491	248.8	0.229855	0.229147	248.8	0.132774	0.129155	248.8	0.0722075	0.0687217
249	0.630864	0	249	0.499769	0.492389	249	0.361648	0.359659	249	0.229351	0.229287	249	0.132979	0.129246	249	0.0724186	0.0687733
249.2	0.63113	0	249.2	0.500796	0.492512	249.2	0.362307	0.359826	249.2	0.229827	0.229427	249.2	0.133545	0.129337	249.2	0.0731051	0.068825
249.4	0.631464	0	249.4	0.501468	0.492636	249.4	0.363128	0.359994	249.4	0.229796	0.229568	249.4	0.134311	0.129428	249.4	0.0737003	0.0688766
249.6	0.630716	0	249.6	0.50081	0.492759	249.6	0.362942	0.360161	249.6	0.228063	0.229708	249.6	0.133902	0.129518	249.6	0.0730963	0.0689282
249.8	0.630318	0	249.8	0.501332	0	249.8	0.362883	0	249.8	0.227524	0.229848	249.8	0.133871	0.129609	249.8	0.0733886	0.0689798
250	0.630318	0	249.999	0.501332	0.493004	249.999	0.362883	0.360495	250	0.227524	0.229986	249.999	0.133871	0.129699	249.999	0.0733886	0.0690311
250.2	0.630017	0	250.199	0.500613	0.493002	250.199	0.362196	0.360493	250.2	0.226871	0.229985	250.199	0.133148	0.129699	250.199	0.0726354	0.0690308
250.4	0.629428	0	250.399	0.500487	0.492999	250.399	0.361762	0.360492	250.4	0.226444	0.229984	250.399	0.13248	0.129698	250.399	0.071988	0.0690305
250.6	0.628658	0	250.599	0.499638	0.492997	250.599	0.361324	0.36049	250.6	0.226453	0.229983	250.599	0.131488	0.129698	250.599	0.0710799	0.0690302
250.8	0.62776	0	250.799	0.499168	0.492995	250.799	0.360368	0.360488	250.8	0.225391	0.229982	250.799	0.130136	0.129697	250.799	0.0701151	0.0690299
251	0.626932	0	250.999	0.498817	0.492993	250.999	0.359952	0.360487	251	0.225042	0.229981	250.999	0.129268	0.129696	250.999	0.0691195	0.0690296
251.2	0.626998	0	251.199	0.49872	0.492991	251.199	0.359943	0.360485	251.2	0.225002	0.22998	251.199	0.129095	0.129696	251.199	0.0687723	0.0690293
251.4	0.626686	0	251.399	0.49826	0.492988	251.399	0.359904	0.360484	251.4	0.224832	0.229979	251.399	0.128516	0.129695	251.399	0.0686767	0.069029
251.6	0.626054	0	251.599	0.497595	0.492986	251.599	0.359555	0.360482	251.6	0.224409	0.229978	251.599	0.128264	0.129695	251.599	0.0677581	0.0690286
251.8	0.624997	0	251.799	0.496983	0.492984	251.799	0.359101	0.36048	251.8	0.223782	0.229977	251.799	0.127335	0.129694	251.799	0.0670153	0.0690283
252	0.624674	0	251.999	0.496599	0.492982	251.999	0.359134	0.360479	252	0.223723	0.229976	251.999	0.127008	0.129694	251.999	0.0665486	0.069028
252.2	0.624983	0	252.199	0.496583	0.49298	252.199	0.359649	0.360477	252.2	0.223653	0.229975	252.199	0.127873	0.129693	252.199	0.0669663	0.0690277
252.4	0.624868	0	252.399	0.496714	0.492978	252.399	0.359637	0.360476	252.4	0.223111	0.229974	252.399	0.128377	0.129692	252.399	0.0672499	0.0690274
252.6	0.625297	0	252.599	0.497431	0.492975	252.599	0.359595	0.360474	252.6	0.223309	0.229973	252.599	0.128795	0.129692	252.599	0.0683754	0.0690271
252.8	0.625062	0	252.799	0.497933	0.492973	252.799	0.359395	0.360472	252.8	0.222896	0.229972	252.799	0.128865	0.129691	252.799	0.0688805	0.0690268
253	0.625195	0	252.999	0.498081	0.492971	252.999	0.359668	0.360471	253	0.222437	0.229971	252.999	0.129088	0.129691	252.999	0.0698045	0.0690265
253.2	0.624896	0	253.199	0.498405	0.492969	253.199	0.359914	0.360469	253.2	0.222582	0.22997	253.199	0.12858	0.12969	253.199	0.0700986	0.0690262
253.4	0.624864	0	253.399	0.498313	0.492967	253.399	0.359386	0.360468	253.4	0.222585	0.229969	253.399	0.128095	0.129689	253.399	0.0698657	0.0690259
253.6	0.624425	0	253.599	0.497204	0.492964	253.599	0.35927	0.360466	253.6	0.222575	0.229968	253.599	0.128104	0.129689	253.599	0.0699194	0.0690256
253.8	0.623936	0	253.799	0.497479	0.492962	253.799	0.359454	0.360464	253.8	0.223243	0.229967	253.799	0.128917	0.129688	253.799	0.0701405	0.0690253
254	0.623288	0	253.999	0.496793	0.49296	253.999	0.358751	0.360463	254	0.222569	0.229966	253.999	0.128788	0.129688	253.999	0.0700139	0.069025
254.2	0.622699	0	254.199	0.496	0.492958	254.199	0.357487	0.360461	254.2	0.221747	0.229965	254.199	0.128421	0.129687	254.199	0.0696365	0.0690247
254.4	0.621356	0	254.399	0.496164	0.492956	254.399	0.357038	0.36046	254.4	0.221596	0.229964	254.399	0.128156	0.129687	254.399	0.0691285	0.0690244
254.6	0.620654	0	254.599	0.495195	0.492953	254.599	0.35626	0.360458	254.6	0.221513	0.229963	254.599	0.128047	0.129686	254.599	0.0688216	0.0690241
254.8	0.620529	0	254.799	0.495342	0.492951	254.799	0.3561	0.360456	254.8	0.220839	0.229962	254.799	0.127862	0.129685	254.799	0.068756	0.0690237
255	0.621	0	254.999	0.495288	0.492949	254.999	0.3563	0.360455	255	0.221656	0.229961	254.999	0.128153	0.129685	254.999	0.0686966	0.0690234
255.2	0.620854	0	255.199	0.494703	0.492947	255.199	0.355839	0.360453	255.2	0.221383	0.22996	255.199	0.128388	0.129684	255.199	0.0685559	0.0690231
255.4	0.619965	0	255.399	0.494228	0.492945	255.399	0.355319	0.360452	255.4	0.221408	0.229959	255.399	0.127929	0.129684	255.399	0.0683781	0.0690228
255.6	0.6203	0	255.599	0.493723	0.492943	255.599	0.354834	0.36045	255.6	0.221464	0.229958	255.599	0.127673	0.129683	255.599	0.0679463	0.0690225
255.8	0.620474	0	255.799	0.493129	0.49294	255.799	0.35484	0.360448	255.8	0.22087	0.229957	255.799	0.126603	0.129683	255.799	0.0676503	0.0690222
256	0.621459	0	255.999	0.493524	0.492938	255.999	0.355368	0.360447	256	0.220784	0.229956	255.999	0.127578	0.129682	255.999	0.067895	0.0690219
256.2	0.6226	0	256.199	0.494142	0.492936	256.199	0.355932	0.360445	256.2	0.220736	0.229955	256.199	0.128607	0.129681	256.199	0.0690909	0.0690216
256.4	0.623144	0	256.399	0.494811	0.492934	256.399	0.355946	0.360444	256.4	0.220416	0.229954	256.399	0.128818	0.129681	256.399	0.0697876	0.0690213
256.6	0.623251	0	256.599	0.495573	0.492932	256.599	0.355832	0.360442	256.6	0.220256	0.229953	256.599	0.128649	0.12968	256.599	0.0696813	0.069021
256.8	0.623305	0	256.799	0.495743	0.492929	256.799	0.355444	0.36044	256.8	0.219665	0.229952	256.799	0.128234	0.12968	256.799	0.0693327	0.0690207
257	0.623867	0	256.999	0.495777	0.492927	256.999	0.355873	0.360439	257	0.219981	0.229951	256.999	0.128508	0.129679	256.999	0.0693143	0.0690204
257.2	0.624212	0	257.199	0.495941	0.492925	257.199	0.356172	0.360437	257.2	0.220316	0.22995	257.199	0.128597	0.129679	257.199	0.0700289	0.0690201
257.4	0.624685	0	257.399	0.496141	0.492923	257.399	0.356786	0.360436	257.4	0.220768	0.229948	257.399	0.128769	0.129678	257.399	0.0706705	0.0690198
257.6	0.624914	0	257.599	0.496212	0.492921	257.599	0.357208	0.360434	257.6	0.221892	0.229947	257.599	0.129785	0.129677	257.599	0.0717487	0.0690195
257.8	0.625047	0	257.799	0.496346	0.492918	257.799	0.357654	0.360432	257.8	0.221748	0.229946	257.799	0.129545	0.129677	257.799	0.0713485	0.0690192
258	0.624893	0	257.999	0.496293	0.492916	257.999	0.357655	0.360431	258	0.222088	0.229945	257.999	0.129636	0.129676	257.999	0.0716277	0.0690188
258.2	0.624422	0	258.199	0.49647	0.492914	258.199	0.357546	0.360429	258.2	0.22227	0.229944	258.199	0.12992	0.129676	258.199	0.071162	0.0690185
258.4	0.623501	0	258.399	0.496303	0.492912	258.399	0.357996	0.360428	258.4	0.222438	0.229943	258.399	0.129661	0.129675	258.399	0.0707781	0.0690182
258.6	0.623842	0	258.599	0.496733	0.49291	258.599	0.358316	0.360426	258.6	0.223077	0.229942	258.599	0.129805	0.129675	258.599	0.0714958	0.0690179
258.8	0.623855	0	258.799	0.496617	0.492908	258.799	0.358123	0.360424	258.8	0.223672	0.229941	258.799	0.129753	0.129674	258.799	0.0712008	0.0690176
259	0.623305	0	258.999	0.496485	0.492905	258.999	0.357459	0.360423	259	0.223748	0.22994	258.999	0.129693	0.129673	258.999	0.0704891	0.0690173
259.2	0.622157	0	259.199	0.495618	0.492903	259.199	0.357239	0.360421	259.2	0.2235	0.229939	259.199	0.129359	0.129673	259.199	0.0702022	0.069017
259.4	0.621993	0	259.399	0.495112	0.492901	259.399	0.357216	0.36042	259.4	0.223805	0.229938	259.399	0.129194	0.129672	259.399	0.070019	0.0690167
259.6	0.622716	0	259.599	0.494447	0.492899	259.599	0.356891	0.360418	259.6	0.223774	0.229937	259.599	0.128839	0.129672	259.599	0.0698187	0.0690164
259.8	0.622087	0	259.799	0.494006	0.492897	259.799	0.356884	0.360416	259.8	0.222648	0.229936	259.799	0.128289	0.129671	259.799	0.0689419	0.0690161
260	0.62186	0	259.999	0.494456	0.492894	259.999	0.356937	0.360415	260	0.222314	0.229935	259.999	0.128527	0.12967	259.999	0.0687921	0.0690158
260.2	0.621565	0	260.199	0.494352	0.492892	260.199	0.356732	0.360413	260.2	0.222172	0.229934	260.199	0.128477	0.12967	260.199	0.0685236	0.0690155
260.4	0.620966	0	260.399	0.494575	0.49289	260.399	0.356559	0.360412	260.4	0.221543	0.229933	260.399	0.128384	0.129669	260.399	0.0677469	0.0690152
260.6	0.621224	0	260.599	0.494942	0.492888	260.599	0.356377	0.36041	260.6	0.221336	0.229932	260.599	0.128089	0.129669	260.599	0.0669618	0.0690149
260.8	0.621252	0	260.799	0.494896	0.492886	260.799	0.356258	0.360408	260.8	0.220762	0.229931	260.799	0.128179	0.129668	260.799	0.0669633	0.0690146
261	0.621885	0	260.999	0.49538	0.492883	260.999	0.356859	0.360407	261	0.220999	0.22993	260.999	0.129453	0.129668	260.999	0.0681376	0.0690143
261.2	0.622557	0	261.199	0.496362	0.492881	261.199	0.357542	0.360405	261.2	0.221619	0.229929	261.199	0.130209	0.129667	261.199	0.069175	0.0690139
261.4	0.622714	0	261.399	0.496399	0.492879	261.399	0.357463	0.360404	261.4	0.221633	0.229928	261.399	0.130435	0.129666	261.399	0.0687695	0.0690136
261.6	0.62278	0	261.599	0.496896	0.492877	261.599	0.357044	0.360402	261.6	0.221819	0.229927	261.599	0.13009	0.129666	261.599	0.0685721	0.0690133
261.8	0.622383	0	261.799	0.496812	0.492875	261.799	0.357593	0.3604	261.8	0.221888	0.229926	261.799	0.129711	0.129665	261.799	0.0686291	0.069013
262	0.621874	0	261.999	0.496614	0.492873	261.999	0.357196	0.360399	262	0.222352	0.229925	261.999	0.129874	0.129665	261.999	0.0685539	0.0690127
262.2	0.622084	0	262.199	0.496901	0.49287	262.199	0.357308	0.360397	262.2	0.22219	0.229924	262.199	0.129648	0.129664	262.199	0.068565	0.0690124
262.4	0.621593	0	262.399	0.497021	0.492868	262.399	0.357111	0.360396	262.4	0.222396	0.229923	262.399	0.12865	0.129664	262.399	0.0682373	0.0690121
262.6	0.621616	0	262.599	0.497142	0.492866	262.599	0.356348	0.360394	262.6	0.22219	0.229922	262.599	0.128511	0.129663	262.599	0.0684599	0.0690118
262.8	0.620954	0	262.799	0.496731	0.492864	262.799	0.355573	0.360392	262.8	0.222405	0.229921	262.799	0.128291	0.129662	262.799	0.0688245	0.0690115
263	0.620307	0	262.999	0.495842	0.492862	262.999	0.355129	0.360391	263	0.221782	0.22992	262.999	0.127376	0.129662	262.999	0.068566	0.0690112
263.2	0.620006	0	263.199	0.494888	0.492859	263.199	0.35507	0.360389	263.2	0.221698	0.229919	263.199	0.127174	0.129661	263.199	0.0686244	0.0690109
263.4	0.619157	0	263.399	0.494077	0.492857	263.399	0.354382	0.360388	263.4	0.221798	0.229918	263.399	0.127165	0.129661	263.399	0.0684084	0.0690106
263.6	0.61917	0	263.599	0.49384	0.492855	263.599	0.354639	0.360386	263.6	0.222383	0.229917	263.599	0.126621	0.12966	263.599	0.0686267	0.0690103
263.8	0.61811	0	263.799	0.493647	0.492853	263.799	0.354009	0.360384	263.8	0.221865	0.229916	263.799	0.12583	0.12966	263.799	0.0684436	0.06901
264	0.617464	0	263.999	0.493218	0.492851	263.999	0.353873	0.360383	264	0.221902	0.229915	263.999	0.125239	0.129659	263.999	0.0684435	0.0690097
264.2	0.617053	0	264.199	0.493085	0.492848	264.199	0.354043	0.360381	264.2	0.222228	0.229914	264.199	0.125602	0.129658	264.199	0.0682213	0.0690094
264.4	0.617758	0	264.399	0.493051	0.492846	264.399	0.354501	0.36038	264.4	0.222411	0.229913	264.399	0.125253	0.129658	264.399	0.0679659	0.069009
264.6	0.618589	0	264.599	0.492647	0.492844	264.599	0.354489	0.360378	264.6	0.222436	0.229912	264.599	0.125253	0.129657	264.599	0.0676302	0.0690087
264.8	0.618099	0	264.799	0.492988	0.492842	264.799	0.354938	0.360376	264.8	0.222657	0.229911	264.799	0.126123	0.129657	264.799	0.0683718	0.0690084
265	0.618953	0	264.999	0.493324	0.49284	264.999	0.355265	0.360375	265	0.223075	0.22991	264.999	0.126769	0.129656	264.999	0.069108	0.0690081
265.2	0.619861	0	265.199	0.494347	0.492838	265.199	0.355687	0.360373	265.2	0.223162	0.229909	265.199	0.127216	0.129656	265.199	0.0688508	0.0690078
265.4	0.619629	0	265.399	0.493732	0.492835	265.399	0.355527	0.360372	265.4	0.222976	0.229908	265.399	0.126696	0.129655	265.399	0.0683055	0.0690075
265.6	0.619882	0	265.599	0.493693	0.492833	265.599	0.355767	0.36037	265.6	0.222911	0.229907	265.599	0.127054	0.129654	265.599	0.0687097	0.0690072
265.8	0.620327	0	265.799	0.493289	0.492831	265.799	0.356461	0.360368	265.8	0.2235	0.229906	265.799	0.127985	0.129654	265.799	0.0696486	0.0690069
266	0.621066	0	265.999	0.493357	0.492829	265.999	0.356499	0.360367	266	0.223107	0.229905	265.999	0.127637	0.129653	265.999	0.0697073	0.0690066
266.2	0.622142	0	266.199	0.49395	0.492827	266.199	0.35693	0.360365	266.2	0.223273	0.229904	266.199	0.127841	0.129653	266.199	0.0704205	0.0690063
266.4	0.622112	0	266.399	0.494149	0.492824	266.399	0.356521	0.360364	266.4	0.22287	0.229903	266.399	0.128058	0.129652	266.399	0.0707992	0.069006
266.6	0.621922	0	266.599	0.494102	0.492822	266.599	0.356316	0.360362	266.6	0.222555	0.229902	266.599	0.128439	0.129651	266.599	0.0714204	0.0690057
266.8	0.622045	0	266.799	0.493986	0.49282	266.799	0.35605	0.36036	266.8	0.222775	0.229901	266.799	0.12919	0.129651	266.799	0.0721166	0.0690054
267	0.621821	0	266.999	0.493655	0.492818	266.999	0.356148	0.360359	267	0.222751	0.2299	266.999	0.130149	0.12965	266.999	0.0714618	0.0690051
267.2	0.621618	0	267.199	0.493974	0.492816	267.199	0.355935	0.360357	267.2	0.223043	0.229898	267.199	0.131024	0.12965	267.199	0.0711074	0.0690048
267.4	0.620478	0	267.399	0.493893	0.492813	267.399	0.355652	0.360356	267.4	0.222988	0.229897	267.399	0.130905	0.129649	267.399	0.0712216	0.0690045
267.6	0.620137	0	267.599	0.494309	0.492811	267.599	0.355372	0.360354	267.6	0.222558	0.229896	267.599	0.130815	0.129649	267.599	0.0703505	0.0690041
267.8	0.619226	0	267.799	0.494455	0.492809	267.799	0.35448	0.360352	267.8	0.222351	0.229895	267.799	0.130592	0.129648	267.799	0.0700976	0.0690038
268	0.619402	0	267.999	0.494672	0.492807	267.999	0.354949	0.360351	268	0.222231	0.229894	267.999	0.131181	0.129647	267.999	0.0696413	0.0690035
268.2	0.618808	0	268.199	0.494839	0.492805	268.199	0.354885	0.360349	268.2	0.222406	0.229893	268.199	0.130877	0.129647	268.199	0.0688496	0.0690032
268.4	0.619022	0	268.399	0.494995	0.492803	268.399	0.35474	0.360348	268.4	0.222532	0.229892	268.399	0.130601	0.129646	268.399	0.0686991	0.0690029
268.6	0.618628	0	268.599	0.494886	0.4928	268.599	0.354139	0.360346	268.6	0.222747	0.229891	268.599	0.130245	0.129646	268.599	0.0681164	0.0690026
268.8	0.618413	0	268.799	0.495644	0.492798	268.799	0.354216	0.360344	268.8	0.222777	0.22989	268.799	0.129658	0.129645	268.799	0.0679704	0.0690023
269	0.619243	0	268.999	0.495872	0.492796	268.999	0.354225	0.360343	269	0.222919	0.229889	268.999	0.129476	0.129645	268.999	0.067937	0.069002
269.2	0.619865	0	269.199	0.496372	0.492794	269.199	0.354561	0.360341	269.2	0.223524	0.229888	269.199	0.129213	0.129644	269.199	0.0679965	0.0690017
269.4	0.619095	0	269.399	0.495349	0.492792	269.399	0.353709	0.36034	269.4	0.223116	0.229887	269.399	0.128555	0.129643	269.399	0.0673545	0.0690014
269.6	0.619671	0	269.599	0.495153	0.492789	269.599	0.354368	0.360338	269.6	0.22324	0.229886	269.599	0.12797	0.129643	269.599	0.0679608	0.0690011
269.8	0.620577	0	269.799	0.496024	0.492787	269.799	0.355159	0.360336	269.8	0.223829	0.229885	269.799	0.127411	0.129642	269.799	0.0692147	0.0690008
270	0.620846	0	269.999	0.495886	0.492785	269.999	0.354682	0.360335	270	0.22294	0.229884	269.999	0.126797	0.129642	269.999	0.0694269	0.0690005
270.2	0.621095	0	270.199	0.496128	0.492783	270.199	0.354683	0.360333	270.2	0.223767	0.229883	270.199	0.127347	0.129641	270.199	0.0705345	0.0690002
270.4	0.621281	0	270.399	0.496362	0.492781	270.399	0.354439	0.360332	270.4	0.223737	0.229882	270.399	0.127177	0.129641	270.399	0.0709396	0.0689999
270.6	0.621074	0	270.599	0.495438	0.492778	270.599	0.353994	0.36033	270.6	0.222727	0.229881	270.599	0.126891	0.12964	270.599	0.0699936	0.0689996
270.8	0.621217	0	270.799	0.494851	0.492776	270.799	0.353576	0.360328	270.8	0.222365	0.22988	270.799	0.126982	0.129639	270.799	0.0699952	0.0689992
271	0.620953	0	270.999	0.49457	0.492774	270.999	0.354297	0.360327	271	0.22239	0.229879	270.999	0.126622	0.129639	270.999	0.0699436	0.0689989
271.2	0.620914	0	271.199	0.494831	0.492772	271.199	0.354011	0.360325	271.2	0.222028	0.229878	271.199	0.126148	0.129638	271.199	0.0694496	0.0689986
271.4	0.620334	0	271.399	0.495	0.49277	271.399	0.354642	0.360324	271.4	0.221425	0.229877	271.399	0.126286	0.129638	271.399	0.0696624	0.0689983
271.6	0.620388	0	271.599	0.49401	0.492768	271.599	0.354734	0.360322	271.6	0.221469	0.229876	271.599	0.126937	0.129637	271.599	0.0691541	0.068998
271.8	0.620177	0	271.799	0.493643	0.492765	271.799	0.354956	0.36032	271.8	0.221362	0.229875	271.799	0.127227	0.129637	271.799	0.0692116	0.0689977
272	0.619847	0	271.999	0.493441	0.492763	271.999	0.355185	0.360319	272	0.220947	0.229874	271.999	0.127776	0.129636	271.999	0.0686136	0.0689974
272.2	0.619072	0	272.199	0.493029	0.492761	272.199	0.354925	0.360317	272.2	0.221272	0.229873	272.199	0.127064	0.129635	272.199	0.0682443	0.0689971
272.4	0.619723	0	272.399	0.493156	0.492759	272.399	0.355089	0.360316	272.4	0.221216	0.229872	272.399	0.127558	0.129635	272.399	0.0683062	0.0689968
272.6	0.619297	0	272.599	0.492634	0.492757	272.599	0.354791	0.360314	272.6	0.22173	0.229871	272.599	0.126665	0.129634	272.599	0.0675547	0.0689965
272.8	0.6194	0	272.799	0.492996	0.492754	272.799	0.355371	0.360312	272.8	0.221535	0.22987	272.799	0.127013	0.129634	272.799	0.0673968	0.0689962
273	0.620244	0	272.999	0.493767	0.492752	272.999	0.356138	0.360311	273	0.222742	0.229869	272.999	0.128273	0.129633	272.999	0.0682733	0.0689959
273.2	0.619843	0	273.199	0.493807	0.49275	273.199	0.356554	0.360309	273.2	0.223267	0.229868	273.199	0.128498	0.129633	273.199	0.0685694	0.0689956
273.4	0.619036	0	273.399	0.494155	0.492748	273.399	0.357068	0.360308	273.4	0.223478	0.229867	273.399	0.128585	0.129632	273.399	0.06917	0.0689953
273.6	0.619492	0	273.599	0.495046	0.492746	273.599	0.357958	0.360306	273.6	0.223958	0.229866	273.599	0.128719	0.129631	273.599	0.0700237	0.068995
273.8	0.61903	0	273.799	0.495062	0.492743	273.799	0.357487	0.360304	273.8	0.223665	0.229865	273.799	0.128994	0.129631	273.799	0.0708855	0.0689947
274	0.618438	0	273.999	0.49415	0.492741	273.999	0.357314	0.360303	274	0.224051	0.229864	273.999	0.128996	0.12963	273.999	0.0709857	0.0689943
274.2	0.618255	0	274.199	0.493852	0.492739	274.199	0.356657	0.360301	274.2	0.224536	0.229863	274.199	0.129368	0.12963	274.199	0.0712754	0.068994
274.4	0.617998	0	274.399	0.493312	0.492737	274.399	0.356031	0.3603	274.4	0.223577	0.229862	274.399	0.128507	0.129629	274.399	0.0703941	0.0689937
274.6	0.617864	0	274.599	0.492663	0.492735	274.599	0.356932	0.360298	274.6	0.223179	0.229861	274.599	0.128449	0.129628	274.599	0.0701302	0.0689934
274.8	0.617828	0	274.799	0.49202	0.492733	274.799	0.356636	0.360296	274.8	0.223234	0.22986	274.799	0.12805	0.129628	274.799	0.0698768	0.0689931
275	0.617976	0	274.999	0.491533	0.49273	274.999	0.357106	0.360295	275	0.223675	0.229859	274.999	0.127994	0.129627	274.999	0.0699921	0.0689928
275.2	0.61798	0	275.199	0.491994	0.492728	275.199	0.356979	0.360293	275.2	0.223732	0.229858	275.199	0.127964	0.129627	275.199	0.069654	0.0689925
275.4	0.618159	0	275.399	0.491465	0.492726	275.399	0.356945	0.360292	275.4	0.223925	0.229857	275.399	0.128489	0.129626	275.399	0.0694543	0.0689922
275.6	0.618315	0	275.599	0.490634	0.492724	275.599	0.356433	0.36029	275.6	0.22375	0.229856	275.599	0.128665	0.129626	275.599	0.0687646	0.0689919
275.8	0.618077	0	275.799	0.490489	0.492722	275.799	0.355615	0.360288	275.8	0.222901	0.229855	275.799	0.128102	0.129625	275.799	0.0680638	0.0689916
276	0.618304	0	275.999	0.490292	0.492719	275.999	0.35585	0.360287	276	0.223287	0.229854	275.999	0.127803	0.129624	275.999	0.0673816	0.0689913
276.2	0.619775	0	276.199	0.491833	0.492717	276.199	0.356093	0.360285	276.2	0.223898	0.229853	276.199	0.128003	0.129624	276.199	0.0676706	0.068991
276.4	0.619771	0	276.399	0.492032	0.492715	276.399	0.355758	0.360284	276.4	0.223733	0.229852	276.399	0.128311	0.129623	276.399	0.0674611	0.0689907
276.6	0.619944	0	276.599	0.492916	0.492713	276.599	0.35618	0.360282	276.6	0.22423	0.229851	276.599	0.128756	0.129623	276.599	0.0679937	0.0689904
276.8	0.620854	0	276.799	0.494325	0.492711	276.799	0.356549	0.36028	276.8	0.223968	0.22985	276.799	0.129567	0.129622	276.799	0.0680459	0.0689901
277	0.621856	0	276.999	0.495207	0.492709	276.999	0.356605	0.360279	277	0.224468	0.229849	276.999	0.130194	0.129622	276.999	0.0693786	0.0689898
277.2	0.621553	0	277.199	0.495768	0.492706	277.199	0.356894	0.360277	277.2	0.224157	0.229847	277.199	0.130059	0.129621	277.199	0.0694466	0.0689894
277.4	0.620954	0	277.399	0.49652	0.492704	277.399	0.356607	0.360276	277.4	0.22341	0.229846	277.399	0.130007	0.12962	277.399	0.0701137	0.0689891
277.6	0.62102	0	277.599	0.496508	0.492702	277.599	0.356104	0.360274	277.6	0.222373	0.229845	277.599	0.13036	0.12962	277.599	0.0703442	0.0689888
277.8	0.620606	0	277.799	0.495577	0.4927	277.799	0.355827	0.360273	277.8	0.222057	0.229844	277.799	0.130088	0.129619	277.799	0.0708073	0.0689885
278	0.620584	0	277.999	0.495351	0.492698	277.999	0.356257	0.360271	278	0.221564	0.229843	277.999	0.130143	0.129619	277.999	0.0706008	0.0689882
278.2	0.62056	0	278.199	0.495295	0.492695	278.199	0.355834	0.360269	278.2	0.220371	0.229842	278.199	0.130465	0.129618	278.199	0.0706856	0.0689879
278.4	0.619811	0	278.399	0.494394	0.492693	278.399	0.355186	0.360268	278.4	0.219694	0.229841	278.399	0.129886	0.129618	278.399	0.070137	0.0689876
278.6	0.620184	0	278.599	0.494061	0.492691	278.599	0.355752	0.360266	278.6	0.219605	0.22984	278.599	0.130676	0.129617	278.599	0.0709393	0.0689873
278.8	0.619971	0	278.799	0.494222	0.492689	278.799	0.354767	0.360265	278.8	0.219249	0.229839	278.799	0.130719	0.129616	278.799	0.0708378	0.068987
279	0.620002	0	278.999	0.494845	0.492687	278.999	0.354764	0.360263	279	0.219841	0.229838	278.999	0.131514	0.129616	278.999	0.071907	0.0689867
279.2	0.619816	0	279.199	0.49484	0.492684	279.199	0.354628	0.360261	279.2	0.219431	0.229837	279.199	0.131786	0.129615	279.199	0.0719337	0.0689864
279.4	0.619234	0	279.399	0.494439	0.492682	279.399	0.354951	0.36026	279.4	0.219354	0.229836	279.399	0.132135	0.129615	279.399	0.0717796	0.0689861
279.6	0.618391	0	279.599	0.493598	0.49268	279.599	0.3552	0.360258	279.6	0.219018	0.229835	279.599	0.131812	0.129614	279.599	0.071536	0.0689858
279.8	0.617951	0	279.799	0.493084	0.492678	279.799	0.354868	0.360257	279.8	0.219376	0.229834	279.799	0.131284	0.129614	279.799	0.071229	0.0689855
280	0.617764	0	279.999	0.493004	0.492676	279.999	0.355597	0.360255	280	0.219784	0.229833	279.999	0.130989	0.129613	279.999	0.0709613	0.0689852
280.2	0.618062	0	280.199	0.493804	0.492674	280.199	0.356081	0.360253	280.2	0.220535	0.229832	280.199	0.130854	0.129612	280.199	0.0711694	0.0689849
280.4	0.617112	0	280.399	0.492878	0.492671	280.399	0.355871	0.360252	280.4	0.220368	0.229831	280.399	0.131275	0.129612	280.399	0.070811	0.0689845
280.6	0.617685	0	280.599	0.49361	0.492669	280.599	0.356742	0.36025	280.6	0.221489	0.22983	280.599	0.131913	0.129611	280.599	0.071353	0.0689842
280.8	0.61808	0	280.799	0.494058	0.492667	280.799	0.356985	0.360249	280.8	0.222296	0.229829	280.799	0.131236	0.129611	280.799	0.0713616	0.0689839
281	0.61848	0	280.999	0.493423	0.492665	280.999	0.356932	0.360247	281	0.222983	0.229828	280.999	0.131333	0.12961	280.999	0.0716291	0.0689836
281.2	0.618268	0	281.199	0.494019	0.492663	281.199	0.35738	0.360245	281.2	0.223175	0.229827	281.199	0.131079	0.12961	281.199	0.0711218	0.0689833
281.4	0.618471	0	281.399	0.494127	0.49266	281.399	0.357273	0.360244	281.4	0.223857	0.229826	281.399	0.131276	0.129609	281.399	0.0711674	0.068983
281.6	0.61834	0	281.599	0.49349	0.492658	281.599	0.357618	0.360242	281.6	0.2237	0.229825	281.599	0.131216	0.129608	281.599	0.0708295	0.0689827
281.8	0.61764	0	281.799	0.493402	0.492656	281.799	0.357702	0.360241	281.8	0.22365	0.229824	281.799	0.130864	0.129608	281.799	0.0702728	0.0689824
282	0.618005	0	281.999	0.493336	0.492654	281.999	0.358768	0.360239	282	0.223326	0.229823	281.999	0.131057	0.129607	281.999	0.0702949	0.0689821
282.2	0.617821	0	282.199	0.49332	0.492652	282.199	0.358104	0.360237	282.2	0.223197	0.229822	282.199	0.130679	0.129607	282.199	0.0698367	0.0689818
282.4	0.617534	0	282.399	0.492936	0.492649	282.399	0.357345	0.360236	282.4	0.223118	0.229821	282.399	0.130486	0.129606	282.399	0.0694892	0.0689815
282.6	0.618302	0	282.599	0.494271	0.492647	282.599	0.358006	0.360234	282.6	0.223119	0.22982	282.599	0.130683	0.129605	282.599	0.0705992	0.0689812
282.8	0.618343	0	282.799	0.494866	0.492645	282.799	0.357623	0.360233	282.8	0.222795	0.229819	282.799	0.130327	0.129605	282.799	0.0703073	0.0689809
283	0.618381	0	282.999	0.495106	0.492643	282.999	0.358184	0.360231	283	0.22284	0.229818	282.999	0.130951	0.129604	282.999	0.071275	0.0689806
283.2	0.618244	0	283.199	0.494359	0.492641	283.199	0.358295	0.360229	283.2	0.222412	0.229817	283.199	0.13053	0.129604	283.199	0.0709725	0.0689803
283.4	0.617458	0	283.399	0.493709	0.492639	283.399	0.358906	0.360228	283.4	0.221889	0.229816	283.399	0.129618	0.129603	283.399	0.0704164	0.06898
283.6	0.617268	0	283.599	0.493042	0.492636	283.599	0.358476	0.360226	283.6	0.221762	0.229815	283.599	0.129339	0.129603	283.599	0.0703905	0.0689797
283.8	0.61702	0	283.799	0.493393	0.492634	283.799	0.358168	0.360225	283.8	0.222016	0.229814	283.799	0.128976	0.129602	283.799	0.0710962	0.0689793
284	0.616354	0	283.999	0.492554	0.492632	283.999	0.358204	0.360223	284	0.221108	0.229813	283.999	0.128216	0.129601	283.999	0.0707266	0.068979
284.2	0.616497	0	284.199	0.492834	0.49263	284.199	0.358744	0.360221	284.2	0.221651	0.229812	284.199	0.128508	0.129601	284.199	0.0712076	0.0689787
284.4	0.617057	0	284.399	0.493372	0.492628	284.399	0.358592	0.36022	284.4	0.221905	0.229811	284.399	0.12966	0.1296	284.399	0.0716908	0.0689784
284.6	0.617109	0	284.599	0.493095	0.492625	284.599	0.358487	0.360218	284.6	0.222731	0.22981	284.599	0.129774	0.1296	284.599	0.0715221	0.0689781
284.8	0.617498	0	284.799	0.492824	0.492623	284.799	0.357527	0.360217	284.8	0.223135	0.229809	284.799	0.128964	0.129599	284.799	0.0711185	0.0689778
285	0.617903	0	284.999	0.492716	0.492621	284.999	0.357519	0.360215	285	0.223972	0.229808	284.999	0.129121	0.129599	284.999	0.071033	0.0689775
285.2	0.618463	0	285.199	0.493341	0.492619	285.199	0.357851	0.360213	285.2	0.22513	0.229807	285.199	0.129606	0.129598	285.199	0.0707649	0.0689772
285.4	0.618207	0	285.399	0.492899	0.492617	285.399	0.357252	0.360212	285.4	0.225042	0.229806	285.399	0.129672	0.129597	285.399	0.0698376	0.0689769
285.6	0.618175	0	285.599	0.492801	0.492614	285.599	0.357569	0.36021	285.6	0.2247	0.229805	285.599	0.129659	0.129597	285.599	0.0701755	0.0689766
285.8	0.61868	0	285.799	0.493314	0.492612	285.799	0.358011	0.360209	285.8	0.225661	0.229804	285.799	0.129875	0.129596	285.799	0.0702148	0.0689763
286	0.619693	0	285.999	0.49305	0.49261	285.999	0.358263	0.360207	286	0.225822	0.229803	285.999	0.129705	0.129596	285.999	0.0701455	0.068976
286.2	0.619848	0	286.199	0.493738	0.492608	286.199	0.357897	0.360205	286.2	0.225785	0.229802	286.199	0.129639	0.129595	286.199	0.0702792	0.0689757
286.4	0.620901	0	286.399	0.49406	0.492606	286.399	0.358018	0.360204	286.4	0.225671	0.229801	286.399	0.129822	0.129595	286.399	0.0705529	0.0689754
286.6	0.621803	0	286.599	0.49466	0.492604	286.599	0.358158	0.360202	286.6	0.225326	0.2298	286.599	0.129719	0.129594	286.599	0.0704792	0.0689751
286.8	0.621934	0	286.799	0.494623	0.492601	286.799	0.35794	0.360201	286.8	0.22471	0.229799	286.799	0.129687	0.129593	286.799	0.0701158	0.0689748
287	0.622327	0	286.999	0.495206	0.492599	286.999	0.35836	0.360199	287	0.225335	0.229798	286.999	0.130229	0.129593	286.999	0.0708696	0.0689744
287.2	0.621487	0	287.199	0.494623	0.492597	287.199	0.357642	0.360197	287.2	0.224188	0.229796	287.199	0.129745	0.129592	287.199	0.0697671	0.0689741
287.4	0.620544	0	287.399	0.49439	0.492595	287.399	0.357299	0.360196	287.4	0.223509	0.229795	287.399	0.129487	0.129592	287.399	0.0695166	0.0689738
287.6	0.620381	0	287.599	0.49476	0.492593	287.599	0.357222	0.360194	287.6	0.223146	0.229794	287.599	0.130004	0.129591	287.599	0.0700706	0.0689735
287.8	0.619632	0	287.799	0.494561	0.49259	287.799	0.356761	0.360193	287.8	0.22244	0.229793	287.799	0.129751	0.129591	287.799	0.0700838	0.0689732
288	0.61894	0	287.999	0.493599	0.492588	287.999	0.356228	0.360191	288	0.221163	0.229792	287.999	0.128794	0.12959	287.999	0.0689765	0.0689729
288.2	0.61895	0	288.199	0.493392	0.492586	288.199	0.356064	0.360189	288.2	0.221266	0.229791	288.199	0.128697	0.129589	288.199	0.0690093	0.0689726
288.4	0.618397	0	288.399	0.492585	0.492584	288.399	0.355019	0.360188	288.4	0.220541	0.22979	288.399	0.128218	0.129589	288.399	0.0677418	0.0689723
288.6	0.617655	0	288.599	0.491308	0.492582	288.599	0.354651	0.360186	288.6	0.220382	0.229789	288.599	0.1282	0.129588	288.599	0.0670378	0.068972
288.8	0.61713	0	288.799	0.490792	0.49258	288.799	0.353526	0.360185	288.8	0.220254	0.229788	288.799	0.127609	0.129588	288.799	0.0664242	0.0689717
289	0.6172	0	288.999	0.490493	0.492577	288.999	0.353714	0.360183	289	0.220118	0.229787	288.999	0.127927	0.129587	288.999	0.066625	0.0689714
289.2	0.61677	0	289.199	0.490547	0.492575	289.199	0.353473	0.360181	289.2	0.220396	0.229786	289.199	0.127789	0.129586	289.199	0.0660983	0.0689711
289.4	0.616617	0	289.399	0.490352	0.492573	289.399	0.353729	0.36018	289.4	0.220606	0.229785	289.399	0.127807	0.129586	289.399	0.0666734	0.0689708
289.6	0.61741	0	289.599	0.491134	0.492571	289.599	0.354705	0.360178	289.6	0.221542	0.229784	289.599	0.128177	0.129585	289.599	0.0681234	0.0689705
289.8	0.617618	0	289.799	0.491302	0.492569	289.799	0.354763	0.360177	289.8	0.222069	0.229783	289.799	0.128086	0.129585	289.799	0.0688468	0.0689702
290	0.617582	0	289.999	0.491129	0.492566	289.999	0.355198	0.360175	290	0.22228	0.229782	289.999	0.128333	0.129584	289.999	0.069334	0.0689699
290.2	0.617747	0	290.199	0.491545	0.492564	290.199	0.355859	0.360173	290.2	0.22254	0.229781	290.199	0.128553	0.129584	290.199	0.0698499	0.0689695
290.4	0.617937	0	290.399	0.491954	0.492562	290.399	0.356237	0.360172	290.4	0.222496	0.22978	290.399	0.128365	0.129583	290.399	0.0697562	0.0689692
290.6	0.618558	0	290.599	0.492549	0.49256	290.599	0.356713	0.36017	290.6	0.222457	0.229779	290.599	0.128565	0.129582	290.599	0.0699814	0.0689689
290.8	0.618194	0	290.799	0.493009	0.492558	290.799	0.35638	0.360169	290.8	0.222433	0.229778	290.799	0.129259	0.129582	290.799	0.0698753	0.0689686
291	0.61812	0	290.999	0.493881	0.492555	290.999	0.356872	0.360167	291	0.223223	0.229777	290.999	0.130058	0.129581	290.999	0.0706182	0.0689683
291.2	0.616996	0	291.199	0.493549	0.492553	291.199	0.355813	0.360165	291.2	0.221985	0.229776	291.199	0.129722	0.129581	291.199	0.0705676	0.068968
291.4	0.617064	0	291.399	0.493999	0.492551	291.399	0.356148	0.360164	291.4	0.222238	0.229775	291.399	0.129993	0.12958	291.399	0.0709054	0.0689677
291.6	0.617865	0	291.599	0.494219	0.492549	291.599	0.356549	0.360162	291.6	0.222388	0.229774	291.599	0.129562	0.12958	291.599	0.0714696	0.0689674
291.8	0.618124	0	291.799	0.493513	0.492547	291.799	0.356103	0.360161	291.8	0.222181	0.229773	291.799	0.128495	0.129579	291.799	0.0713325	0.0689671
292	0.618852	0	291.999	0.493372	0.492545	291.999	0.357	0.360159	292	0.22238	0.229772	291.999	0.12823	0.129578	291.999	0.0714918	0.0689668
292.2	0.61863	0	292.199	0.493142	0.492542	292.199	0.356319	0.360157	292.2	0.222517	0.229771	292.199	0.12835	0.129578	292.199	0.0711795	0.0689665
292.4	0.618604	0	292.399	0.493544	0.49254	292.399	0.356135	0.360156	292.4	0.222426	0.22977	292.399	0.129063	0.129577	292.399	0.0709703	0.0689662
292.6	0.619568	0	292.599	0.494038	0.492538	292.599	0.356721	0.360154	292.6	0.222995	0.229769	292.599	0.130033	0.129577	292.599	0.0721139	0.0689659
292.8	0.618913	0	292.799	0.493717	0.492536	292.799	0.356187	0.360153	292.8	0.221952	0.229768	292.799	0.130106	0.129576	292.799	0.0716204	0.0689656
293	0.619899	0	292.999	0.494757	0.492534	292.999	0.356804	0.360151	293	0.222488	0.229767	292.999	0.130552	0.129576	292.999	0.0719965	0.0689653
293.2	0.620989	0	293.199	0.495878	0.492531	293.199	0.357897	0.360149	293.2	0.224038	0.229766	293.199	0.131055	0.129575	293.199	0.0723265	0.068965
293.4	0.622319	0	293.399	0.496457	0.492529	293.399	0.359024	0.360148	293.4	0.224953	0.229765	293.399	0.131986	0.129574	293.399	0.0736284	0.0689647
293.6	0.622684	0	293.599	0.496589	0.492527	293.599	0.359295	0.360146	293.6	0.224897	0.229764	293.599	0.132598	0.129574	293.599	0.0735574	0.0689643
293.8	0.622744	0	293.799	0.496015	0.492525	293.799	0.359778	0.360145	293.8	0.224492	0.229763	293.799	0.132231	0.129573	293.799	0.0736668	0.068964
294	0.621973	0	293.999	0.495133	0.492523	293.999	0.360626	0.360143	294	0.224905	0.229762	293.999	0.132471	0.129573	293.999	0.073391	0.0689637
294.2	0.621677	0	294.199	0.495412	0.492521	294.199	0.360796	0.360141	294.2	0.225023	0.229761	294.199	0.132635	0.129572	294.199	0.072978	0.0689634
294.4	0.621541	0	294.399	0.495378	0.492518	294.399	0.360669	0.36014	294.4	0.224741	0.22976	294.399	0.132762	0.129572	294.399	0.0726313	0.0689631
294.6	0.62122	0	294.599	0.495228	0.492516	294.599	0.359868	0.360138	294.6	0.224505	0.229759	294.599	0.132981	0.129571	294.599	0.0726211	0.0689628
294.8	0.62025	0	294.799	0.495426	0.492514	294.799	0.359403	0.360137	294.8	0.224944	0.229758	294.799	0.132816	0.12957	294.799	0.072142	0.0689625
295	0.619228	0	294.999	0.495364	0.492512	294.999	0.358681	0.360135	295	0.224486	0.229757	294.999	0.132127	0.12957	294.999	0.0725234	0.0689622
295.2	0.618502	0	295.199	0.495243	0.49251	295.199	0.357737	0.360133	295.2	0.223579	0.229756	295.199	0.131331	0.129569	295.199	0.0726146	0.0689619
295.4	0.618851	0	295.399	0.495725	0.492507	295.399	0.358172	0.360132	295.4	0.224466	0.229755	295.399	0.131829	0.129569	295.399	0.0726336	0.0689616
295.6	0.618858	0	295.599	0.495422	0.492505	295.599	0.357538	0.36013	295.6	0.224733	0.229754	295.599	0.131703	0.129568	295.599	0.07239	0.0689613
295.8	0.618175	0	295.799	0.494892	0.492503	295.799	0.356451	0.360129	295.8	0.223799	0.229753	295.799	0.130785	0.129568	295.799	0.0713046	0.068961
296	0.617874	0	295.999	0.495358	0.492501	295.999	0.356301	0.360127	296	0.223738	0.229752	295.999	0.131281	0.129567	295.999	0.0712645	0.0689607
296.2	0.616949	0	296.199	0.495596	0.492499	296.199	0.35543	0.360125	296.2	0.224043	0.229751	296.199	0.131413	0.129566	296.199	0.0710358	0.0689604
296.4	0.616619	0	296.399	0.495385	0.492496	296.399	0.355048	0.360124	296.4	0.223387	0.22975	296.399	0.131568	0.129566	296.399	0.0706024	0.0689601
296.6	0.616824	0	296.599	0.494874	0.492494	296.599	0.355444	0.360122	296.6	0.223061	0.229749	296.599	0.131708	0.129565	296.599	0.0708623	0.0689598
296.8	0.616226	0	296.799	0.494653	0.492492	296.799	0.355072	0.360121	296.8	0.222589	0.229748	296.799	0.131519	0.129565	296.799	0.0702081	0.0689595
297	0.617535	0	296.999	0.495022	0.49249	296.999	0.355031	0.360119	297	0.22367	0.229747	296.999	0.132037	0.129564	296.999	0.0708702	0.0689591
297.2	0.618319	0	297.199	0.494869	0.492488	297.199	0.355262	0.360117	297.2	0.224021	0.229746	297.199	0.132264	0.129563	297.199	0.0708922	0.0689588
297.4	0.618123	0	297.399	0.494527	0.492486	297.399	0.355495	0.360116	297.4	0.223623	0.229744	297.399	0.13224	0.129563	297.399	0.0710352	0.0689585
297.6	0.617987	0	297.599	0.49274	0.492483	297.599	0.355227	0.360114	297.6	0.223367	0.229743	297.599	0.1321	0.129562	297.599	0.0703712	0.0689582
297.8	0.617476	0	297.799	0.492099	0.492481	297.799	0.355267	0.360113	297.8	0.222604	0.229742	297.799	0.131251	0.129562	297.799	0.0700062	0.0689579
298	0.617499	0	297.999	0.491489	0.492479	297.999	0.354864	0.360111	298	0.222903	0.229741	297.999	0.130592	0.129561	297.999	0.0699359	0.0689576
298.2	0.617799	0	298.199	0.492029	0.492477	298.199	0.35545	0.360109	298.2	0.223251	0.22974	298.199	0.130726	0.129561	298.199	0.0702621	0.0689573
298.4	0.61753	0	298.399	0.492039	0.492475	298.399	0.354881	0.360108	298.4	0.22294	0.229739	298.399	0.129982	0.12956	298.399	0.0702118	0.068957
298.6	0.617544	0	298.599	0.492996	0.492472	298.599	0.355782	0.360106	298.6	0.223161	0.229738	298.599	0.12975	0.129559	298.599	0.070563	0.0689567
298.8	0.617713	0	298.799	0.49301	0.49247	298.799	0.356045	0.360105	298.8	0.222908	0.229737	298.799	0.129304	0.129559	298.799	0.070333	0.0689564
299	0.618074	0	298.999	0.493273	0.492468	298.999	0.356216	0.360103	299	0.222072	0.229736	298.999	0.129553	0.129558	298.999	0.0706495	0.0689561
299.2	0.618843	0	299.199	0.494182	0.492466	299.199	0.356933	0.360101	299.2	0.222796	0.229735	299.199	0.130079	0.129558	299.199	0.0713327	0.0689558
299.4	0.619563	0	299.399	0.494384	0.492464	299.399	0.35681	0.3601	299.4	0.222715	0.229734	299.399	0.131093	0.129557	299.399	0.0713772	0.0689555
299.6	0.618637	0	299.599	0.494343	0.492461	299.599	0.356271	0.360098	299.6	0.221806	0.229733	299.599	0.130738	0.129557	299.599	0.070653	0.0689552
299.8	0.618815	0	299.799	0.494559	0.492459	299.799	0.356731	0.360097	299.8	0.221632	0.229732	299.799	0.130744	0.129556	299.799	0.0708226	0.0689549
300	0.619105	0	299.999	0.495001	0.492457	299.999	0.357188	0.360095	300	0.221471	0.229731	299.999	0.131187	0.129555	299.999	0.0713008	0.0689546
300.2	0.61904	0	300.199	0.494909	0.492455	300.199	0.357206	0.360093	300.2	0.221831	0.22973	300.199	0.131082	0.129555	300.199	0.0716775	0.0689542
300.4	0.619295	0	300.399	0.49459	0.492453	300.399	0.356978	0.360092	300.4	0.221565	0.229729	300.399	0.130797	0.129554	300.399	0.0717556	0.0689539
300.6	0.619598	0	300.599	0.494956	0.492451	300.599	0.357542	0.36009	300.6	0.222194	0.229728	300.599	0.130905	0.129554	300.599	0.0726251	0.0689536
300.8	0.619222	0	300.799	0.494911	0.492448	300.799	0.356898	0.360089	300.8	0.222041	0.229727	300.799	0.13039	0.129553	300.799	0.0726104	0.0689533
301	0.619009	0	300.999	0.494877	0.492446	300.999	0.356693	0.360087	301	0.222666	0.229726	300.999	0.130225	0.129553	300.999	0.0728472	0.068953
301.2	0.618578	0	301.199	0.494472	0.492444	301.199	0.356669	0.360085	301.2	0.222789	0.229725	301.199	0.130036	0.129552	301.199	0.0725166	0.0689527
301.4	0.617863	0	301.399	0.493882	0.492442	301.399	0.356085	0.360084	301.4	0.222638	0.229724	301.399	0.129329	0.129551	301.399	0.0718856	0.0689524
301.6	0.618017	0	301.599	0.493777	0.49244	301.599	0.3563	0.360082	301.6	0.223	0.229723	301.599	0.128955	0.129551	301.599	0.071934	0.0689521
301.8	0.61838	0	301.799	0.494217	0.492437	301.799	0.356676	0.360081	301.8	0.223603	0.229722	301.799	0.129323	0.12955	301.799	0.072223	0.0689518
302	0.618328	0	301.999	0.494572	0.492435	301.999	0.356768	0.360079	302	0.224403	0.229721	301.999	0.128735	0.12955	301.999	0.0725087	0.0689515
302.2	0.618434	0	302.199	0.495162	0.492433	302.199	0.358043	0.360078	302.2	0.225614	0.22972	302.199	0.129491	0.129549	302.199	0.0731258	0.0689512
302.4	0.618509	0	302.399	0.495332	0.492431	302.399	0.35804	0.360076	302.4	0.225934	0.229719	302.399	0.129599	0.129549	302.399	0.0727799	0.0689509
302.6	0.618868	0	302.599	0.495866	0.492429	302.599	0.359098	0.360074	302.6	0.226175	0.229718	302.599	0.130219	0.129548	302.599	0.072542	0.0689506
302.8	0.619201	0	302.799	0.495561	0.492427	302.799	0.359085	0.360073	302.8	0.225883	0.229717	302.799	0.130645	0.129547	302.799	0.0728165	0.0689503
303	0.619372	0	302.999	0.495751	0.492424	302.999	0.359247	0.360071	303	0.226302	0.229716	302.999	0.130441	0.129547	302.999	0.0731401	0.06895
303.2	0.61849	0	303.199	0.494631	0.492422	303.199	0.358244	0.36007	303.2	0.225795	0.229715	303.199	0.130191	0.129546	303.199	0.0726941	0.0689497
303.4	0.618429	0	303.399	0.494521	0.49242	303.399	0.357714	0.360068	303.4	0.225005	0.229714	303.399	0.130028	0.129546	303.399	0.0725019	0.0689494
303.6	0.617915	0	303.599	0.494347	0.492418	303.599	0.357643	0.360066	303.6	0.225371	0.229713	303.599	0.129314	0.129545	303.599	0.0724053	0.068949
303.8	0.617913	0	303.799	0.492703	0.492416	303.799	0.357037	0.360065	303.8	0.225106	0.229712	303.799	0.128568	0.129545	303.799	0.0721909	0.0689487
304	0.617486	0	303.999	0.492242	0.492413	303.999	0.356108	0.360063	304	0.22431	0.229711	303.999	0.127742	0.129544	303.999	0.071694	0.0689484
304.2	0.616999	0	304.199	0.491456	0.492411	304.199	0.355254	0.360062	304.2	0.22408	0.22971	304.199	0.126833	0.129543	304.199	0.0712192	0.0689481
304.4	0.617546	0	304.399	0.491127	0.492409	304.399	0.355222	0.36006	304.4	0.223508	0.229709	304.399	0.126771	0.129543	304.399	0.0711333	0.0689478
304.6	0.616791	0	304.599	0.490372	0.492407	304.599	0.35483	0.360058	304.6	0.22293	0.229708	304.599	0.126441	0.129542	304.599	0.0707087	0.0689475
304.8	0.616184	0	304.799	0.489855	0.492405	304.799	0.354242	0.360057	304.8	0.22184	0.229707	304.799	0.126445	0.129542	304.799	0.0697793	0.0689472
305	0.616205	0	304.999	0.4898	0.492402	304.999	0.353985	0.360055	305	0.221681	0.229706	304.999	0.126093	0.129541	304.999	0.0695685	0.0689469
305.2	0.617078	0	305.199	0.490219	0.4924	305.199	0.354433	0.360054	305.2	0.22158	0.229705	305.199	0.127261	0.129541	305.199	0.0705031	0.0689466
305.4	0.617361	0	305.399	0.490936	0.492398	305.399	0.354648	0.360052	305.4	0.221547	0.229704	305.399	0.127729	0.12954	305.399	0.0703752	0.0689463
305.6	0.617687	0	305.599	0.491926	0.492396	305.599	0.355078	0.36005	305.6	0.221999	0.229703	305.599	0.128243	0.129539	305.599	0.0704327	0.068946
305.8	0.618027	0	305.799	0.491872	0.492394	305.799	0.354945	0.360049	305.8	0.222489	0.229702	305.799	0.129207	0.129539	305.799	0.0704107	0.0689457
306	0.618578	0	305.999	0.493185	0.492392	305.999	0.355731	0.360047	306	0.223115	0.229701	305.999	0.129515	0.129538	305.999	0.0702923	0.0689454
306.2	0.619505	0	306.199	0.494193	0.492389	306.199	0.356642	0.360046	306.2	0.224145	0.2297	306.199	0.131032	0.129538	306.199	0.0708713	0.0689451
306.4	0.619851	0	306.399	0.495795	0.492387	306.399	0.357395	0.360044	306.4	0.224188	0.229699	306.399	0.132018	0.129537	306.399	0.0715919	0.0689448
306.6	0.620332	0	306.599	0.496363	0.492385	306.599	0.358286	0.360042	306.6	0.224156	0.229698	306.599	0.132778	0.129536	306.599	0.0720587	0.0689445
306.8	0.620101	0	306.799	0.49648	0.492383	306.799	0.357958	0.360041	306.8	0.223863	0.229697	306.799	0.133101	0.129536	306.799	0.0724736	0.0689442
307	0.619363	0	306.999	0.496685	0.492381	306.999	0.357504	0.360039	307	0.224192	0.229696	306.999	0.132365	0.129535	306.999	0.0726325	0.0689438
307.2	0.61921	0	307.199	0.496157	0.492378	307.199	0.357174	0.360038	307.2	0.223808	0.229695	307.199	0.13267	0.129535	307.199	0.0720085	0.0689435
307.4	0.619185	0	307.399	0.496021	0.492376	307.399	0.357143	0.360036	307.4	0.224318	0.229694	307.399	0.132566	0.129534	307.399	0.0719221	0.0689432
307.6	0.618792	0	307.599	0.495693	0.492374	307.599	0.35742	0.360034	307.6	0.224743	0.229693	307.599	0.13263	0.129534	307.599	0.0722082	0.0689429
307.8	0.618563	0	307.799	0.495514	0.492372	307.799	0.357426	0.360033	307.8	0.224977	0.229691	307.799	0.132494	0.129533	307.799	0.0722246	0.0689426
308	0.618251	0	307.999	0.495563	0.49237	307.999	0.357981	0.360031	308	0.225139	0.22969	307.999	0.132151	0.129532	307.999	0.0722917	0.0689423
308.2	0.618248	0	308.199	0.495001	0.492368	308.199	0.357957	0.36003	308.2	0.225387	0.229689	308.199	0.132481	0.129532	308.199	0.0723393	0.068942
308.4	0.619623	0	308.399	0.495516	0.492365	308.399	0.359116	0.360028	308.4	0.226083	0.229688	308.399	0.132737	0.129531	308.399	0.0735246	0.0689417
308.6	0.61993	0	308.599	0.495077	0.492363	308.599	0.359715	0.360026	308.6	0.226581	0.229687	308.599	0.132899	0.129531	308.599	0.0737021	0.0689414
308.8	0.61956	0	308.799	0.495144	0.492361	308.799	0.359654	0.360025	308.8	0.226207	0.229686	308.799	0.133039	0.12953	308.799	0.0733739	0.0689411
309	0.619691	0	308.999	0.495184	0.492359	308.999	0.359784	0.360023	309	0.226712	0.229685	308.999	0.132515	0.12953	308.999	0.0734191	0.0689408
309.2	0.620111	0	309.199	0.495421	0.492357	309.199	0.359914	0.360022	309.2	0.227146	0.229684	309.199	0.132592	0.129529	309.199	0.0737539	0.0689405
309.4	0.61949	0	309.399	0.495071	0.492354	309.399	0.360166	0.36002	309.4	0.227179	0.229683	309.399	0.132043	0.129528	309.399	0.0728941	0.0689402
309.6	0.61873	0	309.599	0.495018	0.492352	309.599	0.360056	0.360018	309.6	0.227403	0.229682	309.599	0.131036	0.129528	309.599	0.0719919	0.0689399
309.8	0.618908	0	309.799	0.494724	0.49235	309.799	0.359975	0.360017	309.8	0.226969	0.229681	309.799	0.131181	0.129527	309.799	0.0719432	0.0689396
310	0.619303	0	309.999	0.495463	0.492348	309.999	0.360505	0.360015	310	0.227154	0.22968	309.999	0.130985	0.129527	309.999	0.0721345	0.0689393
310.2	0.618481	0	310.199	0.495536	0.492346	310.199	0.360563	0.360014	310.2	0.226641	0.229679	310.199	0.130688	0.129526	310.199	0.0718358	0.0689389
310.4	0.618664	0	310.399	0.494954	0.492343	310.399	0.360622	0.360012	310.4	0.226079	0.229678	310.399	0.129915	0.129526	310.399	0.0723513	0.0689386
310.6	0.618324	0	310.599	0.494792	0.492341	310.599	0.360011	0.36001	310.6	0.225611	0.229677	310.599	0.129718	0.129525	310.599	0.0720563	0.0689383
310.8	0.616901	0	310.799	0.494469	0.492339	310.799	0.358816	0.360009	310.8	0.225053	0.229676	310.799	0.12923	0.129524	310.799	0.0714985	0.068938
311	0.616338	0	310.999	0.494209	0.492337	310.999	0.358064	0.360007	311	0.224497	0.229675	310.999	0.128563	0.129524	310.999	0.0706579	0.0689377
311.2	0.616304	0	311.199	0.493199	0.492335	311.199	0.357166	0.360006	311.2	0.223417	0.229674	311.199	0.128743	0.129523	311.199	0.0698438	0.0689374
311.4	0.616481	0	311.399	0.493274	0.492333	311.399	0.356653	0.360004	311.4	0.223076	0.229673	311.399	0.128586	0.129523	311.399	0.0704946	0.0689371
311.6	0.616424	0	311.599	0.493871	0.49233	311.599	0.356929	0.360002	311.6	0.223174	0.229672	311.599	0.12857	0.129522	311.599	0.0710601	0.0689368
311.8	0.616291	0	311.799	0.493741	0.492328	311.799	0.3566	0.360001	311.8	0.223051	0.229671	311.799	0.128017	0.129522	311.799	0.0715763	0.0689365
312	0.616522	0	311.999	0.49372	0.492326	311.999	0.356787	0.359999	312	0.223509	0.22967	311.999	0.128088	0.129521	311.999	0.0723492	0.0689362
312.2	0.617825	0	312.199	0.494279	0.492324	312.199	0.356854	0.359998	312.2	0.224353	0.229669	312.199	0.129329	0.12952	312.199	0.0726713	0.0689359
312.4	0.617878	0	312.399	0.494454	0.492322	312.399	0.356964	0.359996	312.4	0.224839	0.229668	312.399	0.129342	0.12952	312.399	0.0730768	0.0689356
312.6	0.617773	0	312.599	0.494766	0.492319	312.599	0.356409	0.359994	312.6	0.225398	0.229667	312.599	0.130422	0.129519	312.599	0.0730951	0.0689353
312.8	0.617097	0	312.799	0.49436	0.492317	312.799	0.355784	0.359993	312.8	0.226098	0.229666	312.799	0.130765	0.129519	312.799	0.0722337	0.068935
313	0.61723	0	312.999	0.494407	0.492315	312.999	0.355967	0.359991	313	0.226851	0.229665	312.999	0.131061	0.129518	312.999	0.0722165	0.0689347
313.2	0.617182	0	313.199	0.494931	0.492313	313.199	0.355846	0.35999	313.2	0.227004	0.229664	313.199	0.131129	0.129518	313.199	0.0725727	0.0689344
313.4	0.61678	0	313.399	0.49488	0.492311	313.399	0.356314	0.359988	313.4	0.227025	0.229663	313.399	0.13137	0.129517	313.399	0.0719793	0.0689341
313.6	0.616645	0	313.599	0.494644	0.492309	313.599	0.356101	0.359986	313.6	0.227337	0.229662	313.599	0.131648	0.129516	313.599	0.0711674	0.0689337
313.8	0.616963	0	313.799	0.494391	0.492306	313.799	0.356118	0.359985	313.8	0.227021	0.229661	313.799	0.131942	0.129516	313.799	0.0707608	0.0689334
314	0.61714	0	313.999	0.494669	0.492304	313.999	0.356118	0.359983	314	0.227629	0.22966	313.999	0.13174	0.129515	313.999	0.0705544	0.0689331
314.2	0.61713	0	314.199	0.494734	0.492302	314.199	0.356081	0.359982	314.2	0.227806	0.229659	314.199	0.131644	0.129515	314.199	0.0703315	0.0689328
314.4	0.617431	0	314.399	0.494765	0.4923	314.399	0.356049	0.35998	314.4	0.227848	0.229658	314.399	0.132167	0.129514	314.399	0.0707125	0.0689325
314.6	0.616569	0	314.599	0.49534	0.492298	314.599	0.355588	0.359978	314.6	0.227485	0.229657	314.599	0.131921	0.129513	314.599	0.0696601	0.0689322
314.8	0.615657	0	314.799	0.493892	0.492295	314.799	0.355499	0.359977	314.8	0.226628	0.229656	314.799	0.13145	0.129513	314.799	0.0689455	0.0689319
315	0.615696	0	314.999	0.493781	0.492293	314.999	0.355188	0.359975	315	0.225696	0.229655	314.999	0.131189	0.129512	314.999	0.0686164	0.0689316
315.2	0.616453	0	315.199	0.493867	0.492291	315.199	0.355644	0.359974	315.2	0.225535	0.229654	315.199	0.130874	0.129512	315.199	0.0692861	0.0689313
315.4	0.616396	0	315.399	0.493716	0.492289	315.399	0.355425	0.359972	315.4	0.224645	0.229653	315.399	0.130304	0.129511	315.399	0.0696791	0.068931
315.6	0.615358	0	315.599	0.493447	0.492287	315.599	0.355461	0.35997	315.6	0.223998	0.229652	315.599	0.129639	0.129511	315.599	0.0696787	0.0689307
315.8	0.61627	0	315.799	0.49367	0.492285	315.799	0.355907	0.359969	315.8	0.223743	0.229651	315.799	0.129295	0.12951	315.799	0.0700205	0.0689304
316	0.616959	0	315.999	0.493617	0.492282	315.999	0.356004	0.359967	316	0.223962	0.22965	315.999	0.129267	0.129509	315.999	0.070119	0.0689301
316.2	0.616536	0	316.199	0.493443	0.49228	316.199	0.355633	0.359966	316.2	0.22377	0.229649	316.199	0.129102	0.129509	316.199	0.070295	0.0689298
316.4	0.615002	0	316.399	0.492778	0.492278	316.399	0.355283	0.359964	316.4	0.224185	0.229648	316.399	0.128945	0.129508	316.399	0.0705359	0.0689295
316.6	0.614636	0	316.599	0.492936	0.492276	316.599	0.354908	0.359962	316.6	0.224091	0.229647	316.599	0.12869	0.129508	316.599	0.0705359	0.0689292
316.8	0.614177	0	316.799	0.492388	0.492274	316.799	0.354789	0.359961	316.8	0.224311	0.229646	316.799	0.12841	0.129507	316.799	0.0702336	0.0689289
317	0.614511	0	316.999	0.493309	0.492271	316.999	0.355602	0.359959	317	0.224255	0.229645	316.999	0.128835	0.129507	316.999	0.07099	0.0689285
317.2	0.615098	0	317.199	0.493494	0.492269	317.199	0.355728	0.359958	317.2	0.224756	0.229644	317.199	0.129569	0.129506	317.199	0.0711684	0.0689282
317.4	0.61507	0	317.399	0.493534	0.492267	317.399	0.355559	0.359956	317.4	0.224469	0.229643	317.399	0.129491	0.129505	317.399	0.0704739	0.0689279
317.6	0.616083	0	317.599	0.493547	0.492265	317.599	0.355867	0.359954	317.6	0.225075	0.229642	317.599	0.130071	0.129505	317.599	0.0709608	0.0689276
317.8	0.616141	0	317.799	0.493556	0.492263	317.799	0.355801	0.359953	317.8	0.225078	0.229641	317.799	0.130555	0.129504	317.799	0.0708669	0.0689273
318	0.616871	0	317.999	0.493791	0.49226	317.999	0.3562	0.359951	318	0.225727	0.22964	317.999	0.131277	0.129504	317.999	0.0713668	0.068927
318.2	0.6172	0	318.199	0.494494	0.492258	318.199	0.356613	0.35995	318.2	0.2263	0.229638	318.199	0.131775	0.129503	318.199	0.0720193	0.0689267
318.4	0.617103	0	318.399	0.494451	0.492256	318.399	0.356933	0.359948	318.4	0.226239	0.229637	318.399	0.132509	0.129503	318.399	0.0724744	0.0689264
318.6	0.616482	0	318.599	0.494046	0.492254	318.599	0.356809	0.359946	318.6	0.225972	0.229636	318.599	0.132309	0.129502	318.599	0.0724047	0.0689261
318.8	0.6165	0	318.799	0.493509	0.492252	318.799	0.356951	0.359945	318.8	0.225594	0.229635	318.799	0.132558	0.129501	318.799	0.0726269	0.0689258
319	0.616911	0	318.999	0.49366	0.49225	318.999	0.356664	0.359943	319	0.225718	0.229634	318.999	0.132531	0.129501	318.999	0.0733234	0.0689255
319.2	0.616748	0	319.199	0.493464	0.492247	319.199	0.356222	0.359942	319.2	0.224763	0.229633	319.199	0.131865	0.1295	319.199	0.0732416	0.0689252
319.4	0.616044	0	319.399	0.492961	0.492245	319.399	0.355695	0.35994	319.4	0.224221	0.229632	319.399	0.131401	0.1295	319.399	0.0724871	0.0689249
319.6	0.616112	0	319.599	0.493453	0.492243	319.599	0.355638	0.359939	319.6	0.224893	0.229631	319.599	0.131294	0.129499	319.599	0.0725921	0.0689246
319.8	0.616854	0	319.799	0.493711	0.492241	319.799	0.355623	0.359937	319.8	0.225273	0.22963	319.799	0.131386	0.129499	319.799	0.0724306	0.0689243
320	0.616115	0	319.999	0.493315	0.492239	319.999	0.354623	0.359935	320	0.224887	0.229629	319.999	0.13057	0.129498	319.999	0.072894	0.068924
320.2	0.615194	0	320.199	0.492847	0.492236	320.199	0.353706	0.359934	320.2	0.22476	0.229628	320.199	0.12977	0.129497	320.199	0.0724666	0.0689237
320.4	0.614425	0	320.399	0.492292	0.492234	320.399	0.35305	0.359932	320.4	0.224097	0.229627	320.399	0.128916	0.129497	320.399	0.0717748	0.0689233
320.6	0.614806	0	320.599	0.492455	0.492232	320.599	0.353207	0.359931	320.6	0.224142	0.229626	320.599	0.128489	0.129496	320.599	0.0715441	0.068923
320.8	0.615645	0	320.799	0.492979	0.49223	320.799	0.353732	0.359929	320.8	0.22447	0.229625	320.799	0.128523	0.129496	320.799	0.0714137	0.0689227
321	0.616223	0	320.999	0.493338	0.492228	320.999	0.354079	0.359927	321	0.224485	0.229624	320.999	0.129151	0.129495	320.999	0.0709614	0.0689224
321.2	0.616918	0	321.199	0.493481	0.492226	321.199	0.354369	0.359926	321.2	0.225077	0.229623	321.199	0.129129	0.129495	321.199	0.0707552	0.0689221
321.4	0.616612	0	321.399	0.493387	0.492223	321.399	0.354103	0.359924	321.4	0.224168	0.229622	321.399	0.128561	0.129494	321.399	0.0702168	0.0689218
321.6	0.617783	0	321.599	0.492518	0.492221	321.599	0.354432	0.359923	321.6	0.224109	0.229621	321.599	0.129132	0.129493	321.599	0.070089	0.0689215
321.8	0.61709	0	321.799	0.492559	0.492219	321.799	0.355107	0.359921	321.8	0.224014	0.22962	321.799	0.1297	0.129493	321.799	0.0693878	0.0689212
322	0.617211	0	321.999	0.49258	0.492217	321.999	0.355795	0.359919	322	0.224591	0.229619	321.999	0.130358	0.129492	321.999	0.0698211	0.0689209
322.2	0.616549	0	322.199	0.492913	0.492215	322.199	0.355748	0.359918	322.2	0.224197	0.229618	322.199	0.130202	0.129492	322.199	0.0700711	0.0689206
322.4	0.61527	0	322.399	0.49218	0.492212	322.399	0.355561	0.359916	322.4	0.223155	0.229617	322.399	0.130313	0.129491	322.399	0.0694156	0.0689203
322.6	0.614776	0	322.599	0.492371	0.49221	322.599	0.356304	0.359915	322.6	0.223056	0.229616	322.599	0.130986	0.12949	322.599	0.0692651	0.06892
322.8	0.615124	0	322.799	0.49258	0.492208	322.799	0.357029	0.359913	322.8	0.223118	0.229615	322.799	0.131153	0.12949	322.799	0.0695739	0.0689197
323	0.614603	0	322.999	0.492038	0.492206	322.999	0.356989	0.359911	323	0.223156	0.229614	322.999	0.131342	0.129489	322.999	0.0699467	0.0689194
323.2	0.613636	0	323.199	0.491898	0.492204	323.199	0.357102	0.35991	323.2	0.223083	0.229613	323.199	0.131461	0.129489	323.199	0.0695904	0.0689191
323.4	0.613431	0	323.399	0.491902	0.492202	323.399	0.357757	0.359908	323.4	0.224241	0.229612	323.399	0.132066	0.129488	323.399	0.0695657	0.0689188
323.6	0.613393	0	323.599	0.492805	0.492199	323.599	0.357757	0.359907	323.6	0.22492	0.229611	323.599	0.13232	0.129488	323.599	0.0699737	0.0689185
323.8	0.613272	0	323.799	0.492639	0.492197	323.799	0.358089	0.359905	323.8	0.224448	0.22961	323.799	0.131902	0.129487	323.799	0.0704475	0.0689181
324	0.613136	0	323.999	0.491616	0.492195	323.999	0.358123	0.359903	324	0.223861	0.229609	323.999	0.131494	0.129486	323.999	0.0704998	0.0689178
324.2	0.613165	0	324.199	0.491604	0.492193	324.199	0.358166	0.359902	324.2	0.223633	0.229608	324.199	0.131185	0.129486	324.199	0.0701973	0.0689175
324.4	0.613788	0	324.399	0.492596	0.492191	324.399	0.359368	0.3599	324.4	0.223897	0.229607	324.399	0.131181	0.129485	324.399	0.0711571	0.0689172
324.6	0.614977	0	324.599	0.493124	0.492188	324.599	0.359837	0.359899	324.6	0.224208	0.229606	324.599	0.1312	0.129485	324.599	0.0712069	0.0689169
324.8	0.614495	0	324.799	0.493286	0.492186	324.799	0.360118	0.359897	324.8	0.224035	0.229605	324.799	0.13059	0.129484	324.799	0.0708266	0.0689166
325	0.615048	0	324.999	0.493334	0.492184	324.999	0.359596	0.359895	325	0.224345	0.229604	324.999	0.129778	0.129484	324.999	0.0710264	0.0689163
325.2	0.616	0	325.199	0.492976	0.492182	325.199	0.359401	0.359894	325.2	0.224906	0.229603	325.199	0.129472	0.129483	325.199	0.0712698	0.068916
325.4	0.616562	0	325.399	0.492801	0.49218	325.399	0.359127	0.359892	325.4	0.225096	0.229602	325.399	0.129851	0.129482	325.399	0.0715511	0.0689157
325.6	0.616409	0	325.599	0.492646	0.492177	325.599	0.358807	0.359891	325.6	0.225375	0.229601	325.599	0.1298	0.129482	325.599	0.0718578	0.0689154
325.8	0.615483	0	325.799	0.493202	0.492175	325.799	0.358471	0.359889	325.8	0.225401	0.2296	325.799	0.129513	0.129481	325.799	0.0719478	0.0689151
326	0.615887	0	325.999	0.493342	0.492173	325.999	0.358387	0.359887	326	0.225572	0.229599	325.999	0.129641	0.129481	325.999	0.0716557	0.0689148
326.2	0.616173	0	326.199	0.493794	0.492171	326.199	0.358025	0.359886	326.2	0.225202	0.229598	326.199	0.129262	0.12948	326.199	0.0716319	0.0689145
326.4	0.615562	0	326.399	0.493802	0.492169	326.399	0.357856	0.359884	326.4	0.225485	0.229597	326.399	0.129574	0.12948	326.399	0.0714006	0.0689142
326.6	0.616892	0	326.599	0.495053	0.492167	326.599	0.3591	0.359883	326.6	0.226261	0.229596	326.599	0.130703	0.129479	326.599	0.0724202	0.0689139
326.8	0.617298	0	326.799	0.495986	0.492164	326.799	0.359914	0.359881	326.8	0.227508	0.229595	326.799	0.131196	0.129478	326.799	0.0731781	0.0689136
327	0.617429	0	326.999	0.495972	0.492162	326.999	0.359485	0.359879	327	0.228025	0.229594	326.999	0.131422	0.129478	326.999	0.0728828	0.0689133
327.2	0.61611	0	327.199	0.495396	0.49216	327.199	0.359004	0.359878	327.2	0.227502	0.229593	327.199	0.13134	0.129477	327.199	0.0726193	0.068913
327.4	0.615669	0	327.399	0.495214	0.492158	327.399	0.359325	0.359876	327.4	0.227107	0.229592	327.399	0.130936	0.129477	327.399	0.0723903	0.0689126
327.6	0.615122	0	327.599	0.494964	0.492156	327.599	0.358583	0.359875	327.6	0.226586	0.229591	327.599	0.130517	0.129476	327.599	0.0715653	0.0689123
327.8	0.614495	0	327.799	0.494539	0.492153	327.799	0.358916	0.359873	327.8	0.225989	0.22959	327.799	0.130812	0.129476	327.799	0.0720599	0.068912
328	0.614	0	327.999	0.494239	0.492151	327.999	0.358584	0.359871	328	0.225107	0.229589	327.999	0.130847	0.129475	327.999	0.0715402	0.0689117
328.2	0.614755	0	328.199	0.495349	0.492149	328.199	0.359077	0.35987	328.2	0.225227	0.229588	328.199	0.131021	0.129474	328.199	0.0719918	0.0689114
328.4	0.614614	0	328.399	0.495062	0.492147	328.399	0.359348	0.359868	328.4	0.224467	0.229587	328.399	0.130675	0.129474	328.399	0.071598	0.0689111
328.6	0.614356	0	328.599	0.49442	0.492145	328.599	0.359207	0.359867	328.6	0.223833	0.229585	328.599	0.130482	0.129473	328.599	0.0711513	0.0689108
328.8	0.613737	0	328.799	0.493469	0.492143	328.799	0.359191	0.359865	328.8	0.224169	0.229584	328.799	0.129833	0.129473	328.799	0.0708873	0.0689105
329	0.613902	0	328.999	0.49275	0.49214	328.999	0.358194	0.359863	329	0.223735	0.229583	328.999	0.128978	0.129472	328.999	0.0708159	0.0689102
329.2	0.614057	0	329.199	0.492422	0.492138	329.199	0.358269	0.359862	329.2	0.223898	0.229582	329.199	0.129827	0.129472	329.199	0.0708045	0.0689099
329.4	0.614231	0	329.399	0.492615	0.492136	329.399	0.358413	0.35986	329.4	0.223657	0.229581	329.399	0.129398	0.129471	329.399	0.0707918	0.0689096
329.6	0.61367	0	329.599	0.491964	0.492134	329.599	0.357915	0.359859	329.6	0.223509	0.22958	329.599	0.129431	0.12947	329.599	0.0709077	0.0689093
329.8	0.613767	0	329.799	0.49161	0.492132	329.799	0.357753	0.359857	329.8	0.223292	0.229579	329.799	0.12935	0.12947	329.799	0.0701351	0.068909
330	0.614053	0	329.999	0.490948	0.492129	329.999	0.357769	0.359855	330	0.22318	0.229578	329.999	0.12946	0.129469	329.999	0.0687784	0.0689087
330.2	0.61419	0	330.199	0.490911	0.492127	330.199	0.357808	0.359854	330.2	0.223882	0.229577	330.199	0.129984	0.129469	330.199	0.0694752	0.0689084
330.4	0.613762	0	330.399	0.490626	0.492125	330.399	0.357978	0.359852	330.4	0.224077	0.229576	330.399	0.130628	0.129468	330.399	0.0694846	0.0689081
330.6	0.614982	0	330.599	0.490925	0.492123	330.599	0.358221	0.359851	330.6	0.224944	0.229575	330.599	0.131384	0.129468	330.599	0.0697662	0.0689078
330.8	0.614944	0	330.799	0.490526	0.492121	330.799	0.358131	0.359849	330.8	0.225309	0.229574	330.799	0.131302	0.129467	330.799	0.0696324	0.0689074
331	0.614754	0	330.999	0.490032	0.492119	330.999	0.357339	0.359847	331	0.224998	0.229573	330.999	0.130971	0.129466	330.999	0.0692417	0.0689071
331.2	0.613936	0	331.199	0.4898	0.492116	331.199	0.356776	0.359846	331.2	0.224604	0.229572	331.199	0.130895	0.129466	331.199	0.0692164	0.0689068
331.4	0.614976	0	331.399	0.490386	0.492114	331.399	0.356931	0.359844	331.4	0.224961	0.229571	331.399	0.131282	0.129465	331.399	0.0696093	0.0689065
331.6	0.61478	0	331.599	0.491022	0.492112	331.599	0.356672	0.359843	331.6	0.225503	0.22957	331.599	0.131501	0.129465	331.599	0.069757	0.0689062
331.8	0.615158	0	331.799	0.491576	0.49211	331.799	0.357336	0.359841	331.8	0.22595	0.229569	331.799	0.131681	0.129464	331.799	0.0712143	0.0689059
332	0.616028	0	331.999	0.491976	0.492108	331.999	0.357523	0.359839	332	0.226105	0.229568	331.999	0.132172	0.129463	331.999	0.0715847	0.0689056
332.2	0.617241	0	332.199	0.492773	0.492105	332.199	0.358776	0.359838	332.2	0.227127	0.229567	332.199	0.132505	0.129463	332.199	0.0727431	0.0689053
332.4	0.616537	0	332.399	0.493007	0.492103	332.399	0.359344	0.359836	332.4	0.226786	0.229566	332.399	0.13181	0.129462	332.399	0.0722508	0.068905
332.6	0.617492	0	332.599	0.493879	0.492101	332.599	0.359921	0.359835	332.6	0.227007	0.229565	332.599	0.132563	0.129462	332.599	0.0724238	0.0689047
332.8	0.618323	0	332.799	0.494314	0.492099	332.799	0.359959	0.359833	332.8	0.226312	0.229564	332.799	0.132592	0.129461	332.799	0.0724548	0.0689044
333	0.618606	0	332.999	0.49464	0.492097	332.999	0.360468	0.359832	333	0.226198	0.229563	332.999	0.132392	0.129461	332.999	0.0726843	0.0689041
333.2	0.620005	0	333.199	0.495484	0.492094	333.199	0.36138	0.35983	333.2	0.226854	0.229562	333.199	0.132752	0.12946	333.199	0.0731778	0.0689038
333.4	0.62028	0	333.399	0.495133	0.492092	333.399	0.361595	0.359828	333.4	0.226649	0.229561	333.399	0.132439	0.129459	333.399	0.0728587	0.0689035
333.6	0.620144	0	333.599	0.495218	0.49209	333.599	0.361764	0.359827	333.6	0.227741	0.22956	333.599	0.133033	0.129459	333.599	0.0733516	0.0689032
333.8	0.620392	0	333.799	0.495141	0.492088	333.799	0.36177	0.359825	333.8	0.227306	0.229559	333.799	0.133189	0.129458	333.799	0.0727886	0.0689029
334	0.6198	0	333.999	0.494092	0.492086	333.999	0.360306	0.359824	334	0.226269	0.229558	333.999	0.13224	0.129458	333.999	0.0719852	0.0689026
334.2	0.620065	0	334.199	0.494	0.492084	334.199	0.359748	0.359822	334.2	0.227035	0.229557	334.199	0.132313	0.129457	334.199	0.072173	0.0689022
334.4	0.619847	0	334.399	0.493645	0.492081	334.399	0.359271	0.35982	334.4	0.227099	0.229556	334.399	0.132594	0.129457	334.399	0.0718837	0.0689019
334.6	0.619349	0	334.599	0.492761	0.492079	334.599	0.358032	0.359819	334.6	0.22687	0.229555	334.599	0.132136	0.129456	334.599	0.0710981	0.0689016
334.8	0.619299	0	334.799	0.493265	0.492077	334.799	0.358136	0.359817	334.8	0.227053	0.229554	334.799	0.132038	0.129455	334.799	0.0712362	0.0689013
335	0.618402	0	334.999	0.493222	0.492075	334.999	0.357514	0.359816	335	0.227058	0.229553	334.999	0.131737	0.129455	334.999	0.0710694	0.068901
335.2	0.617566	0	335.199	0.492945	0.492073	335.199	0.357048	0.359814	335.2	0.226558	0.229552	335.199	0.13172	0.129454	335.199	0.0717068	0.0689007
335.4	0.616681	0	335.399	0.492628	0.49207	335.399	0.356416	0.359812	335.4	0.225703	0.229551	335.399	0.131389	0.129454	335.399	0.071696	0.0689004
335.6	0.61533	0	335.599	0.492212	0.492068	335.599	0.355838	0.359811	335.6	0.22516	0.22955	335.599	0.130521	0.129453	335.599	0.071955	0.0689001
335.8	0.614779	0	335.799	0.491604	0.492066	335.799	0.355766	0.359809	335.8	0.224716	0.229549	335.799	0.129687	0.129453	335.799	0.0719821	0.0688998
336	0.61425	0	335.999	0.492056	0.492064	335.999	0.355798	0.359808	336	0.224297	0.229548	335.999	0.129779	0.129452	335.999	0.0718143	0.0688995
336.2	0.613819	0	336.199	0.491825	0.492062	336.199	0.356406	0.359806	336.2	0.223522	0.229547	336.199	0.128963	0.129451	336.199	0.0708711	0.0688992
336.4	0.613193	0	336.399	0.491888	0.49206	336.399	0.357001	0.359804	336.4	0.22289	0.229546	336.399	0.129107	0.129451	336.399	0.0706093	0.0688989
336.6	0.61327	0	336.599	0.491481	0.492057	336.599	0.356728	0.359803	336.6	0.222242	0.229545	336.599	0.129313	0.12945	336.599	0.0703449	0.0688986
336.8	0.612885	0	336.799	0.490574	0.492055	336.799	0.356526	0.359801	336.8	0.221619	0.229544	336.799	0.12842	0.12945	336.799	0.0697044	0.0688983
337	0.611921	0	336.999	0.489564	0.492053	336.999	0.355952	0.3598	337	0.221555	0.229543	336.999	0.127925	0.129449	336.999	0.0692276	0.068898
337.2	0.612142	0	337.199	0.489298	0.492051	337.199	0.355478	0.359798	337.2	0.221294	0.229542	337.199	0.127772	0.129449	337.199	0.0691831	0.0688977
337.4	0.61195	0	337.399	0.489246	0.492049	337.399	0.355701	0.359796	337.4	0.221682	0.229541	337.399	0.12821	0.129448	337.399	0.0688649	0.0688974
337.6	0.611911	0	337.599	0.489444	0.492046	337.599	0.354913	0.359795	337.6	0.221151	0.22954	337.599	0.127637	0.129447	337.599	0.0684993	0.068897
337.8	0.612339	0	337.799	0.489345	0.492044	337.799	0.354593	0.359793	337.8	0.220786	0.229539	337.799	0.127055	0.129447	337.799	0.0681509	0.0688967
338	0.611821	0	337.999	0.488888	0.492042	337.999	0.353449	0.359792	338	0.221096	0.229538	337.999	0.126222	0.129446	337.999	0.067468	0.0688964
338.2	0.612713	0	338.199	0.489494	0.49204	338.199	0.354442	0.35979	338.2	0.222772	0.229537	338.199	0.127045	0.129446	338.199	0.0676663	0.0688961
338.4	0.613487	0	338.399	0.490207	0.492038	338.399	0.354651	0.359788	338.4	0.22391	0.229536	338.399	0.127844	0.129445	338.399	0.0684307	0.0688958
338.6	0.613932	0	338.599	0.490747	0.492036	338.599	0.353654	0.359787	338.6	0.224092	0.229535	338.599	0.128013	0.129445	338.599	0.068274	0.0688955
338.8	0.614634	0	338.799	0.49185	0.492033	338.799	0.354407	0.359785	338.8	0.224748	0.229534	338.799	0.128784	0.129444	338.799	0.0691824	0.0688952
339	0.614218	0	338.999	0.491795	0.492031	338.999	0.35427	0.359784	339	0.224043	0.229533	338.999	0.128535	0.129443	338.999	0.0691548	0.0688949
339.2	0.614602	0	339.199	0.492609	0.492029	339.199	0.354559	0.359782	339.2	0.224189	0.229532	339.199	0.129057	0.129443	339.199	0.0698132	0.0688946
339.4	0.614414	0	339.399	0.492809	0.492027	339.399	0.354067	0.35978	339.4	0.223327	0.22953	339.399	0.129014	0.129442	339.399	0.0691161	0.0688943
339.6	0.615126	0	339.599	0.493574	0.492025	339.599	0.354883	0.359779	339.6	0.223702	0.229529	339.599	0.129547	0.129442	339.599	0.0697615	0.068894
339.8	0.615507	0	339.799	0.494258	0.492022	339.799	0.355536	0.359777	339.8	0.224192	0.229528	339.799	0.129538	0.129441	339.799	0.0699225	0.0688937
340	0.615908	0	339.999	0.494785	0.49202	339.999	0.355978	0.359776	340	0.224369	0.229527	339.999	0.130719	0.129441	339.999	0.0704573	0.0688934
340.2	0.616162	0	340.199	0.495075	0.492018	340.199	0.357113	0.359774	340.2	0.224623	0.229526	340.199	0.131616	0.12944	340.199	0.0712227	0.0688931
340.4	0.616272	0	340.399	0.494901	0.492016	340.399	0.357352	0.359772	340.4	0.225136	0.229525	340.399	0.131794	0.129439	340.399	0.0726473	0.0688928
340.6	0.615908	0	340.599	0.49431	0.492014	340.599	0.35741	0.359771	340.6	0.224993	0.229524	340.599	0.131614	0.129439	340.599	0.0720546	0.0688925
340.8	0.615789	0	340.799	0.494129	0.492012	340.799	0.357105	0.359769	340.8	0.224617	0.229523	340.799	0.131778	0.129438	340.799	0.0715011	0.0688922
341	0.615396	0	340.999	0.493666	0.492009	340.999	0.357141	0.359768	341	0.224631	0.229522	340.999	0.131881	0.129438	340.999	0.0716432	0.0688919
341.2	0.615944	0	341.199	0.49397	0.492007	341.199	0.357758	0.359766	341.2	0.225115	0.229521	341.199	0.132023	0.129437	341.199	0.0717209	0.0688915
341.4	0.615505	0	341.399	0.493828	0.492005	341.399	0.358019	0.359764	341.4	0.225706	0.22952	341.399	0.131895	0.129436	341.399	0.0716813	0.0688912
341.6	0.615162	0	341.599	0.493616	0.492003	341.599	0.357557	0.359763	341.6	0.225641	0.229519	341.599	0.131262	0.129436	341.599	0.0714742	0.0688909
341.8	0.614539	0	341.799	0.492809	0.492001	341.799	0.357262	0.359761	341.8	0.225916	0.229518	341.799	0.130417	0.129435	341.799	0.0706899	0.0688906
342	0.614265	0	341.999	0.492421	0.491998	341.999	0.356737	0.35976	342	0.226187	0.229517	341.999	0.130281	0.129435	341.999	0.0704963	0.0688903
342.2	0.614498	0	342.199	0.492053	0.491996	342.199	0.35618	0.359758	342.2	0.226427	0.229516	342.199	0.129786	0.129434	342.199	0.0707136	0.06889
342.4	0.614308	0	342.399	0.49172	0.491994	342.399	0.354692	0.359756	342.4	0.226173	0.229515	342.399	0.129589	0.129434	342.399	0.0702828	0.0688897
342.6	0.614178	0	342.599	0.492157	0.491992	342.599	0.353867	0.359755	342.6	0.225696	0.229514	342.599	0.129703	0.129433	342.599	0.06924	0.0688894
342.8	0.612856	0	342.799	0.491585	0.49199	342.799	0.353816	0.359753	342.8	0.225639	0.229513	342.799	0.129433	0.129432	342.799	0.0684726	0.0688891
343	0.613282	0	342.999	0.491863	0.491987	342.999	0.354085	0.359752	343	0.226141	0.229512	342.999	0.129672	0.129432	342.999	0.0681101	0.0688888
343.2	0.612981	0	343.199	0.49132	0.491985	343.199	0.35416	0.35975	343.2	0.225758	0.229511	343.199	0.130053	0.129431	343.199	0.0682209	0.0688885
343.4	0.611999	0	343.399	0.49083	0.491983	343.399	0.35322	0.359748	343.4	0.224877	0.22951	343.399	0.129721	0.129431	343.399	0.0678855	0.0688882
343.6	0.612016	0	343.599	0.491206	0.491981	343.599	0.353786	0.359747	343.6	0.225406	0.229509	343.599	0.130639	0.12943	343.599	0.0679791	0.0688879
343.8	0.611703	0	343.799	0.491496	0.491979	343.799	0.353929	0.359745	343.8	0.225354	0.229508	343.799	0.130667	0.12943	343.799	0.0684861	0.0688876
344	0.611648	0	343.999	0.492124	0.491977	343.999	0.354898	0.359744	344	0.225535	0.229507	343.999	0.131501	0.129429	343.999	0.0695794	0.0688873
344.2	0.61185	0	344.199	0.492389	0.491974	344.199	0.355865	0.359742	344.2	0.225466	0.229506	344.199	0.132006	0.129428	344.199	0.0700721	0.068887
344.4	0.611836	0	344.399	0.49221	0.491972	344.399	0.356225	0.359741	344.4	0.224989	0.229505	344.399	0.132286	0.129428	344.399	0.0701371	0.0688867
344.6	0.612484	0	344.599	0.492402	0.49197	344.599	0.357179	0.359739	344.6	0.224826	0.229504	344.599	0.132438	0.129427	344.599	0.0699426	0.0688863
344.8	0.612597	0	344.799	0.492673	0.491968	344.799	0.357268	0.359737	344.8	0.224435	0.229503	344.799	0.132248	0.129427	344.799	0.0695937	0.068886
345	0.612896	0	344.999	0.492068	0.491966	344.999	0.358069	0.359736	345	0.224569	0.229502	344.999	0.132108	0.129426	344.999	0.0699594	0.0688857
345.2	0.613626	0	345.199	0.492338	0.491963	345.199	0.358648	0.359734	345.2	0.225202	0.229501	345.199	0.13248	0.129426	345.199	0.0701202	0.0688854
345.4	0.613581	0	345.399	0.49231	0.491961	345.399	0.358318	0.359733	345.4	0.225529	0.2295	345.399	0.131814	0.129425	345.399	0.0702817	0.0688851
345.6	0.613264	0	345.599	0.492352	0.491959	345.599	0.357946	0.359731	345.6	0.225137	0.229499	345.599	0.131282	0.129424	345.599	0.0702972	0.0688848
345.8	0.61319	0	345.799	0.492037	0.491957	345.799	0.357816	0.359729	345.8	0.224442	0.229498	345.799	0.130784	0.129424	345.799	0.0699405	0.0688845
346	0.613702	0	345.999	0.492208	0.491955	345.999	0.357667	0.359728	346	0.225031	0.229497	345.999	0.130591	0.129423	345.999	0.0703722	0.0688842
346.2	0.613217	0	346.199	0.491891	0.491953	346.199	0.357625	0.359726	346.2	0.224885	0.229496	346.199	0.130331	0.129423	346.199	0.0703879	0.0688839
346.4	0.612695	0	346.399	0.492049	0.49195	346.399	0.357848	0.359725	346.4	0.225196	0.229495	346.399	0.131195	0.129422	346.399	0.0703525	0.0688836
346.6	0.612981	0	346.599	0.49271	0.491948	346.599	0.358135	0.359723	346.6	0.225785	0.229494	346.599	0.131511	0.129422	346.599	0.0705026	0.0688833
346.8	0.612569	0	346.799	0.49259	0.491946	346.799	0.358508	0.359721	346.8	0.226233	0.229493	346.799	0.131662	0.129421	346.799	0.0712327	0.068883
347	0.612891	0	346.999	0.493144	0.491944	346.999	0.359223	0.35972	347	0.22663	0.229492	346.999	0.131981	0.12942	346.999	0.0716047	0.0688827
347.2	0.612431	0	347.199	0.492661	0.491942	347.199	0.359476	0.359718	347.2	0.226224	0.229491	347.199	0.131854	0.12942	347.199	0.0716576	0.0688824
347.4	0.612764	0	347.399	0.492971	0.491939	347.399	0.358918	0.359717	347.4	0.226228	0.22949	347.399	0.131741	0.129419	347.399	0.0715902	0.0688821
347.6	0.613086	0	347.599	0.493761	0.491937	347.599	0.359579	0.359715	347.6	0.226566	0.229489	347.599	0.132216	0.129419	347.599	0.0717139	0.0688818
347.8	0.61351	0	347.799	0.494662	0.491935	347.799	0.360047	0.359713	347.8	0.226804	0.229488	347.799	0.131605	0.129418	347.799	0.0723555	0.0688815
348	0.61346	0	347.999	0.494851	0.491933	347.999	0.359634	0.359712	348	0.226406	0.229487	347.999	0.131688	0.129418	347.999	0.0723014	0.0688812
348.2	0.613088	0	348.199	0.494118	0.491931	348.199	0.359213	0.35971	348.2	0.225427	0.229486	348.199	0.131153	0.129417	348.199	0.0717541	0.0688808
348.4	0.612823	0	348.399	0.493654	0.491929	348.399	0.358661	0.359709	348.4	0.224211	0.229485	348.399	0.130406	0.129416	348.399	0.0709548	0.0688805
348.6	0.61387	0	348.599	0.493115	0.491926	348.599	0.358802	0.359707	348.6	0.223711	0.229484	348.599	0.129407	0.129416	348.599	0.0700057	0.0688802
348.8	0.613774	0	348.799	0.492816	0.491924	348.799	0.358359	0.359705	348.8	0.223097	0.229483	348.799	0.129315	0.129415	348.799	0.069476	0.0688799
349	0.613909	0	348.999	0.492172	0.491922	348.999	0.357937	0.359704	349	0.222775	0.229482	348.999	0.129008	0.129415	348.999	0.0695904	0.0688796
349.2	0.613831	0	349.199	0.492417	0.49192	349.199	0.357251	0.359702	349.2	0.223299	0.229481	349.199	0.129384	0.129414	349.199	0.0694981	0.0688793
349.4	0.613427	0	349.399	0.49304	0.491918	349.399	0.35643	0.359701	349.4	0.223028	0.22948	349.399	0.128477	0.129414	349.399	0.0693068	0.068879
349.6	0.613196	0	349.599	0.493172	0.491915	349.599	0.35657	0.359699	349.6	0.223102	0.229479	349.599	0.128904	0.129413	349.599	0.0699088	0.0688787
349.8	0.613342	0	349.799	0.492976	0.491913	349.799	0.356849	0.359697	349.8	0.223307	0.229478	349.799	0.129937	0.129412	349.799	0.069824	0.0688784
350	0.613032	0	349.999	0.493448	0.491911	349.999	0.35709	0.359696	350	0.223502	0.229477	349.999	0.130156	0.129412	349.999	0.0702024	0.0688781
350.2	0.611671	0	350.199	0.494026	0.491909	350.199	0.357898	0.359694	350.2	0.224031	0.229475	350.199	0.130529	0.129411	350.199	0.0711541	0.0688778
350.4	0.61181	0	350.399	0.494048	0.491907	350.399	0.358045	0.359693	350.4	0.224541	0.229474	350.399	0.131477	0.129411	350.399	0.0715158	0.0688775
350.6	0.611507	0	350.599	0.494658	0.491905	350.599	0.358415	0.359691	350.6	0.224691	0.229473	350.599	0.132255	0.12941	350.599	0.0717103	0.0688772
350.8	0.611647	0	350.799	0.495193	0.491902	350.799	0.358667	0.359689	350.8	0.225862	0.229472	350.799	0.132736	0.129409	350.799	0.0723991	0.0688769
351	0.611247	0	350.999	0.494897	0.4919	350.999	0.358484	0.359688	351	0.225942	0.229471	350.999	0.133113	0.129409	350.999	0.0720734	0.0688766
351.2	0.611614	0	351.199	0.494891	0.491898	351.199	0.358669	0.359686	351.2	0.226035	0.22947	351.199	0.133429	0.129408	351.199	0.0722647	0.0688763
351.4	0.612185	0	351.399	0.495224	0.491896	351.399	0.358639	0.359685	351.4	0.226468	0.229469	351.399	0.133325	0.129408	351.399	0.0730193	0.068876
351.6	0.611957	0	351.599	0.495294	0.491894	351.599	0.35841	0.359683	351.6	0.226243	0.229468	351.599	0.133287	0.129407	351.599	0.0729958	0.0688757
351.8	0.611334	0	351.799	0.494838	0.491891	351.799	0.358387	0.359681	351.8	0.226445	0.229467	351.799	0.133006	0.129407	351.799	0.0721129	0.0688753
352	0.610787	0	351.999	0.494209	0.491889	351.999	0.358268	0.35968	352	0.226214	0.229466	351.999	0.132957	0.129406	351.999	0.0721603	0.068875
352.2	0.610221	0	352.199	0.492781	0.491887	352.199	0.358097	0.359678	352.2	0.225612	0.229465	352.199	0.131579	0.129405	352.199	0.0710472	0.0688747
352.4	0.610599	0	352.399	0.492252	0.491885	352.399	0.357547	0.359677	352.4	0.225141	0.229464	352.399	0.131372	0.129405	352.399	0.0704328	0.0688744
352.6	0.611352	0	352.599	0.492186	0.491883	352.599	0.358332	0.359675	352.6	0.226004	0.229463	352.599	0.131269	0.129404	352.599	0.0704302	0.0688741
352.8	0.610959	0	352.799	0.491912	0.491881	352.799	0.357293	0.359673	352.8	0.225856	0.229462	352.799	0.130822	0.129404	352.799	0.0701333	0.0688738
353	0.61098	0	352.999	0.491217	0.491878	352.999	0.356567	0.359672	353	0.225864	0.229461	352.999	0.129858	0.129403	352.999	0.0699132	0.0688735
353.2	0.610856	0	353.199	0.491901	0.491876	353.199	0.356676	0.35967	353.2	0.226344	0.22946	353.199	0.130365	0.129403	353.199	0.0703895	0.0688732
353.4	0.611282	0	353.399	0.492529	0.491874	353.399	0.357322	0.359669	353.4	0.226652	0.229459	353.399	0.129874	0.129402	353.399	0.0705499	0.0688729
353.6	0.612243	0	353.599	0.492239	0.491872	353.599	0.358001	0.359667	353.6	0.227245	0.229458	353.599	0.131129	0.129401	353.599	0.0713561	0.0688726
353.8	0.612171	0	353.799	0.492126	0.49187	353.799	0.358364	0.359665	353.8	0.226583	0.229457	353.799	0.131195	0.129401	353.799	0.0713477	0.0688723
354	0.612402	0	353.999	0.493075	0.491867	353.999	0.359197	0.359664	354	0.226885	0.229456	353.999	0.131689	0.1294	353.999	0.0727256	0.068872
354.2	0.612125	0	354.199	0.493082	0.491865	354.199	0.35966	0.359662	354.2	0.226708	0.229455	354.199	0.131355	0.1294	354.199	0.0731125	0.0688717
354.4	0.612631	0	354.399	0.492437	0.491863	354.399	0.35956	0.359661	354.4	0.226015	0.229454	354.399	0.131676	0.129399	354.399	0.0729024	0.0688714
354.6	0.612631	0	354.599	0.492718	0.491861	354.599	0.359604	0.359659	354.6	0.226415	0.229453	354.599	0.132344	0.129399	354.599	0.0731564	0.0688711
354.8	0.612753	0	354.799	0.492153	0.491859	354.799	0.358478	0.359657	354.8	0.225917	0.229452	354.799	0.1318	0.129398	354.799	0.0732188	0.0688708
355	0.61219	0	354.999	0.492127	0.491857	354.999	0.358056	0.359656	355	0.224849	0.229451	354.999	0.131832	0.129397	354.999	0.072919	0.0688705
355.2	0.611928	0	355.199	0.492146	0.491854	355.199	0.358073	0.359654	355.2	0.224265	0.22945	355.199	0.131512	0.129397	355.199	0.0729918	0.0688701
355.4	0.611209	0	355.399	0.491601	0.491852	355.399	0.357972	0.359653	355.4	0.223965	0.229449	355.399	0.131882	0.129396	355.399	0.0730515	0.0688698
355.6	0.610563	0	355.599	0.491574	0.49185	355.599	0.357767	0.359651	355.6	0.222832	0.229448	355.599	0.132141	0.129396	355.599	0.0724275	0.0688695
355.8	0.610375	0	355.799	0.492103	0.491848	355.799	0.35829	0.35965	355.8	0.223271	0.229447	355.799	0.132396	0.129395	355.799	0.0724521	0.0688692
356	0.610169	0	355.999	0.492131	0.491846	355.999	0.358062	0.359648	356	0.223231	0.229446	355.999	0.132287	0.129395	355.999	0.0733245	0.0688689
356.2	0.610025	0	356.199	0.4919	0.491843	356.199	0.357719	0.359646	356.2	0.223479	0.229445	356.199	0.131993	0.129394	356.199	0.0723255	0.0688686
356.4	0.611109	0	356.399	0.493079	0.491841	356.399	0.358176	0.359645	356.4	0.224688	0.229444	356.399	0.13281	0.129393	356.399	0.0730018	0.0688683
356.6	0.611814	0	356.599	0.493652	0.491839	356.599	0.358903	0.359643	356.6	0.225799	0.229443	356.599	0.133006	0.129393	356.599	0.0734737	0.068868
356.8	0.611781	0	356.799	0.494039	0.491837	356.799	0.35822	0.359642	356.8	0.225735	0.229442	356.799	0.132782	0.129392	356.799	0.0728563	0.0688677
357	0.612205	0	356.999	0.493987	0.491835	356.999	0.358787	0.35964	357	0.226453	0.229441	356.999	0.132736	0.129392	356.999	0.0729619	0.0688674
357.2	0.612075	0	357.199	0.494473	0.491832	357.199	0.359787	0.359638	357.2	0.227102	0.22944	357.199	0.13353	0.129391	357.199	0.0733277	0.0688671
357.4	0.613167	0	357.399	0.494658	0.49183	357.399	0.360814	0.359637	357.4	0.227513	0.229439	357.399	0.133859	0.129391	357.399	0.0734192	0.0688668
357.6	0.613423	0	357.599	0.494575	0.491828	357.599	0.361454	0.359635	357.6	0.227299	0.229438	357.599	0.134488	0.12939	357.599	0.0737312	0.0688665
357.8	0.613248	0	357.799	0.494449	0.491826	357.799	0.361287	0.359634	357.8	0.226701	0.229437	357.799	0.133669	0.129389	357.799	0.0739286	0.0688662
358	0.613769	0	357.999	0.494806	0.491824	357.999	0.362257	0.359632	358	0.22718	0.229436	357.999	0.13422	0.129389	357.999	0.0751432	0.0688659
358.2	0.613025	0	358.199	0.494197	0.491822	358.199	0.361617	0.35963	358.2	0.226108	0.229435	358.199	0.132623	0.129388	358.199	0.0739883	0.0688656
358.4	0.612793	0	358.399	0.493611	0.491819	358.399	0.361079	0.359629	358.4	0.225257	0.229434	358.399	0.132431	0.129388	358.399	0.0733023	0.0688653
358.6	0.612852	0	358.599	0.493275	0.491817	358.599	0.36076	0.359627	358.6	0.225252	0.229433	358.599	0.131944	0.129387	358.599	0.0725946	0.068865
358.8	0.611578	0	358.799	0.49275	0.491815	358.799	0.359875	0.359626	358.8	0.224396	0.229432	358.799	0.130542	0.129387	358.799	0.0715435	0.0688646
359	0.610358	0	358.999	0.492503	0.491813	358.999	0.359681	0.359624	359	0.223672	0.229431	358.999	0.129563	0.129386	358.999	0.069985	0.0688643
359.2	0.610266	0	359.199	0.491555	0.491811	359.199	0.359419	0.359622	359.2	0.223417	0.22943	359.199	0.128908	0.129385	359.199	0.0701471	0.068864
359.4	0.610202	0	359.399	0.490996	0.491808	359.399	0.359211	0.359621	359.4	0.223278	0.229429	359.399	0.128258	0.129385	359.399	0.069861	0.0688637
359.6	0.610557	0	359.599	0.490934	0.491806	359.599	0.358477	0.359619	359.6	0.22264	0.229428	359.599	0.127977	0.129384	359.599	0.0688879	0.0688634
359.8	0.610978	0	359.799	0.49113	0.491804	359.799	0.358077	0.359618	359.8	0.223324	0.229427	359.799	0.128496	0.129384	359.799	0.068946	0.0688631
360	0.611288	0	359.999	0.490951	0.491802	359.999	0.358066	0.359616	360	0.22412	0.229426	359.999	0.128005	0.129383	359.999	0.0691826	0.0688628
360.2	0.61197	0	360.199	0.490816	0.4918	360.199	0.358762	0.359614	360.2	0.225258	0.229425	360.199	0.128294	0.129383	360.199	0.0687654	0.0688625
360.4	0.612155	0	360.399	0.491321	0.491798	360.399	0.358367	0.359613	360.4	0.22563	0.229424	360.399	0.128868	0.129382	360.399	0.0694525	0.0688622
360.6	0.611943	0	360.599	0.490777	0.491795	360.599	0.358301	0.359611	360.6	0.225563	0.229423	360.599	0.129116	0.129381	360.599	0.0701874	0.0688619
360.8	0.611921	0	360.799	0.490717	0.491793	360.799	0.358199	0.35961	360.8	0.225592	0.229422	360.799	0.12941	0.129381	360.799	0.0698009	0.0688616
361	0.61182	0	360.999	0.490274	0.491791	360.999	0.357955	0.359608	361	0.225845	0.229421	360.999	0.129374	0.12938	360.999	0.0702025	0.0688613
361.2	0.612002	0	361.199	0.490966	0.491789	361.199	0.358289	0.359606	361.2	0.226543	0.229419	361.199	0.130481	0.12938	361.199	0.070915	0.068861
361.4	0.612915	0	361.399	0.492135	0.491787	361.399	0.359066	0.359605	361.4	0.226855	0.229418	361.399	0.131655	0.129379	361.399	0.0716547	0.0688607
361.6	0.612311	0	361.599	0.49185	0.491784	361.599	0.358602	0.359603	361.6	0.226644	0.229417	361.599	0.131729	0.129378	361.599	0.0719716	0.0688604
361.8	0.612692	0	361.799	0.492846	0.491782	361.799	0.358034	0.359602	361.8	0.227334	0.229416	361.799	0.131993	0.129378	361.799	0.0723899	0.0688601
362	0.61298	0	361.999	0.493597	0.49178	361.999	0.358845	0.3596	362	0.227271	0.229415	361.999	0.132328	0.129377	361.999	0.0730377	0.0688598
362.2	0.61223	0	362.199	0.493581	0.491778	362.199	0.357516	0.359598	362.2	0.226871	0.229414	362.199	0.131989	0.129377	362.199	0.0722504	0.0688595
362.4	0.611732	0	362.399	0.493433	0.491776	362.399	0.357331	0.359597	362.4	0.226596	0.229413	362.399	0.131919	0.129376	362.399	0.0719091	0.0688591
362.6	0.611783	0	362.599	0.492838	0.491774	362.599	0.356627	0.359595	362.6	0.226523	0.229412	362.599	0.131233	0.129376	362.599	0.0715261	0.0688588
362.8	0.611662	0	362.799	0.492724	0.491771	362.799	0.356527	0.359594	362.8	0.226346	0.229411	362.799	0.131085	0.129375	362.799	0.071343	0.0688585
363	0.612042	0	362.999	0.492492	0.491769	362.999	0.357266	0.359592	363	0.226623	0.22941	362.999	0.13076	0.129374	362.999	0.0712714	0.0688582
363.2	0.613491	0	363.199	0.492542	0.491767	363.199	0.357756	0.35959	363.2	0.227674	0.229409	363.199	0.13112	0.129374	363.199	0.0725871	0.0688579
363.4	0.613011	0	363.399	0.491938	0.491765	363.399	0.356859	0.359589	363.4	0.226842	0.229408	363.399	0.130459	0.129373	363.399	0.0714447	0.0688576
363.6	0.612817	0	363.599	0.491954	0.491763	363.599	0.356784	0.359587	363.6	0.226733	0.229407	363.599	0.130796	0.129373	363.599	0.0712497	0.0688573
363.8	0.613026	0	363.799	0.492309	0.49176	363.799	0.356962	0.359586	363.8	0.227528	0.229406	363.799	0.131067	0.129372	363.799	0.0719529	0.068857
364	0.613249	0	363.999	0.492218	0.491758	363.999	0.357263	0.359584	364	0.227454	0.229405	363.999	0.130892	0.129372	363.999	0.071839	0.0688567
364.2	0.612859	0	364.199	0.492413	0.491756	364.199	0.357473	0.359582	364.2	0.227485	0.229404	364.199	0.132032	0.129371	364.199	0.0716995	0.0688564
364.4	0.612512	0	364.399	0.493076	0.491754	364.399	0.357072	0.359581	364.4	0.227427	0.229403	364.399	0.13251	0.12937	364.399	0.0716869	0.0688561
364.6	0.612957	0	364.599	0.493235	0.491752	364.599	0.358321	0.359579	364.6	0.227363	0.229402	364.599	0.133431	0.12937	364.599	0.0721105	0.0688558
364.8	0.61319	0	364.799	0.493152	0.49175	364.799	0.35801	0.359578	364.8	0.227283	0.229401	364.799	0.133742	0.129369	364.799	0.0720387	0.0688555
365	0.612961	0	364.999	0.493662	0.491747	364.999	0.358602	0.359576	365	0.227374	0.2294	364.999	0.134556	0.129369	364.999	0.0727394	0.0688552
365.2	0.613271	0	365.199	0.494239	0.491745	365.199	0.359457	0.359575	365.2	0.227625	0.229399	365.199	0.13534	0.129368	365.199	0.0722823	0.0688549
365.4	0.613467	0	365.399	0.494898	0.491743	365.399	0.359638	0.359573	365.4	0.227625	0.229398	365.399	0.135423	0.129368	365.399	0.072312	0.0688546
365.6	0.613072	0	365.599	0.494704	0.491741	365.599	0.359172	0.359571	365.6	0.227384	0.229397	365.599	0.134596	0.129367	365.599	0.0722118	0.0688543
365.8	0.613105	0	365.799	0.495348	0.491739	365.799	0.358984	0.35957	365.8	0.227287	0.229396	365.799	0.134168	0.129366	365.799	0.0719757	0.068854
366	0.61266	0	365.999	0.495017	0.491736	365.999	0.359414	0.359568	366	0.226778	0.229395	365.999	0.134082	0.129366	365.999	0.0719471	0.0688536
366.2	0.611931	0	366.199	0.494981	0.491734	366.199	0.358525	0.359567	366.2	0.226487	0.229394	366.199	0.132965	0.129365	366.199	0.0711197	0.0688533
366.4	0.612166	0	366.399	0.494478	0.491732	366.399	0.358631	0.359565	366.4	0.226426	0.229393	366.399	0.132525	0.129365	366.399	0.0714493	0.068853
366.6	0.612182	0	366.599	0.494228	0.49173	366.599	0.358586	0.359563	366.6	0.226425	0.229392	366.599	0.131989	0.129364	366.599	0.0717945	0.0688527
366.8	0.612264	0	366.799	0.494682	0.491728	366.799	0.359751	0.359562	366.8	0.227297	0.229391	366.799	0.132134	0.129364	366.799	0.0718772	0.0688524
367	0.61226	0	366.999	0.494031	0.491726	366.999	0.359659	0.35956	367	0.227963	0.22939	366.999	0.131735	0.129363	366.999	0.0719338	0.0688521
367.2	0.612826	0	367.199	0.493832	0.491723	367.199	0.359645	0.359559	367.2	0.227995	0.229389	367.199	0.131286	0.129362	367.199	0.0724778	0.0688518
367.4	0.612198	0	367.399	0.493247	0.491721	367.399	0.358695	0.359557	367.4	0.227322	0.229388	367.399	0.131217	0.129362	367.399	0.0717564	0.0688515
367.6	0.612239	0	367.599	0.493638	0.491719	367.599	0.358831	0.359555	367.6	0.227493	0.229387	367.599	0.131585	0.129361	367.599	0.072442	0.0688512
367.8	0.611604	0	367.799	0.493161	0.491717	367.799	0.358586	0.359554	367.8	0.226952	0.229386	367.799	0.131897	0.129361	367.799	0.0719773	0.0688509
368	0.611888	0	367.999	0.493202	0.491715	367.999	0.358564	0.359552	368	0.226427	0.229385	367.999	0.132294	0.12936	367.999	0.0715641	0.0688506
368.2	0.611946	0	368.199	0.494063	0.491712	368.199	0.359407	0.359551	368.2	0.226883	0.229384	368.199	0.132976	0.12936	368.199	0.0722421	0.0688503
368.4	0.612112	0	368.399	0.494254	0.49171	368.399	0.359447	0.359549	368.4	0.227122	0.229383	368.399	0.133343	0.129359	368.399	0.0724469	0.06885
368.6	0.612154	0	368.599	0.493701	0.491708	368.599	0.359828	0.359547	368.6	0.226788	0.229382	368.599	0.133791	0.129358	368.599	0.0731003	0.0688497
368.8	0.612014	0	368.799	0.492939	0.491706	368.799	0.35851	0.359546	368.8	0.225982	0.229381	368.799	0.133836	0.129358	368.799	0.0733917	0.0688494
369	0.612003	0	368.999	0.493754	0.491704	368.999	0.359248	0.359544	369	0.225989	0.22938	368.999	0.134335	0.129357	368.999	0.0738789	0.0688491
369.2	0.611906	0	369.199	0.493521	0.491702	369.199	0.35883	0.359543	369.2	0.22563	0.229379	369.199	0.133512	0.129357	369.199	0.0734537	0.0688488
369.4	0.611879	0	369.399	0.494021	0.491699	369.399	0.358429	0.359541	369.4	0.225594	0.229378	369.399	0.133216	0.129356	369.399	0.0738178	0.0688485
369.6	0.611996	0	369.599	0.493787	0.491697	369.599	0.35838	0.359539	369.6	0.224662	0.229377	369.599	0.13255	0.129356	369.599	0.0738807	0.0688481
369.8	0.612451	0	369.799	0.494515	0.491695	369.799	0.358547	0.359538	369.8	0.225014	0.229376	369.799	0.13259	0.129355	369.799	0.0741998	0.0688478
370	0.612065	0	369.999	0.49489	0.491693	369.999	0.358535	0.359536	370	0.225065	0.229375	369.999	0.132812	0.129354	369.999	0.0734797	0.0688475
370.2	0.612226	0	370.199	0.495311	0.491691	370.199	0.358109	0.359535	370.2	0.224802	0.229374	370.199	0.132341	0.129354	370.199	0.0732874	0.0688472
370.4	0.612616	0	370.399	0.49503	0.491688	370.399	0.358029	0.359533	370.4	0.225193	0.229373	370.399	0.132704	0.129353	370.399	0.0731569	0.0688469
370.6	0.612399	0	370.599	0.494936	0.491686	370.599	0.358142	0.359531	370.6	0.225386	0.229372	370.599	0.132443	0.129353	370.599	0.072664	0.0688466
370.8	0.613552	0	370.799	0.495348	0.491684	370.799	0.35928	0.35953	370.8	0.226183	0.229371	370.799	0.133359	0.129352	370.799	0.0731573	0.0688463
371	0.614528	0	370.999	0.495206	0.491682	370.999	0.359647	0.359528	371	0.226453	0.22937	370.999	0.132951	0.129352	370.999	0.0732586	0.068846
371.2	0.614962	0	371.199	0.49482	0.49168	371.199	0.360395	0.359527	371.2	0.226542	0.229369	371.199	0.132183	0.129351	371.199	0.0731198	0.0688457
371.4	0.61419	0	371.399	0.494179	0.491678	371.399	0.36044	0.359525	371.4	0.226187	0.229368	371.399	0.132921	0.12935	371.399	0.0715707	0.0688454
371.6	0.613726	0	371.599	0.49452	0.491675	371.599	0.361118	0.359523	371.6	0.225757	0.229367	371.599	0.132578	0.12935	371.599	0.0712643	0.0688451
371.8	0.612965	0	371.799	0.493383	0.491673	371.799	0.361168	0.359522	371.8	0.224733	0.229366	371.799	0.132154	0.129349	371.799	0.0705773	0.0688448
372	0.613096	0	371.999	0.493315	0.491671	371.999	0.361179	0.35952	372	0.225394	0.229365	371.999	0.132264	0.129349	371.999	0.070514	0.0688445
372.2	0.613424	0	372.199	0.494368	0.491669	372.199	0.363065	0.359519	372.2	0.226453	0.229363	372.199	0.13291	0.129348	372.199	0.0713205	0.0688442
372.4	0.613176	0	372.399	0.493406	0.491667	372.399	0.361986	0.359517	372.4	0.226198	0.229362	372.399	0.133292	0.129347	372.399	0.0711696	0.0688439
372.6	0.612346	0	372.599	0.492155	0.491664	372.599	0.361329	0.359515	372.6	0.225369	0.229361	372.599	0.13264	0.129347	372.599	0.0712287	0.0688436
372.8	0.611886	0	372.799	0.49136	0.491662	372.799	0.361296	0.359514	372.8	0.225168	0.22936	372.799	0.132515	0.129346	372.799	0.0714887	0.0688433
373	0.611547	0	372.999	0.491508	0.49166	372.999	0.362038	0.359512	373	0.225733	0.229359	372.999	0.132667	0.129346	372.999	0.0720668	0.068843
373.2	0.611368	0	373.199	0.491006	0.491658	373.199	0.361505	0.359511	373.2	0.225174	0.229358	373.199	0.132422	0.129345	373.199	0.0723531	0.0688426
373.4	0.611331	0	373.399	0.491312	0.491656	373.399	0.361093	0.359509	373.4	0.224856	0.229357	373.399	0.132571	0.129345	373.399	0.0727143	0.0688423
373.6	0.611327	0	373.599	0.491606	0.491654	373.599	0.360981	0.359507	373.6	0.224555	0.229356	373.599	0.133036	0.129344	373.599	0.0730969	0.068842
373.8	0.610723	0	373.799	0.491705	0.491651	373.799	0.360656	0.359506	373.8	0.224934	0.229355	373.799	0.133472	0.129343	373.799	0.0728875	0.0688417
374	0.609473	0	373.999	0.491242	0.491649	373.999	0.359867	0.359504	374	0.22388	0.229354	373.999	0.133385	0.129343	373.999	0.0721125	0.0688414
374.2	0.609283	0	374.199	0.491052	0.491647	374.199	0.35878	0.359503	374.2	0.223898	0.229353	374.199	0.133509	0.129342	374.199	0.0724296	0.0688411
374.4	0.609945	0	374.399	0.491433	0.491645	374.399	0.358434	0.359501	374.4	0.22379	0.229352	374.399	0.133109	0.129342	374.399	0.0724087	0.0688408
374.6	0.610025	0	374.599	0.491378	0.491643	374.599	0.358623	0.3595	374.6	0.224028	0.229351	374.599	0.133089	0.129341	374.599	0.0727637	0.0688405
374.8	0.610509	0	374.799	0.491972	0.49164	374.799	0.359051	0.359498	374.8	0.224771	0.22935	374.799	0.133089	0.129341	374.799	0.073289	0.0688402
375	0.611053	0	374.999	0.492355	0.491638	374.999	0.359026	0.359496	375	0.225472	0.229349	374.999	0.132828	0.12934	374.999	0.0731533	0.0688399
375.2	0.611165	0	375.199	0.491965	0.491636	375.199	0.358672	0.359495	375.2	0.225608	0.229348	375.199	0.132926	0.129339	375.199	0.0724046	0.0688396
375.4	0.611414	0	375.399	0.492866	0.491634	375.399	0.359377	0.359493	375.4	0.226128	0.229347	375.399	0.133246	0.129339	375.399	0.0721818	0.0688393
375.6	0.611818	0	375.599	0.493559	0.491632	375.599	0.359498	0.359492	375.6	0.226409	0.229346	375.599	0.133137	0.129338	375.599	0.0722588	0.068839
375.8	0.611607	0	375.799	0.493703	0.49163	375.799	0.359224	0.35949	375.8	0.226196	0.229345	375.799	0.132927	0.129338	375.799	0.0720777	0.0688387
376	0.611856	0	375.999	0.49453	0.491627	375.999	0.359582	0.359488	376	0.227599	0.229344	375.999	0.13244	0.129337	375.999	0.07146	0.0688384
376.2	0.612099	0	376.199	0.494856	0.491625	376.199	0.35986	0.359487	376.2	0.227506	0.229343	376.199	0.13226	0.129337	376.199	0.0710981	0.0688381
376.4	0.611648	0	376.399	0.49407	0.491623	376.399	0.358718	0.359485	376.4	0.226886	0.229342	376.399	0.132117	0.129336	376.399	0.0704721	0.0688378
376.6	0.611674	0	376.599	0.493851	0.491621	376.599	0.359194	0.359484	376.6	0.227235	0.229341	376.599	0.131268	0.129335	376.599	0.0696231	0.0688375
376.8	0.611987	0	376.799	0.493036	0.491619	376.799	0.359661	0.359482	376.8	0.227006	0.22934	376.799	0.130989	0.129335	376.799	0.0687557	0.0688371
377	0.612041	0	376.999	0.493285	0.491616	376.999	0.359884	0.35948	377	0.227013	0.229339	376.999	0.131538	0.129334	376.999	0.0689527	0.0688368
377.2	0.612377	0	377.199	0.493396	0.491614	377.199	0.360214	0.359479	377.2	0.227002	0.229338	377.199	0.131239	0.129334	377.199	0.0691982	0.0688365
377.4	0.611664	0	377.399	0.492895	0.491612	377.399	0.360155	0.359477	377.4	0.226392	0.229337	377.399	0.131046	0.129333	377.399	0.0689778	0.0688362
377.6	0.611103	0	377.599	0.492282	0.49161	377.599	0.360126	0.359476	377.6	0.225613	0.229336	377.599	0.131125	0.129333	377.599	0.0686657	0.0688359
377.8	0.610045	0	377.799	0.491402	0.491608	377.799	0.359934	0.359474	377.8	0.225273	0.229335	377.799	0.130458	0.129332	377.799	0.068084	0.0688356
378	0.609798	0	377.999	0.490705	0.491606	377.999	0.359397	0.359472	378	0.224011	0.229334	377.999	0.130822	0.129331	377.999	0.0684305	0.0688353
378.2	0.609764	0	378.199	0.490428	0.491603	378.199	0.358266	0.359471	378.2	0.22403	0.229333	378.199	0.130772	0.129331	378.199	0.0691668	0.068835
378.4	0.609272	0	378.399	0.489947	0.491601	378.399	0.35855	0.359469	378.4	0.222782	0.229332	378.399	0.130629	0.12933	378.399	0.0691701	0.0688347
378.6	0.608828	0	378.599	0.48928	0.491599	378.599	0.357954	0.359468	378.6	0.222375	0.229331	378.599	0.131119	0.12933	378.599	0.0689164	0.0688344
378.8	0.608894	0	378.799	0.489836	0.491597	378.799	0.357844	0.359466	378.8	0.222333	0.22933	378.799	0.132059	0.129329	378.799	0.0696392	0.0688341
379	0.609599	0	378.999	0.490783	0.491595	378.999	0.35856	0.359464	379	0.222907	0.229329	378.999	0.133481	0.129329	378.999	0.0710409	0.0688338
379.2	0.609583	0	379.199	0.490442	0.491592	379.199	0.357695	0.359463	379.2	0.222487	0.229328	379.199	0.133399	0.129328	379.199	0.0702324	0.0688335
379.4	0.609789	0	379.399	0.491221	0.49159	379.399	0.357682	0.359461	379.4	0.222927	0.229327	379.399	0.133554	0.129327	379.399	0.0711399	0.0688332
379.6	0.609842	0	379.599	0.491642	0.491588	379.599	0.356869	0.35946	379.6	0.222431	0.229326	379.599	0.133578	0.129327	379.599	0.0707014	0.0688329
379.8	0.610209	0	379.799	0.491759	0.491586	379.799	0.356321	0.359458	379.8	0.222267	0.229325	379.799	0.133341	0.129326	379.799	0.0706028	0.0688326
380	0.610169	0	379.999	0.491356	0.491584	379.999	0.355774	0.359456	380	0.222397	0.229324	379.999	0.132734	0.129326	379.999	0.0697544	0.0688323
380.2	0.610272	0	380.199	0.490884	0.491582	380.199	0.355057	0.359455	380.2	0.22199	0.229323	380.199	0.131949	0.129325	380.199	0.0698349	0.068832
380.4	0.60998	0	380.399	0.490911	0.491579	380.399	0.355124	0.359453	380.4	0.222318	0.229322	380.399	0.131645	0.129325	380.399	0.0693281	0.0688317
380.6	0.610054	0	380.599	0.4898	0.491577	380.599	0.355057	0.359452	380.6	0.222147	0.229321	380.599	0.130793	0.129324	380.599	0.0684708	0.0688313
380.8	0.609692	0	380.799	0.489304	0.491575	380.799	0.355207	0.35945	380.8	0.221873	0.22932	380.799	0.129863	0.129323	380.799	0.0679579	0.068831
381	0.609737	0	380.999	0.489816	0.491573	380.999	0.355681	0.359448	381	0.222328	0.229319	380.999	0.129579	0.129323	380.999	0.0684212	0.0688307
381.2	0.609528	0	381.199	0.490275	0.491571	381.199	0.355816	0.359447	381.2	0.222607	0.229318	381.199	0.129206	0.129322	381.199	0.0683506	0.0688304
381.4	0.609209	0	381.399	0.490547	0.491568	381.399	0.356134	0.359445	381.4	0.22327	0.229317	381.399	0.12898	0.129322	381.399	0.0686846	0.0688301
381.6	0.608719	0	381.599	0.490634	0.491566	381.599	0.356175	0.359444	381.6	0.223273	0.229316	381.599	0.128855	0.129321	381.599	0.0685439	0.0688298
381.8	0.608221	0	381.799	0.490623	0.491564	381.799	0.356663	0.359442	381.8	0.223784	0.229315	381.799	0.128748	0.129321	381.799	0.0684783	0.0688295
382	0.608693	0	381.999	0.490871	0.491562	381.999	0.356893	0.35944	382	0.223548	0.229314	381.999	0.129631	0.12932	381.999	0.0695045	0.0688292
382.2	0.607894	0	382.199	0.49118	0.49156	382.199	0.356923	0.359439	382.2	0.223955	0.229313	382.199	0.129116	0.129319	382.199	0.0692595	0.0688289
382.4	0.60678	0	382.399	0.491093	0.491558	382.399	0.357249	0.359437	382.4	0.223287	0.229312	382.399	0.129043	0.129319	382.399	0.068644	0.0688286
382.6	0.607872	0	382.599	0.492224	0.491555	382.599	0.357158	0.359436	382.6	0.223587	0.229311	382.599	0.12982	0.129318	382.599	0.0692129	0.0688283
382.8	0.60864	0	382.799	0.493534	0.491553	382.799	0.357537	0.359434	382.8	0.224224	0.22931	382.799	0.130712	0.129318	382.799	0.0697255	0.068828
383	0.608757	0	382.999	0.494118	0.491551	382.999	0.358212	0.359433	383	0.225243	0.229309	382.999	0.131251	0.129317	382.999	0.0706285	0.0688277
383.2	0.609396	0	383.199	0.494561	0.491549	383.199	0.358388	0.359431	383.2	0.225691	0.229308	383.199	0.131432	0.129316	383.199	0.0701363	0.0688274
383.4	0.610086	0	383.399	0.495198	0.491547	383.399	0.359462	0.359429	383.4	0.226317	0.229307	383.399	0.132068	0.129316	383.399	0.0713106	0.0688271
383.6	0.60979	0	383.599	0.49463	0.491544	383.599	0.359049	0.359428	383.6	0.225712	0.229305	383.599	0.131747	0.129315	383.599	0.0705008	0.0688268
383.8	0.610488	0	383.799	0.494592	0.491542	383.799	0.359823	0.359426	383.8	0.226638	0.229304	383.799	0.131963	0.129315	383.799	0.0708249	0.0688265
384	0.609707	0	383.999	0.494515	0.49154	383.999	0.359177	0.359425	384	0.226405	0.229303	383.999	0.131346	0.129314	383.999	0.0705699	0.0688262
384.2	0.609581	0	384.199	0.493569	0.491538	384.199	0.35847	0.359423	384.2	0.226371	0.229302	384.199	0.130714	0.129314	384.199	0.0704248	0.0688258
384.4	0.60881	0	384.399	0.493053	0.491536	384.399	0.358379	0.359421	384.4	0.225862	0.229301	384.399	0.130649	0.129313	384.399	0.0697014	0.0688255
384.6	0.608647	0	384.599	0.492161	0.491534	384.599	0.35819	0.35942	384.6	0.225194	0.2293	384.599	0.130253	0.129312	384.599	0.0694093	0.0688252
384.8	0.60897	0	384.799	0.492275	0.491531	384.799	0.358016	0.359418	384.8	0.225166	0.229299	384.799	0.129627	0.129312	384.799	0.0689908	0.0688249
385	0.609235	0	384.999	0.491948	0.491529	384.999	0.357328	0.359417	385	0.224658	0.229298	384.999	0.129505	0.129311	384.999	0.0691095	0.0688246
385.2	0.6097	0	385.199	0.492068	0.491527	385.199	0.357002	0.359415	385.2	0.224832	0.229297	385.199	0.129437	0.129311	385.199	0.0693535	0.0688243
385.4	0.609957	0	385.399	0.491214	0.491525	385.399	0.35675	0.359413	385.4	0.224915	0.229296	385.399	0.129287	0.12931	385.399	0.0695847	0.068824
385.6	0.609506	0	385.599	0.490431	0.491523	385.599	0.356198	0.359412	385.6	0.223914	0.229295	385.599	0.128954	0.12931	385.599	0.0688903	0.0688237
385.8	0.60972	0	385.799	0.489895	0.49152	385.799	0.355851	0.35941	385.8	0.224097	0.229294	385.799	0.129241	0.129309	385.799	0.068766	0.0688234
386	0.609857	0	385.999	0.489628	0.491518	385.999	0.355941	0.359409	386	0.223886	0.229293	385.999	0.129389	0.129308	385.999	0.0686064	0.0688231
386.2	0.609687	0	386.199	0.488772	0.491516	386.199	0.355908	0.359407	386.2	0.223539	0.229292	386.199	0.128851	0.129308	386.199	0.0681987	0.0688228
386.4	0.609631	0	386.399	0.488636	0.491514	386.399	0.35536	0.359405	386.4	0.223184	0.229291	386.399	0.128621	0.129307	386.399	0.0685625	0.0688225
386.6	0.61068	0	386.599	0.489458	0.491512	386.599	0.355178	0.359404	386.6	0.22335	0.22929	386.599	0.12869	0.129307	386.599	0.069239	0.0688222
386.8	0.610185	0	386.799	0.489358	0.49151	386.799	0.355271	0.359402	386.8	0.223054	0.229289	386.799	0.129023	0.129306	386.799	0.0686421	0.0688219
387	0.60923	0	386.999	0.489562	0.491507	386.999	0.355881	0.359401	387	0.22372	0.229288	386.999	0.129489	0.129306	386.999	0.069478	0.0688216
387.2	0.609441	0	387.199	0.489702	0.491505	387.199	0.355814	0.359399	387.2	0.223889	0.229287	387.199	0.129549	0.129305	387.199	0.0691853	0.0688213
387.4	0.608429	0	387.399	0.489612	0.491503	387.399	0.355469	0.359397	387.4	0.223506	0.229286	387.399	0.129676	0.129304	387.399	0.0690431	0.068821
387.6	0.607191	0	387.599	0.490158	0.491501	387.599	0.355166	0.359396	387.6	0.223422	0.229285	387.599	0.12964	0.129304	387.599	0.0685897	0.0688207
387.8	0.60702	0	387.799	0.491124	0.491499	387.799	0.355676	0.359394	387.8	0.224057	0.229284	387.799	0.12988	0.129303	387.799	0.0691808	0.0688203
388	0.60575	0	387.999	0.490876	0.491496	387.999	0.354557	0.359393	388	0.223296	0.229283	387.999	0.129212	0.129303	387.999	0.0694777	0.06882
388.2	0.605518	0	388.199	0.490529	0.491494	388.199	0.354949	0.359391	388.2	0.223671	0.229282	388.199	0.129065	0.129302	388.199	0.0693887	0.0688197
388.4	0.60513	0	388.399	0.491302	0.491492	388.399	0.354987	0.359389	388.4	0.223393	0.229281	388.399	0.128976	0.129302	388.399	0.0696059	0.0688194
388.6	0.604895	0	388.599	0.491016	0.49149	388.599	0.354882	0.359388	388.6	0.223693	0.22928	388.599	0.128685	0.129301	388.599	0.0695607	0.0688191
388.8	0.605564	0	388.799	0.491361	0.491488	388.799	0.355246	0.359386	388.8	0.224522	0.229279	388.799	0.128817	0.1293	388.799	0.0702542	0.0688188
389	0.606434	0	388.999	0.491378	0.491486	388.999	0.355642	0.359385	389	0.225209	0.229278	388.999	0.129503	0.1293	388.999	0.0698265	0.0688185
389.2	0.606735	0	389.199	0.490842	0.491483	389.199	0.35538	0.359383	389.2	0.225036	0.229277	389.199	0.129383	0.129299	389.199	0.069395	0.0688182
389.4	0.606337	0	389.399	0.490232	0.491481	389.399	0.356082	0.359381	389.4	0.225049	0.229276	389.399	0.129587	0.129299	389.399	0.0694572	0.0688179
389.6	0.606933	0	389.599	0.490758	0.491479	389.599	0.357164	0.35938	389.6	0.225679	0.229275	389.599	0.130427	0.129298	389.599	0.0692976	0.0688176
389.8	0.607346	0	389.799	0.490694	0.491477	389.799	0.35741	0.359378	389.8	0.226656	0.229274	389.799	0.131388	0.129298	389.799	0.0694007	0.0688173
390	0.608008	0	389.999	0.490299	0.491475	389.999	0.358137	0.359377	390	0.226775	0.229273	389.999	0.131232	0.129297	389.999	0.0692587	0.068817
390.2	0.608689	0	390.199	0.489775	0.491472	390.199	0.358201	0.359375	390.2	0.22663	0.229272	390.199	0.131415	0.129296	390.199	0.0696119	0.0688167
390.4	0.608481	0	390.399	0.489853	0.49147	390.399	0.357643	0.359374	390.4	0.225867	0.229271	390.399	0.131435	0.129296	390.399	0.0691712	0.0688164
390.6	0.609194	0	390.599	0.48976	0.491468	390.599	0.357657	0.359372	390.6	0.225828	0.22927	390.599	0.131938	0.129295	390.599	0.069308	0.0688161
390.8	0.608954	0	390.799	0.48891	0.491466	390.799	0.356779	0.35937	390.8	0.225306	0.229269	390.799	0.132221	0.129295	390.799	0.0683085	0.0688158
391	0.609284	0	390.999	0.489157	0.491464	390.999	0.356803	0.359369	391	0.226275	0.229268	390.999	0.133136	0.129294	390.999	0.0690039	0.0688155
391.2	0.609551	0	391.199	0.489711	0.491462	391.199	0.35691	0.359367	391.2	0.225767	0.229267	391.199	0.133744	0.129294	391.199	0.0691018	0.0688152
391.4	0.609106	0	391.399	0.490174	0.491459	391.399	0.357178	0.359366	391.4	0.224882	0.229266	391.399	0.133839	0.129293	391.399	0.0688938	0.0688149
391.6	0.608757	0	391.599	0.490339	0.491457	391.599	0.3569	0.359364	391.6	0.225065	0.229265	391.599	0.133098	0.129292	391.599	0.0685581	0.0688145
391.8	0.608914	0	391.799	0.490242	0.491455	391.799	0.356563	0.359362	391.8	0.225048	0.229264	391.799	0.132813	0.129292	391.799	0.0686286	0.0688142
392	0.608751	0	391.999	0.490997	0.491453	391.999	0.356383	0.359361	392	0.225681	0.229263	391.999	0.132003	0.129291	391.999	0.0686685	0.0688139
392.2	0.60895	0	392.199	0.491383	0.491451	392.199	0.356429	0.359359	392.2	0.226401	0.229262	392.199	0.132001	0.129291	392.199	0.0685259	0.0688136
392.4	0.608823	0	392.399	0.491878	0.491449	392.399	0.355867	0.359358	392.4	0.226831	0.229261	392.399	0.131435	0.12929	392.399	0.068072	0.0688133
392.6	0.608828	0	392.599	0.491698	0.491446	392.599	0.355361	0.359356	392.6	0.227852	0.22926	392.599	0.131061	0.12929	392.599	0.0676183	0.068813
392.8	0.60911	0	392.799	0.492638	0.491444	392.799	0.355729	0.359354	392.8	0.228781	0.229259	392.799	0.1311	0.129289	392.799	0.0678132	0.0688127
393	0.609532	0	392.999	0.492733	0.491442	392.999	0.356344	0.359353	393	0.229029	0.229258	392.999	0.131405	0.129288	392.999	0.0676298	0.0688124
393.2	0.608564	0	393.199	0.492449	0.49144	393.199	0.355477	0.359351	393.2	0.228098	0.229257	393.199	0.13019	0.129288	393.199	0.0672105	0.0688121
393.4	0.608497	0	393.399	0.493097	0.491438	393.399	0.356387	0.35935	393.4	0.228161	0.229256	393.399	0.130461	0.129287	393.399	0.0676825	0.0688118
393.6	0.608631	0	393.599	0.493824	0.491435	393.599	0.356726	0.359348	393.6	0.228313	0.229255	393.599	0.131	0.129287	393.599	0.0682696	0.0688115
393.8	0.608781	0	393.799	0.494118	0.491433	393.799	0.356926	0.359346	393.8	0.228612	0.229254	393.799	0.130567	0.129286	393.799	0.0688656	0.0688112
394	0.609483	0	393.999	0.493838	0.491431	393.999	0.357418	0.359345	394	0.228094	0.229253	393.999	0.130633	0.129286	393.999	0.0690652	0.0688109
394.2	0.609849	0	394.199	0.493649	0.491429	394.199	0.357538	0.359343	394.2	0.227894	0.229252	394.199	0.131154	0.129285	394.199	0.0700268	0.0688106
394.4	0.609513	0	394.399	0.493218	0.491427	394.399	0.357353	0.359342	394.4	0.227124	0.229251	394.399	0.13098	0.129284	394.399	0.0696149	0.0688103
394.6	0.609793	0	394.599	0.49226	0.491425	394.599	0.357234	0.35934	394.6	0.226679	0.22925	394.599	0.131134	0.129284	394.599	0.069782	0.06881
394.8	0.609073	0	394.799	0.491806	0.491422	394.799	0.357058	0.359338	394.8	0.225573	0.229249	394.799	0.131384	0.129283	394.799	0.0695929	0.0688097
395	0.609484	0	394.999	0.491883	0.49142	394.999	0.357968	0.359337	395	0.225556	0.229247	394.999	0.131759	0.129283	394.999	0.0707065	0.0688094
395.2	0.609048	0	395.199	0.490995	0.491418	395.199	0.3574	0.359335	395.2	0.223968	0.229246	395.199	0.131277	0.129282	395.199	0.0703102	0.0688091
395.4	0.608215	0	395.399	0.489231	0.491416	395.399	0.356091	0.359334	395.4	0.222203	0.229245	395.399	0.13008	0.129281	395.399	0.0694718	0.0688087
395.6	0.607812	0	395.599	0.48964	0.491414	395.599	0.355793	0.359332	395.6	0.222544	0.229244	395.599	0.130078	0.129281	395.599	0.0696403	0.0688084
395.8	0.607996	0	395.799	0.48985	0.491411	395.799	0.356005	0.35933	395.8	0.222692	0.229243	395.799	0.130554	0.12928	395.799	0.070128	0.0688081
396	0.607078	0	395.999	0.489935	0.491409	395.999	0.355307	0.359329	396	0.222301	0.229242	395.999	0.130233	0.12928	395.999	0.0692924	0.0688078
396.2	0.607016	0	396.199	0.489994	0.491407	396.199	0.355431	0.359327	396.2	0.222179	0.229241	396.199	0.130726	0.129279	396.199	0.0697053	0.0688075
396.4	0.607645	0	396.399	0.490856	0.491405	396.399	0.355841	0.359326	396.4	0.223475	0.22924	396.399	0.131008	0.129279	396.399	0.0699303	0.0688072
396.6	0.607522	0	396.599	0.490413	0.491403	396.599	0.354962	0.359324	396.6	0.222768	0.229239	396.599	0.130414	0.129278	396.599	0.068935	0.0688069
396.8	0.607382	0	396.799	0.491086	0.491401	396.799	0.355423	0.359322	396.8	0.223033	0.229238	396.799	0.130467	0.129277	396.799	0.0692267	0.0688066
397	0.607122	0	396.999	0.490889	0.491398	396.999	0.355548	0.359321	397	0.222903	0.229237	396.999	0.130058	0.129277	396.999	0.0687481	0.0688063
397.2	0.606917	0	397.199	0.491063	0.491396	397.199	0.355386	0.359319	397.2	0.223169	0.229236	397.199	0.130069	0.129276	397.199	0.0680175	0.068806
397.4	0.607959	0	397.399	0.492431	0.491394	397.399	0.356136	0.359318	397.4	0.223943	0.229235	397.399	0.130851	0.129276	397.399	0.0690134	0.0688057
397.6	0.608274	0	397.599	0.49335	0.491392	397.599	0.35625	0.359316	397.6	0.224623	0.229234	397.599	0.130996	0.129275	397.599	0.0697277	0.0688054
397.8	0.609577	0	397.799	0.493918	0.49139	397.799	0.357122	0.359315	397.8	0.225528	0.229233	397.799	0.131675	0.129275	397.799	0.07023	0.0688051
398	0.610604	0	397.999	0.49407	0.491387	397.999	0.357567	0.359313	398	0.225977	0.229232	397.999	0.13298	0.129274	397.999	0.0708748	0.0688048
398.2	0.610258	0	398.199	0.494025	0.491385	398.199	0.357229	0.359311	398.2	0.226258	0.229231	398.199	0.132974	0.129273	398.199	0.071067	0.0688045
398.4	0.609569	0	398.399	0.493533	0.491383	398.399	0.357387	0.35931	398.4	0.226189	0.22923	398.399	0.133651	0.129273	398.399	0.0708214	0.0688042
398.6	0.609695	0	398.599	0.493441	0.491381	398.599	0.357576	0.359308	398.6	0.225857	0.229229	398.599	0.133556	0.129272	398.599	0.0709901	0.0688039
398.8	0.60944	0	398.799	0.493803	0.491379	398.799	0.357606	0.359307	398.8	0.226008	0.229228	398.799	0.13347	0.129272	398.799	0.0711528	0.0688036
399	0.608757	0	398.999	0.492878	0.491377	398.999	0.357008	0.359305	399	0.225239	0.229227	398.999	0.132416	0.129271	398.999	0.070955	0.0688032
399.2	0.6077	0	399.199	0.492156	0.491374	399.199	0.356157	0.359303	399.2	0.224545	0.229226	399.199	0.132447	0.129271	399.199	0.0707524	0.0688029
[truncated: 1,753 more rows]

## Sheet: Fig 2C. BLI + EphA2 LBD
time	EphA2 LBD	125nM	time	EphA2 LBD	62.5 nM	time	EphA2 LBD	31.25 nM	time	EphA2 LBD	16 nM	time	EphA2 LBD	8 nM	time	EphA2 LBD	4 nM
(s)	Binding (nm)		(s)	Binding (nm)		(s)	Binding (nm)		(s)	Binding (nm)		(s)	Binding (nm)		(s)	Binding (nm)
	Raw data	Fit		Processed data	Fit		Processed data	Fit		Processed data	Fit		Processed data	Fit		Processed data	Fit
0	0.00183263	0	0	0.00886313	0	0	0.00347934	0	0	0.00118105	0	0	-0.000645374	0	0	0.00790843	0
0.2	0.00220959	0.000892012	0.2	0.00911671	0.000446239	0.2	0.0034161	0.000223178	0.2	0.00107744	0.00011521	0.2	-0.000206119	5.75731e-05	0.2	0.008069	2.87875e-05
0.4	0.00350499	0.00178215	0.4	0.00984882	0.000892007	0.4	0.00404617	0.000446236	0.4	0.00192856	0.000230388	0.4	0.000606711	0.000115138	0.4	0.00903963	5.75728e-05
0.6	0.00445532	0.00267043	0.6	0.00969361	0.00133731	0.6	0.0041701	0.000669177	0.6	0.00230339	0.000345533	0.6	0.00111783	0.000172694	0.6	0.00906441	8.63559e-05
0.8	0.00557403	0.00355684	0.8	0.0103044	0.00178214	0.8	0.00421391	0.000891998	0.8	0.0023854	0.000460646	0.8	0.00134619	0.000230242	0.8	0.00880565	0.000115137
1	0.00626824	0.0044414	1	0.0107176	0.0022265	1	0.00453668	0.0011147	1	0.00260903	0.000575728	1	0.00148382	0.000287782	1	0.00903869	0.000143915
1.2	0.00789491	0.0053241	1.2	0.0112641	0.00267039	1.2	0.00490253	0.00133729	1.2	0.00280418	0.000690776	1.2	0.00203416	0.000345314	1.2	0.00901361	0.000172692
1.4	0.00863511	0.00620495	1.4	0.0114334	0.00311381	1.4	0.00478427	0.00155975	1.4	0.00224634	0.000805793	1.4	0.00197431	0.000402837	1.4	0.0085057	0.000201466
1.6	0.00973874	0.00708395	1.6	0.012262	0.00355677	1.6	0.00552964	0.0017821	1.6	0.00292962	0.000920778	1.6	0.00226154	0.000460352	1.6	0.00842381	0.000230238
1.8	0.011087	0.00796112	1.8	0.0132109	0.00399926	1.8	0.00586848	0.00200433	1.8	0.00307853	0.00103573	1.8	0.00292086	0.000517858	1.8	0.00843676	0.000259008
2	0.0121685	0.00883644	2	0.014733	0.00444129	2	0.00614666	0.00222644	2	0.00381415	0.00115065	2	0.00372922	0.000575356	2	0.0086651	0.000287775
2.2	0.0126241	0.00970993	2.2	0.015309	0.00488284	2.2	0.00689189	0.00244843	2.2	0.0038586	0.00126554	2.2	0.00286469	0.000632846	2.2	0.00851846	0.00031654
2.4	0.0124023	0.0105816	2.4	0.0160675	0.00532394	2.4	0.00731584	0.00267031	2.4	0.00415155	0.00138039	2.4	0.00214546	0.000690328	2.4	0.0084433	0.000345303
2.6	0.0123297	0.0114514	2.6	0.0158075	0.00576457	2.6	0.00740989	0.00289206	2.6	0.00356123	0.00149522	2.6	0.00245921	0.000747801	2.6	0.00801194	0.000374064
2.8	0.0130424	0.0123194	2.8	0.0162666	0.00620473	2.8	0.00780789	0.0031137	2.8	0.00335298	0.00161001	2.8	0.002875	0.000805266	2.8	0.00843195	0.000402823
3	0.0133433	0.0131856	3	0.016076	0.00664443	3	0.00787422	0.00333522	3	0.00313611	0.00172477	3	0.00334842	0.000862722	3	0.00861282	0.000431579
3.2	0.0138908	0.01405	3.2	0.0163275	0.00708367	3.2	0.00810555	0.00355663	3.2	0.00319646	0.0018395	3.2	0.00431557	0.00092017	3.2	0.00880176	0.000460333
3.4	0.0150355	0.0149125	3.4	0.016862	0.00752244	3.4	0.00934157	0.00377791	3.4	0.00431873	0.00195419	3.4	0.00516736	0.00097761	3.4	0.00985606	0.000489085
3.6	0.0162337	0.0157733	3.6	0.0180961	0.00796075	3.6	0.0105732	0.00399908	3.6	0.00548041	0.00206886	3.6	0.00545353	0.00103504	3.6	0.0103058	0.000517834
3.8	0.0161047	0.0166322	3.8	0.0182251	0.0083986	3.8	0.010389	0.00422013	3.8	0.00568891	0.00218349	3.8	0.00481179	0.00109247	3.8	0.0106044	0.000546582
4	0.0167607	0.0174894	4	0.0185689	0.00883599	4	0.0103771	0.00444106	4	0.00551385	0.00229809	4	0.00516434	0.00114988	4	0.011144	0.000575327
4.2	0.018049	0.0183447	4.2	0.0191829	0.00927292	4.2	0.010492	0.00466188	4.2	0.00600496	0.00241266	4.2	0.00463846	0.00120729	4.2	0.0119806	0.00060407
4.4	0.0194789	0.0191983	4.4	0.0196944	0.00970939	4.4	0.0108573	0.00488257	4.4	0.00629788	0.00252719	4.4	0.00460322	0.00126468	4.4	0.0128686	0.000632811
4.6	0.0201454	0.02005	4.6	0.0193883	0.0101454	4.6	0.010375	0.00510315	4.6	0.0061066	0.00264169	4.6	0.0041377	0.00132207	4.6	0.0124247	0.000661549
4.8	0.021017	0.0209	4.8	0.0198396	0.0105809	4.8	0.00972256	0.00532361	4.8	0.00534181	0.00275617	4.8	0.00345777	0.00137946	4.8	0.012151	0.000690286
5	0.0225381	0.0217482	5	0.0203103	0.011016	5	0.00990726	0.00554396	5	0.00526649	0.00287061	5	0.0034701	0.00143683	5	0.0125697	0.00071902
5.2	0.0240475	0.0225946	5.2	0.020841	0.0114507	5.2	0.0101913	0.00576419	5.2	0.00503247	0.00298501	5.2	0.00374834	0.0014942	5.2	0.0125146	0.000747751
5.4	0.0247406	0.0234393	5.4	0.0212822	0.0118848	5.4	0.0103953	0.0059843	5.4	0.0046333	0.00309939	5.4	0.00385279	0.00155155	5.4	0.01232	0.000776481
5.6	0.0262491	0.0242822	5.6	0.0226512	0.0123185	5.6	0.011183	0.00620429	5.6	0.00560205	0.00321373	5.6	0.0051087	0.0016089	5.6	0.0125641	0.000805208
5.8	0.0272222	0.0251233	5.8	0.0232761	0.0127518	5.8	0.0111095	0.00642417	5.8	0.00477739	0.00332804	5.8	0.0054001	0.00166624	5.8	0.0123523	0.000833934
6	0.0273037	0.0259626	6	0.0236148	0.0131846	6	0.0112942	0.00664393	6	0.00470923	0.00344232	6	0.00496766	0.00172357	6	0.0117905	0.000862657
6.2	0.0272786	0.0268002	6.2	0.0230573	0.0136169	6.2	0.0121268	0.00686357	6.2	0.00387217	0.00355657	6.2	0.00414141	0.0017809	6.2	0.0111369	0.000891377
6.4	0.0278545	0.027636	6.4	0.0234752	0.0140488	6.4	0.0125	0.00708309	6.4	0.00406723	0.00367078	6.4	0.00432594	0.00183821	6.4	0.0108724	0.000920096
6.6	0.0284221	0.0284701	6.6	0.0234446	0.0144803	6.6	0.0125062	0.0073025	6.6	0.00410274	0.00378497	6.6	0.00453821	0.00189552	6.6	0.0106623	0.000948812
6.8	0.0280747	0.0293024	6.8	0.0225917	0.0149113	6.8	0.0126264	0.0075218	6.8	0.00346769	0.00389912	6.8	0.0040381	0.00195282	6.8	0.0101496	0.000977526
7	0.0292359	0.030133	7	0.0231938	0.0153418	7	0.0133771	0.00774097	7	0.00383997	0.00401324	7	0.00499713	0.00201011	7	0.0101921	0.00100624
7.2	0.0302147	0.0309619	7.2	0.0238333	0.0157719	7.2	0.0149906	0.00796003	7.2	0.00513301	0.00412733	7.2	0.00570675	0.00206739	7.2	0.0105387	0.00103495
7.4	0.031291	0.031789	7.4	0.0236521	0.0162015	7.4	0.0158153	0.00817897	7.4	0.00614307	0.00424138	7.4	0.00517674	0.00212466	7.4	0.011409	0.00106365
7.6	0.0321645	0.0326143	7.6	0.0244783	0.0166306	7.6	0.0163336	0.0083978	7.6	0.00649028	0.00435541	7.6	0.00503992	0.00218193	7.6	0.0112346	0.00109236
7.8	0.0322753	0.033438	7.8	0.0242309	0.0170593	7.8	0.0166035	0.00861651	7.8	0.00694721	0.0044694	7.8	0.00627998	0.00223919	7.8	0.0120343	0.00112106
8	0.0335278	0.0342599	8	0.0247235	0.0174876	8	0.016816	0.0088351	8	0.00765176	0.00458336	8	0.00659315	0.00229643	8	0.0125738	0.00114976
8.2	0.0345599	0.0350801	8.2	0.0250931	0.0179154	8.2	0.0173483	0.00905358	8.2	0.00848244	0.00469729	8.2	0.00669364	0.00235368	8.2	0.0139297	0.00117846
8.4	0.0351025	0.0358985	8.4	0.0253539	0.0183428	8.4	0.0173438	0.00927194	8.4	0.00905066	0.00481119	8.4	0.00735657	0.00241091	8.4	0.0145808	0.00120716
8.6	0.0359455	0.0367153	8.6	0.0253901	0.0187697	8.6	0.0173027	0.00949018	8.6	0.00988957	0.00492505	8.6	0.00683811	0.00246813	8.6	0.0150086	0.00123585
8.8	0.0368354	0.0375303	8.8	0.0256799	0.0191961	8.8	0.0169906	0.00970831	8.8	0.0100288	0.00503888	8.8	0.00695186	0.00252535	8.8	0.0151632	0.00126454
9	0.0378532	0.0383437	9	0.0264645	0.0196222	9	0.0175936	0.00992632	9	0.0104008	0.00515268	9	0.00795995	0.00258256	9	0.0159857	0.00129323
9.2	0.0384594	0.0391553	9.2	0.0266084	0.0200477	9.2	0.017625	0.0101442	9.2	0.0101346	0.00526645	9.2	0.00840995	0.00263975	9.2	0.0161547	0.00132192
9.4	0.0397561	0.0399652	9.4	0.028025	0.0204728	9.4	0.0172046	0.010362	9.4	0.0103608	0.00538019	9.4	0.0096516	0.00269695	9.4	0.0160666	0.00135061
9.6	0.0406983	0.0407735	9.6	0.0286718	0.0208975	9.6	0.0175449	0.0105797	9.6	0.0108471	0.0054939	9.6	0.0102196	0.00275413	9.6	0.0167193	0.00137929
9.8	0.0414955	0.04158	9.8	0.0287912	0.0213217	9.8	0.0176591	0.0107972	9.8	0.00998501	0.00560757	9.8	0.0100879	0.0028113	9.8	0.0164577	0.00140797
10	0.0422858	0.0423849	10	0.0296946	0.0217455	10	0.0181857	0.0110146	10	0.010629	0.00572121	10	0.010826	0.00286847	10	0.0158468	0.00143665
10.2	0.0431413	0.043188	10.2	0.0298091	0.0221688	10.2	0.0182274	0.011232	10.2	0.0105218	0.00583482	10.2	0.0105532	0.00292563	10.2	0.0154863	0.00146532
10.4	0.0436497	0.0439895	10.4	0.0299295	0.0225917	10.4	0.0177583	0.0114492	10.4	0.0102828	0.0059484	10.4	0.0100171	0.00298278	10.4	0.0145809	0.001494
10.6	0.0434722	0.0447893	10.6	0.0295145	0.0230141	10.6	0.0173072	0.0116662	10.6	0.00925731	0.00606195	10.6	0.00965687	0.00303992	10.6	0.0140958	0.00152267
10.8	0.0442735	0.0455874	10.8	0.0302019	0.0234361	10.8	0.0175606	0.0118832	10.8	0.00934367	0.00617546	10.8	0.00982274	0.00309705	10.8	0.0137097	0.00155134
11	0.0452854	0.0463838	11	0.0307907	0.0238576	11	0.0176543	0.0121001	11	0.00988029	0.00628895	11	0.00968421	0.00315417	11	0.0130186	0.00158001
11.2	0.0452251	0.0471786	11.2	0.03042	0.0242787	11.2	0.0175502	0.0123168	11.2	0.00931677	0.0064024	11.2	0.00873123	0.00321129	11.2	0.0123727	0.00160867
11.4	0.0458418	0.0479717	11.4	0.0308203	0.0246994	11.4	0.0175094	0.0125334	11.4	0.00967852	0.00651582	11.4	0.00841284	0.0032684	11.4	0.0124877	0.00163734
11.6	0.0462956	0.0487632	11.6	0.0315905	0.0251196	11.6	0.0177855	0.0127499	11.6	0.0104649	0.00662921	11.6	0.00844747	0.0033255	11.6	0.0117856	0.001666
11.8	0.0462792	0.049553	11.8	0.031597	0.0255394	11.8	0.0179553	0.0129663	11.8	0.0101288	0.00674256	11.8	0.00851813	0.00338259	11.8	0.011885	0.00169465
12	0.0464125	0.0503411	12	0.0321094	0.0259587	12	0.0173511	0.0131826	12	0.0103913	0.00685589	12	0.00832817	0.00343967	12	0.0112369	0.00172331
12.2	0.0470758	0.0511276	12.2	0.0321517	0.0263776	12.2	0.0181539	0.0133988	12.2	0.0106555	0.00696918	12.2	0.00877547	0.00349675	12.2	0.0119085	0.00175196
12.4	0.0467831	0.0519124	12.4	0.0318863	0.026796	12.4	0.017453	0.0136148	12.4	0.01093	0.00708244	12.4	0.00757768	0.00355382	12.4	0.0114991	0.00178062
12.6	0.0474245	0.0526956	12.6	0.0326475	0.027214	12.6	0.0182313	0.0138308	12.6	0.0110495	0.00719567	12.6	0.00718202	0.00361087	12.6	0.0114938	0.00180927
12.8	0.0479137	0.0534771	12.8	0.0323368	0.0276316	12.8	0.0181692	0.0140466	12.8	0.0106344	0.00730887	12.8	0.00757282	0.00366792	12.8	0.0112935	0.00183791
13	0.048707	0.054257	13	0.0323331	0.0280487	13	0.0185193	0.0142623	13	0.0101132	0.00742204	13	0.008218	0.00372497	13	0.011247	0.00186656
13.2	0.0498187	0.0550353	13.2	0.0332817	0.0284654	13.2	0.0188801	0.0144779	13.2	0.00963332	0.00753517	13.2	0.00838816	0.003782	13.2	0.0114739	0.0018952
13.4	0.0512144	0.0558119	13.4	0.0345313	0.0288816	13.4	0.0193206	0.0146933	13.4	0.0099916	0.00764827	13.4	0.00887073	0.00383903	13.4	0.0123387	0.00192384
13.6	0.0521915	0.056587	13.6	0.0343817	0.0292974	13.6	0.0203858	0.0149087	13.6	0.0102898	0.00776135	13.6	0.00906764	0.00389604	13.6	0.0130855	0.00195248
13.8	0.0531792	0.0573603	13.8	0.0352279	0.0297128	13.8	0.0209756	0.0151239	13.8	0.0101695	0.00787439	13.8	0.0098796	0.00395305	13.8	0.0128657	0.00198112
14	0.0538544	0.0581321	14	0.0358757	0.0301277	14	0.0208347	0.0153391	14	0.00991258	0.00798739	14	0.0102385	0.00401005	14	0.0126552	0.00200975
14.2	0.0544426	0.0589023	14.2	0.0350909	0.0305422	14.2	0.0199218	0.0155541	14.2	0.0086796	0.00810037	14.2	0.00936218	0.00406705	14.2	0.0121055	0.00203838
14.4	0.056183	0.0596708	14.4	0.0358889	0.0309563	14.4	0.0200082	0.015769	14.4	0.00916838	0.00821332	14.4	0.00946103	0.00412403	14.4	0.0129255	0.00206701
14.6	0.0580745	0.0604377	14.6	0.0370919	0.0313699	14.6	0.0212749	0.0159838	14.6	0.00976753	0.00832623	14.6	0.00983357	0.00418101	14.6	0.0146146	0.00209564
14.8	0.0583563	0.061203	14.8	0.037237	0.0317831	14.8	0.0210562	0.0161985	14.8	0.00984379	0.00843911	14.8	0.0093436	0.00423797	14.8	0.0138673	0.00212427
15	0.060307	0.0619667	15	0.0377397	0.0321958	15	0.0211259	0.016413	15	0.0105274	0.00855196	15	0.00951862	0.00429493	15	0.0143385	0.00215289
15.2	0.0612321	0.0627288	15.2	0.0384333	0.0326081	15.2	0.0215195	0.0166275	15.2	0.0107007	0.00866478	15.2	0.00895317	0.00435188	15.2	0.0143653	0.00218151
15.4	0.0616333	0.0634893	15.4	0.0390072	0.03302	15.4	0.0215273	0.0168418	15.4	0.0112405	0.00877757	15.4	0.00853039	0.00440883	15.4	0.0145108	0.00221013
15.6	0.0622969	0.0642483	15.6	0.0391939	0.0334315	15.6	0.0215569	0.017056	15.6	0.0114254	0.00889032	15.6	0.00838054	0.00446576	15.6	0.0141615	0.00223874
15.8	0.0631074	0.0650056	15.8	0.040373	0.0338425	15.8	0.021815	0.0172701	15.8	0.011592	0.00900305	15.8	0.00907076	0.00452269	15.8	0.0147626	0.00226736
16	0.0634397	0.0657613	16	0.040874	0.034253	16	0.0217105	0.0174841	16	0.0124116	0.00911574	16	0.00923969	0.00457961	16	0.0145867	0.00229597
16.2	0.0637721	0.0665155	16.2	0.0410943	0.0346632	16.2	0.021581	0.017698	16.2	0.0125044	0.0092284	16.2	0.00879786	0.00463652	16.2	0.0147991	0.00232458
16.4	0.064236	0.067268	16.4	0.0417293	0.0350729	16.4	0.0214036	0.0179117	16.4	0.0133243	0.00934103	16.4	0.00843171	0.00469342	16.4	0.0148309	0.00235319
16.6	0.0650732	0.068019	16.6	0.041873	0.0354822	16.6	0.0220546	0.0181254	16.6	0.0132623	0.00945363	16.6	0.00817159	0.00475031	16.6	0.0144084	0.00238179
16.8	0.0646849	0.0687685	16.8	0.0411841	0.035891	16.8	0.0217275	0.0183389	16.8	0.0126879	0.0095662	16.8	0.00736301	0.0048072	16.8	0.013512	0.0024104
17	0.0653696	0.0695163	17	0.0415726	0.0362994	17	0.0219834	0.0185523	17	0.0127705	0.00967873	17	0.00761553	0.00486408	17	0.0129175	0.002439
17.2	0.0664933	0.0702626	17.2	0.042646	0.0367074	17.2	0.0223042	0.0187656	17.2	0.013078	0.00979124	17.2	0.00759779	0.00492094	17.2	0.0132178	0.00246759
17.4	0.0673648	0.0710073	17.4	0.042682	0.037115	17.4	0.0227019	0.0189788	17.4	0.0130216	0.00990371	17.4	0.00750852	0.0049778	17.4	0.0129904	0.00249619
17.6	0.0673062	0.0717505	17.6	0.0428364	0.0375221	17.6	0.0227268	0.0191919	17.6	0.0130625	0.0100162	17.6	0.00772043	0.00503466	17.6	0.0127704	0.00252479
17.8	0.0676877	0.0724921	17.8	0.0432366	0.0379288	17.8	0.0225347	0.0194049	17.8	0.0125989	0.0101286	17.8	0.00774788	0.0050915	17.8	0.0120559	0.00255338
18	0.0685341	0.0732321	18	0.0432407	0.0383351	18	0.0216701	0.0196177	18	0.0115781	0.0102409	18	0.00781761	0.00514834	18	0.0118262	0.00258197
18.2	0.0693381	0.0739706	18.2	0.0432318	0.0387409	18.2	0.0221928	0.0198305	18.2	0.0118186	0.0103533	18.2	0.00776037	0.00520517	18.2	0.0112644	0.00261055
18.4	0.0705376	0.0747075	18.4	0.0438348	0.0391463	18.4	0.0226203	0.0200431	18.4	0.0117748	0.0104656	18.4	0.00732079	0.00526198	18.4	0.0117761	0.00263914
18.6	0.0714724	0.0754429	18.6	0.0443955	0.0395513	18.6	0.023465	0.0202556	18.6	0.0117598	0.0105779	18.6	0.00889575	0.0053188	18.6	0.0120758	0.00266772
18.8	0.0717833	0.0761768	18.8	0.0443709	0.0399559	18.8	0.023391	0.020468	18.8	0.0114723	0.0106901	18.8	0.00835842	0.0053756	18.8	0.0115261	0.0026963
19	0.0729798	0.0769091	19	0.0441815	0.04036	19	0.0238341	0.0206803	19	0.0117725	0.0108024	19	0.00820474	0.00543239	19	0.0119597	0.00272488
19.2	0.0730666	0.0776399	19.2	0.0443968	0.0407637	19.2	0.0239814	0.0208925	19.2	0.0117093	0.0109145	19.2	0.00791208	0.00548918	19.2	0.0116546	0.00275346
19.4	0.0736847	0.0783692	19.4	0.0450728	0.041167	19.4	0.0244846	0.0211045	19.4	0.0120792	0.0110267	19.4	0.00909467	0.00554596	19.4	0.0115896	0.00278203
19.6	0.0744818	0.0790969	19.6	0.0460232	0.0415699	19.6	0.024982	0.0213165	19.6	0.012145	0.0111388	19.6	0.00946703	0.00560273	19.6	0.0119331	0.00281061
19.8	0.0748515	0.0798231	19.8	0.0468489	0.0419723	19.8	0.0247509	0.0215283	19.8	0.0118931	0.0112509	19.8	0.00938939	0.00565949	19.8	0.0116222	0.00283917
20	0.0754428	0.0805477	20	0.0477737	0.0423743	20	0.0246936	0.02174	20	0.0118377	0.011363	20	0.00907133	0.00571624	20	0.0116808	0.00286774
20.2	0.0761176	0.0812709	20.2	0.0484189	0.0427759	20.2	0.0250186	0.0219516	20.2	0.0116816	0.011475	20.2	0.00881881	0.00577299	20.2	0.0116179	0.00289631
20.4	0.0766304	0.0819925	20.4	0.0482579	0.0431771	20.4	0.024939	0.0221631	20.4	0.0116752	0.011587	20.4	0.00818698	0.00582973	20.4	0.0115306	0.00292487
20.6	0.0766019	0.0827127	20.6	0.0481287	0.0435778	20.6	0.0250596	0.0223745	20.6	0.0104701	0.011699	20.6	0.00690573	0.00588646	20.6	0.0108531	0.00295343
20.8	0.0772863	0.0834313	20.8	0.0483816	0.0439781	20.8	0.0246568	0.0225858	20.8	0.0100828	0.0118109	20.8	0.00680217	0.00594318	20.8	0.0109122	0.00298199
21	0.0782195	0.0841484	21	0.0487694	0.044378	21	0.0245926	0.0227969	21	0.00995629	0.0119228	21	0.00701142	0.00599989	21	0.0114432	0.00301055
21.2	0.079292	0.084864	21.2	0.0495606	0.0447775	21.2	0.0250017	0.023008	21.2	0.0101142	0.0120347	21.2	0.0072446	0.00605659	21.2	0.0117639	0.0030391
21.4	0.0800246	0.0855781	21.4	0.049935	0.0451765	21.4	0.0252232	0.0232189	21.4	0.00942206	0.0121466	21.4	0.00693354	0.00611329	21.4	0.0121378	0.00306765
21.6	0.080502	0.0862907	21.6	0.0499281	0.0455752	21.6	0.0250603	0.0234298	21.6	0.00956499	0.0122584	21.6	0.00725735	0.00616998	21.6	0.0123046	0.0030962
21.8	0.0809595	0.0870018	21.8	0.0497283	0.0459734	21.8	0.0249653	0.0236405	21.8	0.00906232	0.0123702	21.8	0.00669111	0.00622666	21.8	0.0116231	0.00312475
22	0.0811084	0.0877115	22	0.0496818	0.0463712	22	0.0251402	0.0238511	22	0.00882545	0.0124819	22	0.00662982	0.00628333	22	0.0122911	0.0031533
22.2	0.0810898	0.0884196	22.2	0.0486735	0.0467685	22.2	0.0251094	0.0240615	22.2	0.00808519	0.0125936	22.2	0.00616008	0.00633999	22.2	0.0110938	0.00318184
22.4	0.0824094	0.0891263	22.4	0.0492757	0.0471655	22.4	0.0252359	0.0242719	22.4	0.00834893	0.0127053	22.4	0.00685209	0.00639665	22.4	0.0113348	0.00321038
22.6	0.0831295	0.0898314	22.6	0.0495465	0.047562	22.6	0.0259245	0.0244822	22.6	0.00904265	0.012817	22.6	0.00741371	0.0064533	22.6	0.0121418	0.00323892
22.8	0.0828393	0.0905351	22.8	0.0482241	0.0479581	22.8	0.0260935	0.0246923	22.8	0.00849285	0.0129286	22.8	0.00639837	0.00650993	22.8	0.0117838	0.00326746
23	0.0840408	0.0912373	23	0.0487263	0.0483538	23	0.0265063	0.0249024	23	0.00921859	0.0130402	23	0.00739415	0.00656656	23	0.0113944	0.00329599
23.2	0.0857348	0.0919381	23.2	0.0503313	0.0487491	23.2	0.0274116	0.0251123	23.2	0.0108966	0.0131518	23.2	0.00835458	0.00662319	23.2	0.0117488	0.00332452
23.4	0.0865566	0.0926374	23.4	0.0509374	0.049144	23.4	0.0280677	0.0253221	23.4	0.0112408	0.0132633	23.4	0.00852803	0.0066798	23.4	0.0114613	0.00335305
23.6	0.087712	0.0933352	23.6	0.0516471	0.0495385	23.6	0.0280717	0.0255318	23.6	0.0112142	0.0133748	23.6	0.00862696	0.00673641	23.6	0.0114095	0.00338158
23.8	0.0891432	0.0940315	23.8	0.0523353	0.0499325	23.8	0.0282693	0.0257414	23.8	0.011974	0.0134863	23.8	0.00935097	0.006793	23.8	0.0112766	0.00341011
24	0.0899053	0.0947264	24	0.0533705	0.0503261	24	0.0291998	0.0259509	24	0.012702	0.0135977	24	0.00903278	0.00684959	24	0.0121537	0.00343863
24.2	0.0912861	0.0954198	24.2	0.0538356	0.0507193	24.2	0.0290048	0.0261603	24.2	0.0131	0.0137091	24.2	0.00935029	0.00690618	24.2	0.0127261	0.00346715
24.4	0.0926686	0.0961118	24.4	0.054361	0.0511121	24.4	0.0294351	0.0263695	24.4	0.0134777	0.0138205	24.4	0.00978871	0.00696275	24.4	0.0135643	0.00349567
24.6	0.0937315	0.0968023	24.6	0.0555194	0.0515045	24.6	0.0299192	0.0265787	24.6	0.0139971	0.0139318	24.6	0.00984479	0.00701931	24.6	0.0141467	0.00352419
24.8	0.0941378	0.0974914	24.8	0.0559073	0.0518964	24.8	0.0289431	0.0267877	24.8	0.0137915	0.0140432	24.8	0.00962537	0.00707587	24.8	0.0140822	0.0035527
25	0.0949198	0.0981791	25	0.0567851	0.052288	25	0.0298902	0.0269966	25	0.0150054	0.0141544	25	0.0100104	0.00713242	25	0.0150644	0.00358121
25.2	0.0965697	0.0988653	25.2	0.0577293	0.0526791	25.2	0.0305738	0.0272054	25.2	0.0156734	0.0142657	25.2	0.0104301	0.00718896	25.2	0.0156916	0.00360972
25.4	0.0971564	0.09955	25.4	0.0577449	0.0530699	25.4	0.0309861	0.0274141	25.4	0.0154576	0.0143769	25.4	0.00977269	0.00724549	25.4	0.0156977	0.00363823
25.6	0.096779	0.100233	25.6	0.0571219	0.0534602	25.6	0.030684	0.0276227	25.6	0.0154147	0.0144881	25.6	0.00932527	0.00730202	25.6	0.0153687	0.00366674
25.8	0.0963779	0.100915	25.8	0.0566135	0.0538501	25.8	0.0295421	0.0278312	25.8	0.0148017	0.0145993	25.8	0.00862453	0.00735853	25.8	0.0147537	0.00369524
26	0.097041	0.101596	26	0.0574237	0.0542396	26	0.0298203	0.0280396	26	0.0153579	0.0147104	26	0.00977213	0.00741504	26	0.0152793	0.00372374
26.2	0.0973273	0.102275	26.2	0.0577147	0.0546287	26.2	0.0289434	0.0282478	26.2	0.0147275	0.0148215	26.2	0.00916628	0.00747154	26.2	0.0137016	0.00375224
26.4	0.0977665	0.102952	26.4	0.0581711	0.0550173	26.4	0.0289547	0.028456	26.4	0.0147123	0.0149326	26.4	0.00915911	0.00752803	26.4	0.0132616	0.00378074
26.6	0.0977772	0.103629	26.6	0.0579776	0.0554056	26.6	0.0282757	0.028664	26.6	0.0140743	0.0150436	26.6	0.00800207	0.00758451	26.6	0.0126652	0.00380923
26.8	0.0992726	0.104303	26.8	0.0585139	0.0557934	26.8	0.0279542	0.0288719	26.8	0.0141342	0.0151546	26.8	0.00866586	0.00764099	26.8	0.0119928	0.00383773
27	0.100237	0.104977	27	0.0601913	0.0561809	27	0.028033	0.0290798	27	0.0145624	0.0152656	27	0.00884973	0.00769746	27	0.0116878	0.00386622
27.2	0.100449	0.105649	27.2	0.0601709	0.0565679	27.2	0.0279159	0.0292875	27.2	0.0139862	0.0153765	27.2	0.00821287	0.00775391	27.2	0.0117834	0.0038947
27.4	0.102217	0.106319	27.4	0.0608926	0.0569545	27.4	0.0282592	0.0294951	27.4	0.0148441	0.0154874	27.4	0.00917857	0.00781036	27.4	0.0124177	0.00392319
27.6	0.103342	0.106988	27.6	0.0621678	0.0573408	27.6	0.0295871	0.0297025	27.6	0.0156627	0.0155983	27.6	0.0100259	0.00786681	27.6	0.0134358	0.00395167
27.8	0.103417	0.107656	27.8	0.0619925	0.0577266	27.8	0.0296186	0.0299099	27.8	0.0150734	0.0157091	27.8	0.00946801	0.00792324	27.8	0.013851	0.00398015
28	0.103799	0.108322	28	0.0622011	0.058112	28	0.029672	0.0301172	28	0.014512	0.01582	28	0.00944964	0.00797967	28	0.0141062	0.00400863
28.2	0.105222	0.108987	28.2	0.0632251	0.058497	28.2	0.0303672	0.0303243	28.2	0.0147275	0.0159308	28.2	0.0103557	0.00803608	28.2	0.015267	0.00403711
28.4	0.105539	0.109651	28.4	0.0637748	0.0588816	28.4	0.0318531	0.0305314	28.4	0.0147334	0.0160415	28.4	0.00991727	0.00809249	28.4	0.0153522	0.00406559
28.6	0.105651	0.110313	28.6	0.0636418	0.0592658	28.6	0.031604	0.0307383	28.6	0.0149138	0.0161522	28.6	0.009425	0.0081489	28.6	0.0153349	0.00409406
28.8	0.105373	0.110974	28.8	0.0628814	0.0596496	28.8	0.0315129	0.0309451	28.8	0.0149109	0.0162629	28.8	0.00906903	0.00820529	28.8	0.015135	0.00412253
29	0.10603	0.111633	29	0.0623742	0.0600329	29	0.0322723	0.0311518	29	0.0157091	0.0163736	29	0.0090278	0.00826167	29	0.0164688	0.004151
29.2	0.106365	0.112291	29.2	0.0617006	0.0604159	29.2	0.0320749	0.0313584	29.2	0.0145361	0.0164842	29.2	0.00819991	0.00831805	29.2	0.0164424	0.00417946
29.4	0.106078	0.112948	29.4	0.0604331	0.0607985	29.4	0.0316424	0.0315649	29.4	0.0136256	0.0165948	29.4	0.00800161	0.00837442	29.4	0.0154676	0.00420793
29.6	0.106549	0.113603	29.6	0.0600564	0.0611807	29.6	0.0309428	0.0317713	29.6	0.0137329	0.0167054	29.6	0.00857518	0.00843078	29.6	0.0153591	0.00423639
29.8	0.1068	0.114257	29.8	0.0608872	0.0615624	29.8	0.0305736	0.0319776	29.8	0.0142737	0.0168159	29.8	0.00951127	0.00848713	29.8	0.014828	0.00426485
30	0.107522	0.114909	30	0.0619349	0.0619438	30	0.0309238	0.0321837	30	0.0149903	0.0169264	30	0.00941244	0.00854348	30	0.0144814	0.0042933
30.2	0.107635	0.11556	30.2	0.0620153	0.0623248	30.2	0.0296394	0.0323898	30.2	0.0145135	0.0170369	30.2	0.008838	0.00859981	30.2	0.0128825	0.00432176
30.4	0.108172	0.11621	30.4	0.0624307	0.0627053	30.4	0.0300084	0.0325957	30.4	0.0151141	0.0171474	30.4	0.00974511	0.00865614	30.4	0.0128653	0.00435021
30.6	0.109698	0.116858	30.6	0.0633244	0.0630855	30.6	0.0298892	0.0328016	30.6	0.0155243	0.0172578	30.6	0.00924311	0.00871246	30.6	0.0132388	0.00437866
30.8	0.110841	0.117506	30.8	0.0636939	0.0634652	30.8	0.0297815	0.0330073	30.8	0.0154617	0.0173682	30.8	0.00942279	0.00876877	30.8	0.0127756	0.00440711
31	0.11081	0.118151	31	0.0637059	0.0638446	31	0.0300599	0.0332129	31	0.0155636	0.0174785	31	0.00932905	0.00882508	31	0.012635	0.00443556
31.2	0.111786	0.118796	31.2	0.0646775	0.0642236	31.2	0.0310858	0.0334184	31.2	0.0165431	0.0175888	31.2	0.00981455	0.00888137	31.2	0.0128843	0.004464
31.4	0.113033	0.119439	31.4	0.0650394	0.0646021	31.4	0.032232	0.0336238	31.4	0.0176688	0.0176991	31.4	0.0101359	0.00893766	31.4	0.0130127	0.00449244
31.6	0.113599	0.12008	31.6	0.0654161	0.0649803	31.6	0.0330284	0.0338291	31.6	0.0171927	0.0178094	31.6	0.00987446	0.00899394	31.6	0.0128208	0.00452088
31.8	0.114435	0.12072	31.8	0.0663108	0.065358	31.8	0.0339607	0.0340343	31.8	0.0176457	0.0179196	31.8	0.0108342	0.00905021	31.8	0.0130494	0.00454932
32	0.114961	0.121359	32	0.066476	0.0657354	32	0.0338698	0.0342393	32	0.0167214	0.0180298	32	0.0104243	0.00910647	32	0.0130033	0.00457775
32.2	0.115785	0.121997	32.2	0.0674126	0.0661124	32.2	0.0345452	0.0344443	32.2	0.0170598	0.01814	32.2	0.0100111	0.00916273	32.2	0.0137227	0.00460619
32.4	0.117061	0.122633	32.4	0.0679335	0.066489	32.4	0.035425	0.0346492	32.4	0.0175762	0.0182501	32.4	0.00970337	0.00921897	32.4	0.0138553	0.00463462
32.6	0.118232	0.123268	32.6	0.0684149	0.0668651	32.6	0.0360875	0.0348539	32.6	0.0186509	0.0183602	32.6	0.0101412	0.00927521	32.6	0.0143229	0.00466305
32.8	0.119149	0.123902	32.8	0.0689395	0.0672409	32.8	0.0366394	0.0350585	32.8	0.0189604	0.0184703	32.8	0.0101766	0.00933144	32.8	0.0147058	0.00469147
33	0.120446	0.124534	33	0.069406	0.0676163	33	0.0372257	0.0352631	33	0.0180855	0.0185804	33	0.0101081	0.00938766	33	0.0155033	0.0047199
33.2	0.121532	0.125165	33.2	0.0703221	0.0679913	33.2	0.0381648	0.0354675	33.2	0.0170997	0.0186904	33.2	0.0102291	0.00944388	33.2	0.0155606	0.00474832
33.4	0.121879	0.125795	33.4	0.0703203	0.0683659	33.4	0.0376128	0.0356718	33.4	0.0167156	0.0188004	33.4	0.0100857	0.00950008	33.4	0.0147788	0.00477674
33.6	0.12287	0.126423	33.6	0.0717198	0.0687401	33.6	0.0378137	0.035876	33.6	0.0172875	0.0189103	33.6	0.0102351	0.00955628	33.6	0.0150914	0.00480516
33.8	0.123162	0.12705	33.8	0.0727686	0.0691139	33.8	0.0379236	0.0360801	33.8	0.0171945	0.0190202	33.8	0.0108344	0.00961247	33.8	0.0156044	0.00483357
34	0.124083	0.127676	34	0.0731148	0.0694873	34	0.0374584	0.036284	34	0.0164748	0.0191301	34	0.0108156	0.00966865	34	0.0150427	0.00486198
34.2	0.124761	0.1283	34.2	0.073672	0.0698603	34.2	0.0375077	0.0364879	34.2	0.0162703	0.01924	34.2	0.0113169	0.00972482	34.2	0.0152651	0.0048904
34.4	0.124844	0.128923	34.4	0.073852	0.0702329	34.4	0.0380573	0.0366917	34.4	0.0161531	0.0193498	34.4	0.0115381	0.00978099	34.4	0.0159335	0.0049188
34.6	0.125151	0.129545	34.6	0.0727997	0.0706051	34.6	0.0374368	0.0368953	34.6	0.014761	0.0194596	34.6	0.0109086	0.00983715	34.6	0.0153472	0.00494721
34.8	0.125179	0.130165	34.8	0.0729689	0.070977	34.8	0.037053	0.0370989	34.8	0.0145534	0.0195694	34.8	0.010841	0.0098933	34.8	0.0145322	0.00497562
35	0.12503	0.130784	35	0.0724603	0.0713484	35	0.0364006	0.0373023	35	0.0143281	0.0196791	35	0.0100871	0.00994944	35	0.0136592	0.00500402
35.2	0.124622	0.131402	35.2	0.0725104	0.0717195	35.2	0.0364373	0.0375056	35.2	0.0143205	0.0197888	35.2	0.0099795	0.0100056	35.2	0.0128233	0.00503242
35.4	0.125168	0.132019	35.4	0.0727835	0.0720901	35.4	0.0363625	0.0377089	35.4	0.0142522	0.0198985	35.4	0.0103393	0.0100617	35.4	0.0127987	0.00506081
35.6	0.125173	0.132634	35.6	0.0730316	0.0724604	35.6	0.0368293	0.037912	35.6	0.0141351	0.0200082	35.6	0.0107909	0.0101178	35.6	0.0122049	0.00508921
35.8	0.125902	0.133248	35.8	0.0737191	0.0728303	35.8	0.0369157	0.038115	35.8	0.0145693	0.0201178	35.8	0.0110559	0.0101739	35.8	0.0121158	0.0051176
36	0.126224	0.133861	36	0.0740066	0.0731998	36	0.0358222	0.0383179	36	0.0141991	0.0202274	36	0.0105729	0.01023	36	0.0121802	0.00514599
36.2	0.127217	0.134472	36.2	0.0752794	0.0735689	36.2	0.0369209	0.0385207	36.2	0.0161213	0.0203369	36.2	0.0113572	0.0102861	36.2	0.0124552	0.00517438
36.4	0.12831	0.135082	36.4	0.0763281	0.0739376	36.4	0.0377498	0.0387233	36.4	0.0173506	0.0204464	36.4	0.0111122	0.0103422	36.4	0.012338	0.00520277
36.6	0.129051	0.135691	36.6	0.0770608	0.0743059	36.6	0.0379551	0.0389259	36.6	0.0182374	0.0205559	36.6	0.011813	0.0103983	36.6	0.011984	0.00523115
36.8	0.130497	0.136298	36.8	0.0781276	0.0746738	36.8	0.0390484	0.0391284	36.8	0.0191627	0.0206654	36.8	0.0128132	0.0104543	36.8	0.0129262	0.00525954
37	0.131392	0.136905	37	0.0784799	0.0750414	37	0.0397724	0.0393307	37	0.018698	0.0207748	37	0.0123928	0.0105104	37	0.0130333	0.00528792
37.2	0.13233	0.13751	37.2	0.0791447	0.0754085	37.2	0.0403799	0.039533	37.2	0.0190753	0.0208842	37.2	0.0118934	0.0105664	37.2	0.0131798	0.0053163
37.4	0.132979	0.138114	37.4	0.0790156	0.0757753	37.4	0.0403203	0.0397351	37.4	0.0194557	0.0209936	37.4	0.0114339	0.0106225	37.4	0.0130306	0.00534467
37.6	0.134404	0.138716	37.6	0.0793082	0.0761417	37.6	0.040739	0.0399372	37.6	0.0196628	0.0211029	37.6	0.0118865	0.0106785	37.6	0.0143895	0.00537304
37.8	0.134531	0.139317	37.8	0.0788259	0.0765077	37.8	0.0403309	0.0401391	37.8	0.0194172	0.0212123	37.8	0.01207	0.0107346	37.8	0.014401	0.00540142
38	0.135109	0.139917	38	0.0790978	0.0768733	38	0.0398952	0.0403409	38	0.0193877	0.0213215	38	0.0118687	0.0107906	38	0.0141663	0.00542978
38.2	0.135418	0.140516	38.2	0.0787988	0.0772386	38.2	0.0400013	0.0405426	38.2	0.0200378	0.0214308	38.2	0.0122339	0.0108466	38.2	0.0144454	0.00545815
38.4	0.135741	0.141113	38.4	0.0789086	0.0776034	38.4	0.0407946	0.0407442	38.4	0.0202663	0.02154	38.4	0.0134689	0.0109026	38.4	0.0149081	0.00548652
38.6	0.135633	0.141709	38.6	0.0786014	0.0779679	38.6	0.0401234	0.0409457	38.6	0.01961	0.0216492	38.6	0.012276	0.0109586	38.6	0.0145256	0.00551488
38.8	0.135796	0.142304	38.8	0.078426	0.0783319	38.8	0.0398171	0.0411471	38.8	0.0193829	0.0217583	38.8	0.0108014	0.0110146	38.8	0.0140874	0.00554324
39	0.135969	0.142898	39	0.0783585	0.0786956	39	0.0402583	0.0413484	39	0.0191608	0.0218675	39	0.0107699	0.0110705	39	0.0137382	0.0055716
39.2	0.136798	0.143491	39.2	0.0791343	0.0790589	39.2	0.0417167	0.0415496	39.2	0.0198064	0.0219766	39.2	0.011593	0.0111265	39.2	0.0142313	0.00559995
39.4	0.137429	0.144082	39.4	0.0796846	0.0794219	39.4	0.0416998	0.0417506	39.4	0.0193468	0.0220856	39.4	0.0120534	0.0111825	39.4	0.0138403	0.00562831
39.6	0.137941	0.144672	39.6	0.0792861	0.0797844	39.6	0.0425109	0.0419516	39.6	0.0186444	0.0221947	39.6	0.0124952	0.0112384	39.6	0.0124551	0.00565666
39.8	0.139088	0.14526	39.8	0.0806996	0.0801466	39.8	0.0433246	0.0421525	39.8	0.0195172	0.0223037	39.8	0.0136155	0.0112944	39.8	0.0125259	0.00568501
40	0.139551	0.145848	40	0.081185	0.0805084	40	0.044308	0.0423532	40	0.0198846	0.0224126	40	0.0139644	0.0113503	40	0.0126616	0.00571336
40.2	0.139962	0.146434	40.2	0.0817012	0.0808698	40.2	0.044554	0.0425539	40.2	0.0195107	0.0225216	40.2	0.0140788	0.0114062	40.2	0.0118035	0.0057417
40.4	0.140942	0.147019	40.4	0.0822136	0.0812308	40.4	0.0447398	0.0427544	40.4	0.0197491	0.0226305	40.4	0.0144866	0.0114622	40.4	0.0114699	0.00577004
40.6	0.142088	0.147603	40.6	0.0837986	0.0815914	40.6	0.0461351	0.0429548	40.6	0.0206294	0.0227394	40.6	0.0159558	0.0115181	40.6	0.012205	0.00579838
40.8	0.143079	0.148186	40.8	0.0844202	0.0819517	40.8	0.0461345	0.0431551	40.8	0.0203917	0.0228482	40.8	0.0155746	0.011574	40.8	0.0121556	0.00582672
41	0.143084	0.148767	41	0.0845089	0.0823116	41	0.0459154	0.0433554	41	0.0192024	0.0229571	41	0.0147405	0.0116299	41	0.0116997	0.00585506
41.2	0.14381	0.149347	41.2	0.0851508	0.0826711	41.2	0.0461238	0.0435555	41.2	0.020276	0.0230659	41.2	0.0153157	0.0116858	41.2	0.0124625	0.00588339
41.4	0.144615	0.149926	41.4	0.0859489	0.0830302	41.4	0.0463827	0.0437555	41.4	0.0211335	0.0231746	41.4	0.0156391	0.0117417	41.4	0.0127688	0.00591172
41.6	0.145428	0.150504	41.6	0.0867412	0.0833889	41.6	0.0453674	0.0439554	41.6	0.0209526	0.0232833	41.6	0.0158541	0.0117975	41.6	0.0135373	0.00594005
41.8	0.145003	0.15108	41.8	0.0874287	0.0837473	41.8	0.0439055	0.0441551	41.8	0.0210372	0.023392	41.8	0.0156573	0.0118534	41.8	0.013229	0.00596838
42	0.1457	0.151656	42	0.088988	0.0841053	42	0.0438763	0.0443548	42	0.0215363	0.0235007	42	0.0164416	0.0119092	42	0.0135311	0.00599671
42.2	0.14677	0.15223	42.2	0.0899501	0.0844629	42.2	0.0440692	0.0445544	42.2	0.0222491	0.0236094	42.2	0.0167214	0.0119651	42.2	0.01444	0.00602503
42.4	0.147321	0.152803	42.4	0.0901322	0.0848201	42.4	0.0438761	0.0447539	42.4	0.0226393	0.023718	42.4	0.016131	0.0120209	42.4	0.0147534	0.00605335
42.6	0.147194	0.153374	42.6	0.0891331	0.085177	42.6	0.0428806	0.0449532	42.6	0.0223648	0.0238265	42.6	0.01414	0.0120768	42.6	0.0139533	0.00608167
42.8	0.14802	0.153945	42.8	0.0892621	0.0855335	42.8	0.043694	0.0451525	42.8	0.0228697	0.0239351	42.8	0.0141299	0.0121326	42.8	0.0147743	0.00610998
43	0.148108	0.154514	43	0.0894544	0.0858896	43	0.043978	0.0453517	43	0.0229975	0.0240436	43	0.0134179	0.0121884	43	0.0145938	0.0061383
43.2	0.148189	0.155082	43.2	0.0888625	0.0862453	43.2	0.0436043	0.0455507	43.2	0.0225529	0.0241521	43.2	0.0127727	0.0122442	43.2	0.0135794	0.00616661
43.4	0.148578	0.155649	43.4	0.0887953	0.0866006	43.4	0.043862	0.0457496	43.4	0.0224737	0.0242606	43.4	0.0127118	0.0123	43.4	0.0129993	0.00619492
43.6	0.148857	0.156215	43.6	0.0882357	0.0869556	43.6	0.0447097	0.0459485	43.6	0.0230012	0.024369	43.6	0.0124013	0.0123558	43.6	0.0128671	0.00622323
43.8	0.148844	0.156779	43.8	0.087732	0.0873102	43.8	0.0446601	0.0461472	43.8	0.0220978	0.0244774	43.8	0.011967	0.0124116	43.8	0.0121664	0.00625153
44	0.149525	0.157343	44	0.0871235	0.0876645	44	0.0445878	0.0463458	44	0.0207634	0.0245857	44	0.0113485	0.0124674	44	0.0114884	0.00627984
44.2	0.150231	0.157905	44.2	0.08816	0.0880183	44.2	0.0447227	0.0465443	44.2	0.0211521	0.0246941	44.2	0.0109656	0.0125231	44.2	0.0113089	0.00630814
44.4	0.150307	0.158466	44.4	0.087674	0.0883718	44.4	0.0445395	0.0467428	44.4	0.0205165	0.0248024	44.4	0.010087	0.0125789	44.4	0.0112021	0.00633644
44.6	0.150756	0.159026	44.6	0.0886859	0.0887249	44.6	0.0450585	0.0469411	44.6	0.0202249	0.0249107	44.6	0.0101901	0.0126347	44.6	0.0114078	0.00636473
44.8	0.150762	0.159584	44.8	0.0876654	0.0890777	44.8	0.0444186	0.0471393	44.8	0.0192808	0.0250189	44.8	0.00983896	0.0126904	44.8	0.0108285	0.00639303
45	0.151354	0.160142	45	0.0882134	0.08943	45	0.045499	0.0473374	45	0.0192798	0.0251271	45	0.010752	0.0127461	45	0.0120304	0.00642132
45.2	0.152469	0.160698	45.2	0.0890296	0.089782	45.2	0.0453169	0.0475353	45.2	0.0195357	0.0252353	45.2	0.0110468	0.0128019	45.2	0.0124189	0.00644961
45.4	0.153052	0.161253	45.4	0.0901111	0.0901337	45.4	0.0461291	0.0477332	45.4	0.0196564	0.0253435	45.4	0.0116725	0.0128576	45.4	0.0130667	0.0064779
45.6	0.153655	0.161807	45.6	0.0913243	0.0904849	45.6	0.0457997	0.047931	45.6	0.0195567	0.0254516	45.6	0.0122809	0.0129133	45.6	0.0146212	0.00650618
45.8	0.154138	0.16236	45.8	0.0920264	0.0908358	45.8	0.0455646	0.0481287	45.8	0.0197424	0.0255597	45.8	0.0125	0.012969	45.8	0.0148699	0.00653447
46	0.156388	0.162912	46	0.0939126	0.0911863	46	0.0471646	0.0483262	46	0.0216136	0.0256677	46	0.0143662	0.0130247	46	0.0165145	0.00656275
46.2	0.157433	0.163462	46.2	0.0943643	0.0915365	46.2	0.0476642	0.0485237	46.2	0.0225528	0.0257758	46.2	0.0149614	0.0130804	46.2	0.017641	0.00659103
46.4	0.158369	0.164011	46.4	0.0938717	0.0918862	46.4	0.0479416	0.0487211	46.4	0.0229968	0.0258838	46.4	0.0154436	0.0131361	46.4	0.0174467	0.00661931
46.6	0.159037	0.16456	46.6	0.0942952	0.0922357	46.6	0.0491627	0.0489183	46.6	0.0236353	0.0259918	46.6	0.0157156	0.0131917	46.6	0.0185215	0.00664758
46.8	0.159862	0.165107	46.8	0.095387	0.0925847	46.8	0.0495581	0.0491155	46.8	0.0248276	0.0260997	46.8	0.0170955	0.0132474	46.8	0.0199316	0.00667585
47	0.160098	0.165652	47	0.0953231	0.0929334	47	0.0499427	0.0493125	47	0.0256572	0.0262076	47	0.0171842	0.013303	47	0.0197502	0.00670412
47.2	0.160971	0.166197	47.2	0.0952758	0.0932817	47.2	0.0503013	0.0495095	47.2	0.0265304	0.0263155	47.2	0.0178754	0.0133587	47.2	0.0204659	0.00673239
47.4	0.162059	0.166741	47.4	0.0956799	0.0936296	47.4	0.0507147	0.0497063	47.4	0.0268261	0.0264233	47.4	0.0176977	0.0134143	47.4	0.020699	0.00676066
47.6	0.162868	0.167283	47.6	0.0955511	0.0939772	47.6	0.0503476	0.049903	47.6	0.0267738	0.0265312	47.6	0.0177995	0.01347	47.6	0.0201049	0.00678892
47.8	0.164064	0.167825	47.8	0.0958285	0.0943244	47.8	0.0508405	0.0500996	47.8	0.0264719	0.026639	47.8	0.0177692	0.0135256	47.8	0.0187224	0.00681718
48	0.165196	0.168365	48	0.0959781	0.0946712	48	0.0514242	0.0502962	48	0.0266728	0.0267467	48	0.0171494	0.0135812	48	0.0182277	0.00684544
48.2	0.165924	0.168904	48.2	0.0963323	0.0950177	48.2	0.0508864	0.0504926	48.2	0.0268406	0.0268545	48.2	0.0165156	0.0136368	48.2	0.0178055	0.0068737
48.4	0.166726	0.169442	48.4	0.0963643	0.0953638	48.4	0.0510432	0.0506889	48.4	0.0266929	0.0269622	48.4	0.0166516	0.0136924	48.4	0.0178659	0.00690195
48.6	0.167855	0.169979	48.6	0.0967422	0.0957096	48.6	0.0516081	0.0508851	48.6	0.0269137	0.0270698	48.6	0.0160782	0.013748	48.6	0.0176605	0.00693021
48.8	0.167867	0.170514	48.8	0.0962913	0.096055	48.8	0.050756	0.0510812	48.8	0.0261238	0.0271775	48.8	0.0149504	0.0138036	48.8	0.0166414	0.00695846
49	0.168472	0.171049	49	0.096811	0.0964	49	0.0506117	0.0512772	49	0.0254545	0.0272851	49	0.0144842	0.0138592	49	0.0163321	0.00698671
49.2	0.168096	0.171582	49.2	0.0970824	0.0967446	49.2	0.0505253	0.0514731	49.2	0.0251995	0.0273927	49.2	0.0133846	0.0139147	49.2	0.0156211	0.00701495
49.4	0.169058	0.172115	49.4	0.0975627	0.0970889	49.4	0.0512197	0.0516689	49.4	0.0253407	0.0275002	49.4	0.0135104	0.0139703	49.4	0.0155415	0.0070432
49.6	0.16984	0.172646	49.6	0.0982232	0.0974328	49.6	0.0509872	0.0518646	49.6	0.0248824	0.0276077	49.6	0.0134823	0.0140258	49.6	0.0152045	0.00707144
49.8	0.170125	0.173176	49.8	0.0984811	0.0977764	49.8	0.0511479	0.0520601	49.8	0.02476	0.0277152	49.8	0.0139666	0.0140814	49.8	0.0145692	0.00709968
50	0.171191	0.173705	50	0.0993703	0.0981196	50	0.0515775	0.0522556	50	0.0251722	0.0278227	50	0.014736	0.0141369	50	0.0150493	0.00712792
50.2	0.171067	0.174233	50.2	0.0991963	0.0984624	50.2	0.0519388	0.052451	50.2	0.0241571	0.0279301	50.2	0.0145288	0.0141924	50.2	0.0145945	0.00715615
50.4	0.171287	0.174759	50.4	0.0986712	0.0988049	50.4	0.0520292	0.0526463	50.4	0.0234529	0.0280375	50.4	0.0143231	0.014248	50.4	0.0144534	0.00718439
50.6	0.17121	0.175285	50.6	0.0990632	0.099147	50.6	0.0524541	0.0528414	50.6	0.0236332	0.0281449	50.6	0.0143441	0.0143035	50.6	0.0147028	0.00721262
50.8	0.171453	0.17581	50.8	0.0990869	0.0994888	50.8	0.0524265	0.0530365	50.8	0.0240631	0.0282522	50.8	0.0149518	0.014359	50.8	0.0150649	0.00724084
51	0.170844	0.176333	51	0.098336	0.0998302	51	0.052279	0.0532314	51	0.0234937	0.0283595	51	0.0137629	0.0144145	51	0.0152003	0.00726907
51.2	0.170733	0.176856	51.2	0.0979124	0.100171	51.2	0.0511631	0.0534263	51.2	0.0227807	0.0284668	51.2	0.0130327	0.0144699	51.2	0.0150597	0.0072973
51.4	0.171659	0.177377	51.4	0.0990721	0.100512	51.4	0.0521545	0.053621	51.4	0.022982	0.0285741	51.4	0.0137776	0.0145254	51.4	0.0151605	0.00732552
51.6	0.172788	0.177897	51.6	0.0995818	0.100852	51.6	0.0529891	0.0538157	51.6	0.0243011	0.0286813	51.6	0.0139792	0.0145809	51.6	0.0149982	0.00735374
51.8	0.172552	0.178416	51.8	0.0992759	0.101192	51.8	0.0529901	0.0540102	51.8	0.0244071	0.0287885	51.8	0.0133258	0.0146364	51.8	0.0150139	0.00738196
52	0.172716	0.178934	52	0.0994334	0.101532	52	0.0529337	0.0542047	52	0.0241245	0.0288956	52	0.0133335	0.0146918	52	0.0147388	0.00741017
52.2	0.173421	0.179451	52.2	0.1002	0.101871	52.2	0.0531696	0.054399	52.2	0.0246599	0.0290028	52.2	0.0135585	0.0147473	52.2	0.0148566	0.00743839
52.4	0.174216	0.179967	52.4	0.100949	0.10221	52.4	0.0541029	0.0545932	52.4	0.0253913	0.0291099	52.4	0.0132594	0.0148027	52.4	0.0157447	0.0074666
52.6	0.174593	0.180481	52.6	0.1014	0.102548	52.6	0.0536355	0.0547874	52.6	0.0250214	0.0292169	52.6	0.0132941	0.0148581	52.6	0.0151029	0.00749481
52.8	0.175073	0.180995	52.8	0.101552	0.102887	52.8	0.0538304	0.0549814	52.8	0.0251617	0.029324	52.8	0.0140053	0.0149135	52.8	0.0152725	0.00752301
53	0.175729	0.181508	53	0.101604	0.103224	53	0.0540942	0.0551753	53	0.0253885	0.029431	53	0.0143017	0.014969	53	0.0151114	0.00755122
53.2	0.175754	0.182019	53.2	0.101611	0.103562	53.2	0.0541551	0.0553691	53.2	0.0250782	0.029538	53.2	0.0138083	0.0150244	53.2	0.0139934	0.00757942
53.4	0.177357	0.18253	53.4	0.101847	0.103899	53.4	0.0541062	0.0555628	53.4	0.0249738	0.0296449	53.4	0.0144613	0.0150798	53.4	0.0137525	0.00760762
53.6	0.176986	0.183039	53.6	0.101761	0.104236	53.6	0.0540743	0.0557565	53.6	0.0247111	0.0297519	53.6	0.014467	0.0151352	53.6	0.0133481	0.00763582
53.8	0.176995	0.183547	53.8	0.1022	0.104572	53.8	0.0540774	0.05595	53.8	0.0250064	0.0298587	53.8	0.0153556	0.0151905	53.8	0.0130606	0.00766401
54	0.176976	0.184055	54	0.102605	0.104908	54	0.0544315	0.0561434	54	0.025085	0.0299656	54	0.015375	0.0152459	54	0.0127178	0.00769221
54.2	0.177338	0.184561	54.2	0.102763	0.105244	54.2	0.0548898	0.0563367	54.2	0.0250644	0.0300724	54.2	0.0155918	0.0153013	54.2	0.0123767	0.0077204
54.4	0.177845	0.185066	54.4	0.102265	0.105579	54.4	0.0545141	0.0565299	54.4	0.0250313	0.0301792	54.4	0.0147291	0.0153566	54.4	0.012099	0.00774859
54.6	0.178535	0.18557	54.6	0.103311	0.105914	54.6	0.0550649	0.056723	54.6	0.0257173	0.030286	54.6	0.0150752	0.015412	54.6	0.0124432	0.00777678
54.8	0.179023	0.186073	54.8	0.103593	0.106249	54.8	0.0546934	0.056916	54.8	0.026452	0.0303928	54.8	0.0152277	0.0154673	54.8	0.0135407	0.00780496
55	0.179594	0.186575	55	0.103639	0.106583	55	0.053891	0.0571089	55	0.0258363	0.0304995	55	0.0143471	0.0155227	55	0.0134905	0.00783315
55.2	0.180877	0.187076	55.2	0.104545	0.106917	55.2	0.0538019	0.0573017	55.2	0.026583	0.0306062	55.2	0.0143854	0.015578	55.2	0.0136335	0.00786133
55.4	0.181304	0.187576	55.4	0.105356	0.107251	55.4	0.0541168	0.0574943	55.4	0.0268086	0.0307128	55.4	0.0142594	0.0156333	55.4	0.0136761	0.0078895
55.6	0.182226	0.188074	55.6	0.105693	0.107584	55.6	0.0537537	0.0576869	55.6	0.0268487	0.0308194	55.6	0.01389	0.0156886	55.6	0.013242	0.00791768
55.8	0.181956	0.188572	55.8	0.106243	0.107917	55.8	0.0533541	0.0578794	55.8	0.0265691	0.030926	55.8	0.0133517	0.0157439	55.8	0.0133786	0.00794586
56	0.183039	0.189069	56	0.107732	0.108249	56	0.0542712	0.0580718	56	0.0268961	0.0310326	56	0.0142477	0.0157992	56	0.013204	0.00797403
56.2	0.183473	0.189564	56.2	0.108114	0.108581	56.2	0.054519	0.0582641	56.2	0.0266735	0.0311391	56.2	0.0147733	0.0158545	56.2	0.0132668	0.0080022
56.4	0.184612	0.190059	56.4	0.109465	0.108913	56.4	0.0548498	0.0584562	56.4	0.0275877	0.0312456	56.4	0.0155028	0.0159098	56.4	0.01349	0.00803036
56.6	0.185242	0.190553	56.6	0.109935	0.109245	56.6	0.0546505	0.0586483	56.6	0.0278767	0.0313521	56.6	0.0158476	0.015965	56.6	0.0138164	0.00805853
56.8	0.185718	0.191045	56.8	0.109008	0.109576	56.8	0.0542743	0.0588403	56.8	0.0274049	0.0314585	56.8	0.0146483	0.0160203	56.8	0.0132086	0.00808669
57	0.185626	0.191537	57	0.108934	0.109907	57	0.0535976	0.0590322	57	0.0268539	0.031565	57	0.0142557	0.0160756	57	0.0122779	0.00811485
57.2	0.186495	0.192027	57.2	0.108995	0.110237	57.2	0.0545239	0.0592239	57.2	0.0272179	0.0316713	57.2	0.0144737	0.0161308	57.2	0.0125234	0.00814301
57.4	0.186763	0.192517	57.4	0.10909	0.110567	57.4	0.0550733	0.0594156	57.4	0.0274134	0.0317777	57.4	0.015185	0.016186	57.4	0.0135489	0.00817117
57.6	0.186806	0.193005	57.6	0.10929	0.110897	57.6	0.0552354	0.0596072	57.6	0.0269827	0.031884	57.6	0.0158827	0.0162413	57.6	0.0134674	0.00819932
57.8	0.186894	0.193492	57.8	0.109309	0.111226	57.8	0.0553796	0.0597986	57.8	0.0267968	0.0319903	57.8	0.0164597	0.0162965	57.8	0.0133858	0.00822748
58	0.187427	0.193979	58	0.109204	0.111555	58	0.0558847	0.05999	58	0.0267458	0.0320966	58	0.0162155	0.0163517	58	0.0133383	0.00825563
58.2	0.189082	0.194464	58.2	0.109877	0.111884	58.2	0.0567942	0.0601812	58.2	0.0268468	0.0322028	58.2	0.0165187	0.0164069	58.2	0.0141744	0.00828378
58.4	0.189863	0.194949	58.4	0.110051	0.112212	58.4	0.0582501	0.0603724	58.4	0.0269033	0.032309	58.4	0.0164358	0.0164621	58.4	0.0150351	0.00831192
58.6	0.190846	0.195432	58.6	0.111287	0.11254	58.6	0.0587522	0.0605634	58.6	0.027308	0.0324152	58.6	0.0173441	0.0165173	58.6	0.0156871	0.00834006
58.8	0.191276	0.195914	58.8	0.111346	0.112868	58.8	0.0586386	0.0607544	58.8	0.0272542	0.0325213	58.8	0.0168758	0.0165725	58.8	0.0161542	0.00836821
59	0.191424	0.196396	59	0.111547	0.113195	59	0.0583558	0.0609452	59	0.0259408	0.0326275	59	0.0156976	0.0166276	59	0.0152428	0.00839635
59.2	0.191423	0.196876	59.2	0.110871	0.113522	59.2	0.057634	0.061136	59.2	0.0250829	0.0327336	59.2	0.0148959	0.0166828	59.2	0.0145015	0.00842448
59.4	0.192133	0.197355	59.4	0.111088	0.113849	59.4	0.0578037	0.0613266	59.4	0.0244665	0.0328396	59.4	0.0143861	0.016738	59.4	0.0141361	0.00845262
59.6	0.193171	0.197833	59.6	0.112368	0.114175	59.6	0.0588087	0.0615172	59.6	0.0251818	0.0329456	59.6	0.0154888	0.0167931	59.6	0.0151995	0.00848075
59.8	0.192445	0.198311	59.8	0.112558	0.114501	59.8	0.0586924	0.0617076	59.8	0.0249376	0.0330516	59.8	0.014646	0.0168483	59.8	0.0148627	0.00850888
60	0.192904	0.198787	60	0.11274	0.114826	60	0.0585347	0.061898	60	0.0256305	0.0331576	60	0.0152202	0.0169034	60	0.0146928	0.00853701
60.2	0.193402	0.199262	60.2	0.113567	0.115152	60.2	0.0588295	0.0620882	60.2	0.0265234	0.0332635	60.2	0.0155831	0.0169585	60.2	0.0150082	0.00856514
60.4	0.194782	0.199737	60.4	0.114342	0.115477	60.4	0.0593559	0.0622784	60.4	0.0279889	0.0333695	60.4	0.015258	0.0170136	60.4	0.0155104	0.00859326
60.6	0.194226	0.20021	60.6	0.113849	0.115801	60.6	0.0587336	0.0624684	60.6	0.027311	0.0334753	60.6	0.0142268	0.0170687	60.6	0.0155482	0.00862138
60.8	0.194481	0.200682	60.8	0.11404	0.116125	60.8	0.0587291	0.0626583	60.8	0.0277401	0.0335812	60.8	0.0145052	0.0171238	60.8	0.0148633	0.0086495
61	0.194769	0.201153	61	0.114158	0.116449	61	0.0586138	0.0628482	61	0.0285433	0.033687	61	0.0155268	0.0171789	61	0.0153937	0.00867762
61.2	0.19548	0.201624	61.2	0.11403	0.116773	61.2	0.0589335	0.0630379	61.2	0.0293717	0.0337928	61.2	0.016294	0.017234	61.2	0.0155678	0.00870573
61.4	0.195597	0.202093	61.4	0.114128	0.117096	61.4	0.0591811	0.0632275	61.4	0.0299539	0.0338986	61.4	0.016663	0.0172891	61.4	0.0156093	0.00873385
61.6	0.196517	0.202561	61.6	0.114175	0.117419	61.6	0.0589151	0.0634171	61.6	0.0302939	0.0340043	61.6	0.0171378	0.0173442	61.6	0.0153967	0.00876196
61.8	0.196795	0.203029	61.8	0.114073	0.117741	61.8	0.0591574	0.0636065	61.8	0.0306495	0.03411	61.8	0.0167264	0.0173992	61.8	0.014936	0.00879007
62	0.19756	0.203495	62	0.114549	0.118063	62	0.0600155	0.0637958	62	0.0316813	0.0342157	62	0.0174265	0.0174543	62	0.0150229	0.00881817
62.2	0.19832	0.203961	62.2	0.115318	0.118385	62.2	0.0608771	0.0639851	62.2	0.0321335	0.0343213	62.2	0.0176332	0.0175093	62.2	0.0155134	0.00884628
62.4	0.199184	0.204425	62.4	0.116231	0.118707	62.4	0.0618668	0.0641742	62.4	0.0315076	0.0344269	62.4	0.018139	0.0175644	62.4	0.0157613	0.00887438
62.6	0.199654	0.204889	62.6	0.116513	0.119028	62.6	0.0620823	0.0643632	62.6	0.0313889	0.0345325	62.6	0.0181594	0.0176194	62.6	0.0154213	0.00890248
62.8	0.199954	0.205351	62.8	0.11612	0.119349	62.8	0.062482	0.0645522	62.8	0.0308466	0.0346381	62.8	0.0174316	0.0176744	62.8	0.0154304	0.00893058
63	0.200976	0.205813	63	0.117239	0.119669	63	0.0633936	0.064741	63	0.029719	0.0347436	63	0.0173273	0.0177294	63	0.0151379	0.00895867
63.2	0.201983	0.206273	63.2	0.117044	0.119989	63.2	0.0641287	0.0649297	63.2	0.0291127	0.0348491	63.2	0.0174779	0.0177844	63.2	0.0153931	0.00898677
63.4	0.203326	0.206733	63.4	0.118163	0.120309	63.4	0.0654048	0.0651184	63.4	0.02923	0.0349546	63.4	0.0179878	0.0178394	63.4	0.0157758	0.00901486
63.6	0.203373	0.207191	63.6	0.118609	0.120629	63.6	0.0652851	0.0653069	63.6	0.0282323	0.03506	63.6	0.0179446	0.0178944	63.6	0.0158275	0.00904295
63.8	0.20393	0.207649	63.8	0.11956	0.120948	63.8	0.0658776	0.0654953	63.8	0.0283739	0.0351654	63.8	0.0173915	0.0179494	63.8	0.0155511	0.00907104
64	0.205067	0.208106	64	0.120528	0.121266	64	0.066732	0.0656836	64	0.0291998	0.0352708	64	0.0181119	0.0180044	64	0.016594	0.00909912
64.2	0.20623	0.208561	64.2	0.121673	0.121585	64.2	0.0677537	0.0658719	64.2	0.0290401	0.0353761	64.2	0.0182484	0.0180594	64.2	0.0172394	0.0091272
64.4	0.207505	0.209016	64.4	0.122412	0.121903	64.4	0.067808	0.06606	64.4	0.0296022	0.0354814	64.4	0.0178868	0.0181143	64.4	0.0175307	0.00915528
64.6	0.207675	0.20947	64.6	0.123173	0.122221	64.6	0.0679784	0.066248	64.6	0.0300872	0.0355867	64.6	0.0179022	0.0181693	64.6	0.0180323	0.00918336
64.8	0.208257	0.209923	64.8	0.123762	0.122538	64.8	0.0680385	0.0664359	64.8	0.0303108	0.035692	64.8	0.0185558	0.0182242	64.8	0.0182142	0.00921144
65	0.208802	0.210375	65	0.12381	0.122855	65	0.0675681	0.0666238	65	0.0309623	0.0357972	65	0.0184355	0.0182791	65	0.0180481	0.00923951
65.2	0.209821	0.210826	65.2	0.124401	0.123172	65.2	0.0677578	0.0668115	65.2	0.0323519	0.0359024	65.2	0.0187859	0.0183341	65.2	0.0185729	0.00926758
65.4	0.210505	0.211276	65.4	0.125181	0.123489	65.4	0.068137	0.0669991	65.4	0.0333303	0.0360076	65.4	0.0187264	0.018389	65.4	0.0188207	0.00929565
65.6	0.210515	0.211725	65.6	0.125456	0.123805	65.6	0.0679473	0.0671867	65.6	0.0337063	0.0361127	65.6	0.018777	0.0184439	65.6	0.0181615	0.00932372
65.8	0.211087	0.212173	65.8	0.125882	0.12412	65.8	0.0682696	0.0673741	65.8	0.0348055	0.0362179	65.8	0.0185982	0.0184988	65.8	0.0180812	0.00935179
66	0.211071	0.21262	66	0.125897	0.124436	66	0.0675966	0.0675614	66	0.0348147	0.0363229	66	0.0184806	0.0185537	66	0.017529	0.00937985
66.2	0.21134	0.213067	66.2	0.126131	0.124751	66.2	0.067637	0.0677486	66.2	0.0348096	0.036428	66.2	0.0183449	0.0186086	66.2	0.0172421	0.00940791
66.4	0.211785	0.213512	66.4	0.12687	0.125066	66.4	0.0681415	0.0679358	66.4	0.0347914	0.036533	66.4	0.0190182	0.0186635	66.4	0.0171502	0.00943597
66.6	0.210717	0.213956	66.6	0.126347	0.12538	66.6	0.0678579	0.0681228	66.6	0.0345749	0.036638	66.6	0.0188109	0.0187183	66.6	0.01609	0.00946403
66.8	0.211125	0.2144	66.8	0.127004	0.125694	66.8	0.0675569	0.0683097	66.8	0.0339983	0.036743	66.8	0.0188937	0.0187732	66.8	0.0164543	0.00949208
67	0.212049	0.214843	67	0.128382	0.126008	67	0.0680844	0.0684966	67	0.0341592	0.0368479	67	0.01985	0.0188281	67	0.0161863	0.00952013
67.2	0.212086	0.215284	67.2	0.127637	0.126322	67.2	0.0677778	0.0686833	67.2	0.033372	0.0369528	67.2	0.0201519	0.0188829	67.2	0.0159614	0.00954818
67.4	0.212312	0.215725	67.4	0.128639	0.126635	67.4	0.0676642	0.0688699	67.4	0.0330104	0.0370577	67.4	0.0207474	0.0189377	67.4	0.0155038	0.00957623
67.6	0.212709	0.216165	67.6	0.129258	0.126948	67.6	0.0684613	0.0690564	67.6	0.0329684	0.0371626	67.6	0.0214482	0.0189926	67.6	0.0158291	0.00960428
67.8	0.213344	0.216603	67.8	0.129452	0.12726	67.8	0.068583	0.0692429	67.8	0.0336792	0.0372674	67.8	0.0220623	0.0190474	67.8	0.0156146	0.00963232
68	0.21376	0.217041	68	0.128945	0.127572	68	0.06793	0.0694292	68	0.0333144	0.0373722	68	0.0219591	0.0191022	68	0.0156754	0.00966036
68.2	0.214413	0.217478	68.2	0.129107	0.127884	68.2	0.0679112	0.0696154	68.2	0.033149	0.0374769	68.2	0.0213687	0.019157	68.2	0.0159622	0.0096884
68.4	0.215131	0.217915	68.4	0.128376	0.128195	68.4	0.0676493	0.0698016	68.4	0.0331408	0.0375817	68.4	0.0208579	0.0192118	68.4	0.0163914	0.00971644
68.6	0.21556	0.21835	68.6	0.127623	0.128507	68.6	0.0678495	0.0699876	68.6	0.0327716	0.0376864	68.6	0.0204352	0.0192666	68.6	0.0165719	0.00974447
68.8	0.216631	0.218784	68.8	0.127968	0.128817	68.8	0.0683417	0.0701736	68.8	0.0331398	0.037791	68.8	0.0204463	0.0193214	68.8	0.0172678	0.0097725
69	0.217073	0.219217	69	0.127889	0.129128	69	0.0681479	0.0703594	69	0.0338379	0.0378957	69	0.0200072	0.0193762	69	0.0173366	0.00980053
69.2	0.217708	0.21965	69.2	0.128213	0.129438	69.2	0.0681963	0.0705451	69.2	0.0336354	0.0380003	69.2	0.0204615	0.0194309	69.2	0.0180178	0.00982856
69.4	0.218581	0.220081	69.4	0.128509	0.129748	69.4	0.0684303	0.0707308	69.4	0.0336596	0.0381049	69.4	0.019566	0.0194857	69.4	0.0179065	0.00985659
69.6	0.219353	0.220512	69.6	0.128673	0.130057	69.6	0.0686282	0.0709163	69.6	0.0343448	0.0382094	69.6	0.0190986	0.0195404	69.6	0.0183017	0.00988461
69.8	0.220506	0.220942	69.8	0.129285	0.130367	69.8	0.0685474	0.0711018	69.8	0.0341973	0.038314	69.8	0.0189536	0.0195952	69.8	0.0187432	0.00991264
70	0.220754	0.221371	70	0.12971	0.130675	70	0.0676541	0.0712871	70	0.0332387	0.0384185	70	0.0190037	0.0196499	70	0.0178483	0.00994065
70.2	0.220497	0.221799	70.2	0.12975	0.130984	70.2	0.0675116	0.0714724	70.2	0.0337511	0.0385229	70.2	0.0178845	0.0197047	70.2	0.0176145	0.00996867
70.4	0.221291	0.222226	70.4	0.131302	0.131292	70.4	0.0680122	0.0716575	70.4	0.0341386	0.0386274	70.4	0.0184211	0.0197594	70.4	0.0178135	0.00999669
70.6	0.221641	0.222652	70.6	0.132381	0.1316	70.6	0.0687955	0.0718425	70.6	0.0338571	0.0387318	70.6	0.0190927	0.0198141	70.6	0.0179538	0.0100247
70.8	0.222622	0.223077	70.8	0.132895	0.131908	70.8	0.0690296	0.0720275	70.8	0.0338121	0.0388362	70.8	0.0195315	0.0198688	70.8	0.0177847	0.0100527
71	0.223493	0.223501	71	0.133575	0.132215	71	0.0699031	0.0722124	71	0.0342171	0.0389405	71	0.0196507	0.0199235	71	0.0174746	0.0100807
71.2	0.222912	0.223925	71.2	0.133608	0.132522	71.2	0.0704993	0.0723971	71.2	0.0338761	0.0390448	71.2	0.0194123	0.0199782	71.2	0.0172101	0.0101087
71.4	0.222252	0.224347	71.4	0.133664	0.132828	71.4	0.0706136	0.0725818	71.4	0.0332657	0.0391491	71.4	0.019027	0.0200329	71.4	0.0157919	0.0101367
71.6	0.221843	0.224769	71.6	0.132646	0.133135	71.6	0.0700676	0.0727663	71.6	0.0322927	0.0392534	71.6	0.018568	0.0200875	71.6	0.0144187	0.0101647
71.8	0.221516	0.22519	71.8	0.132046	0.133441	71.8	0.0687795	0.0729508	71.8	0.0320476	0.0393576	71.8	0.01761	0.0201422	71.8	0.01281	0.0101927
72	0.220967	0.22561	72	0.131926	0.133746	72	0.0694028	0.0731351	72	0.0318713	0.0394618	72	0.0174435	0.0201969	72	0.0121656	0.0102207
72.2	0.220554	0.226029	72.2	0.130794	0.134051	72.2	0.0695229	0.0733194	72.2	0.0320104	0.039566	72.2	0.0169136	0.0202515	72.2	0.0114168	0.0102487
72.4	0.220399	0.226447	72.4	0.129922	0.134356	72.4	0.0694187	0.0735036	72.4	0.0318884	0.0396702	72.4	0.0163588	0.0203061	72.4	0.0104298	0.0102767
72.6	0.220689	0.226864	72.6	0.130073	0.134661	72.6	0.0699116	0.0736876	72.6	0.033007	0.0397743	72.6	0.0160492	0.0203608	72.6	0.0107327	0.0103047
72.8	0.220607	0.227281	72.8	0.129756	0.134965	72.8	0.0696446	0.0738716	72.8	0.0328582	0.0398784	72.8	0.0157427	0.0204154	72.8	0.0105143	0.0103327
73	0.220915	0.227696	73	0.129584	0.135269	73	0.0694141	0.0740555	73	0.0328931	0.0399824	73	0.0162387	0.02047	73	0.00989487	0.0103607
73.2	0.22151	0.228111	73.2	0.130114	0.135573	73.2	0.0693405	0.0742392	73.2	0.0329905	0.0400865	73.2	0.016061	0.0205246	73.2	0.0102257	0.0103887
73.4	0.222915	0.228525	73.4	0.130488	0.135877	73.4	0.0697119	0.0744229	73.4	0.033575	0.0401905	73.4	0.0154907	0.0205792	73.4	0.0108029	0.0104167
73.6	0.224718	0.228938	73.6	0.131026	0.13618	73.6	0.0698208	0.0746065	73.6	0.0337743	0.0402944	73.6	0.0161735	0.0206338	73.6	0.011734	0.0104446
73.8	0.225366	0.22935	73.8	0.131688	0.136482	73.8	0.0702286	0.07479	73.8	0.0338842	0.0403984	73.8	0.0162017	0.0206884	73.8	0.01223	0.0104726
74	0.226211	0.229761	74	0.132433	0.136785	74	0.0704188	0.0749734	74	0.0348685	0.0405023	74	0.0168811	0.020743	74	0.0134213	0.0105006
74.2	0.226796	0.230171	74.2	0.133326	0.137087	74.2	0.0711539	0.0751566	74.2	0.0358947	0.0406062	74.2	0.0171763	0.0207976	74.2	0.0140937	0.0105286
74.4	0.228417	0.230581	74.4	0.134918	0.137389	74.4	0.0724518	0.0753398	74.4	0.0365558	0.04071	74.4	0.0184315	0.0208521	74.4	0.0155471	0.0105565
74.6	0.22907	0.23099	74.6	0.135081	0.13769	74.6	0.0730513	0.0755229	74.6	0.0358334	0.0408139	74.6	0.018242	0.0209067	74.6	0.0167098	0.0105845
74.8	0.229735	0.231397	74.8	0.135782	0.137991	74.8	0.0732648	0.0757059	74.8	0.0357846	0.0409177	74.8	0.01859	0.0209612	74.8	0.0172126	0.0106125
75	0.230832	0.231804	75	0.137137	0.138292	75	0.0745903	0.0758888	75	0.036642	0.0410214	75	0.0190669	0.0210158	75	0.0188796	0.0106404
75.2	0.231378	0.23221	75.2	0.137408	0.138593	75.2	0.0747783	0.0760716	75.2	0.0370175	0.0411252	75.2	0.0196305	0.0210703	75.2	0.0188693	0.0106684
75.4	0.232181	0.232616	75.4	0.13886	0.138893	75.4	0.0751684	0.0762543	75.4	0.0371505	0.0412289	75.4	0.0199192	0.0211248	75.4	0.0191276	0.0106964
75.6	0.232942	0.23302	75.6	0.139782	0.139193	75.6	0.0751175	0.0764369	75.6	0.037777	0.0413326	75.6	0.0206794	0.0211793	75.6	0.0194063	0.0107243
75.8	0.233569	0.233423	75.8	0.14043	0.139492	75.8	0.0755053	0.0766194	75.8	0.0386115	0.0414362	75.8	0.0209627	0.0212338	75.8	0.019635	0.0107523
76	0.233576	0.233826	76	0.140528	0.139791	76	0.0761302	0.0768018	76	0.0385631	0.0415398	76	0.0209193	0.0212883	76	0.0192511	0.0107802
76.2	0.234567	0.234228	76.2	0.141099	0.14009	76.2	0.0761989	0.0769841	76.2	0.0402413	0.0416434	76.2	0.0212929	0.0213428	76.2	0.0197891	0.0108082
76.4	0.234848	0.234629	76.4	0.141896	0.140389	76.4	0.0763644	0.0771663	76.4	0.0402463	0.041747	76.4	0.0215204	0.0213973	76.4	0.0198656	0.0108361
76.6	0.234896	0.235029	76.6	0.142154	0.140687	76.6	0.0755359	0.0773485	76.6	0.0399477	0.0418505	76.6	0.0207882	0.0214518	76.6	0.0194703	0.0108641
76.8	0.235439	0.235428	76.8	0.142696	0.140985	76.8	0.075497	0.0775305	76.8	0.0399501	0.0419541	76.8	0.0206138	0.0215062	76.8	0.0183132	0.010892
77	0.236694	0.235827	77	0.144111	0.141283	77	0.0765497	0.0777124	77	0.0406554	0.0420575	77	0.0211236	0.0215607	77	0.0188245	0.01092
77.2	0.236844	0.236225	77.2	0.144289	0.14158	77.2	0.0761177	0.0778942	77.2	0.0398925	0.042161	77.2	0.0207005	0.0216152	77.2	0.0182462	0.0109479
77.4	0.237662	0.236621	77.4	0.143756	0.141877	77.4	0.0759895	0.078076	77.4	0.0393687	0.0422644	77.4	0.0205006	0.0216696	77.4	0.0180732	0.0109759
77.6	0.238183	0.237017	77.6	0.143693	0.142174	77.6	0.0760942	0.0782576	77.6	0.0395077	0.0423678	77.6	0.0205231	0.021724	77.6	0.018355	0.0110038
77.8	0.2387	0.237412	77.8	0.144219	0.14247	77.8	0.0763921	0.0784391	77.8	0.0401684	0.0424712	77.8	0.0214159	0.0217785	77.8	0.0190585	0.0110317
78	0.238844	0.237807	78	0.144211	0.142767	78	0.0763903	0.0786206	78	0.0406581	0.0425745	78	0.0217348	0.0218329	78	0.0188076	0.0110597
78.2	0.238406	0.2382	78.2	0.143376	0.143062	78.2	0.0758738	0.0788019	78.2	0.0403065	0.0426778	78.2	0.0210353	0.0218873	78.2	0.0179548	0.0110876
78.4	0.238766	0.238593	78.4	0.143209	0.143358	78.4	0.0755361	0.0789832	78.4	0.0398813	0.0427811	78.4	0.0210834	0.0219417	78.4	0.0183716	0.0111155
78.6	0.238955	0.238985	78.6	0.142918	0.143653	78.6	0.0758616	0.0791643	78.6	0.0390122	0.0428843	78.6	0.0211594	0.0219961	78.6	0.0182234	0.0111434
78.8	0.239484	0.239376	78.8	0.14282	0.143948	78.8	0.0761654	0.0793454	78.8	0.0393275	0.0429876	78.8	0.0217335	0.0220505	78.8	0.0182016	0.0111714
79	0.239383	0.239766	79	0.142434	0.144242	79	0.0766425	0.0795263	79	0.0392858	0.0430908	79	0.0215693	0.0221049	79	0.0178349	0.0111993
79.2	0.240584	0.240155	79.2	0.143224	0.144537	79.2	0.0773174	0.0797072	79.2	0.0402585	0.0431939	79.2	0.0224634	0.0221592	79.2	0.0181411	0.0112272
79.4	0.240248	0.240544	79.4	0.14273	0.144831	79.4	0.0776633	0.079888	79.4	0.0402088	0.043297	79.4	0.0217947	0.0222136	79.4	0.0183296	0.0112551
79.6	0.239643	0.240932	79.6	0.141214	0.145124	79.6	0.0764891	0.0800686	79.6	0.0393455	0.0434002	79.6	0.0212202	0.022268	79.6	0.017815	0.011283
79.8	0.239211	0.241319	79.8	0.14097	0.145418	79.8	0.0764044	0.0802492	79.8	0.0386699	0.0435032	79.8	0.0203935	0.0223223	79.8	0.0172924	0.011311
80	0.23934	0.241705	80	0.141105	0.145711	80	0.0764762	0.0804297	80	0.0391648	0.0436063	80	0.0206443	0.0223766	80	0.0178041	0.0113389
80.2	0.239063	0.24209	80.2	0.141516	0.146003	80.2	0.0759042	0.0806101	80.2	0.0390007	0.0437093	80.2	0.0202451	0.022431	80.2	0.0171545	0.0113668
80.4	0.238555	0.242475	80.4	0.142347	0.146296	80.4	0.0754821	0.0807903	80.4	0.0380725	0.0438123	80.4	0.0194586	0.0224853	80.4	0.016368	0.0113947
80.6	0.239212	0.242858	80.6	0.143944	0.146588	80.6	0.0755717	0.0809705	80.6	0.0383152	0.0439152	80.6	0.0192663	0.0225396	80.6	0.0168633	0.0114226
80.8	0.239315	0.243241	80.8	0.144434	0.146879	80.8	0.0760989	0.0811506	80.8	0.0380883	0.0440182	80.8	0.0194065	0.0225939	80.8	0.016725	0.0114505
81	0.239905	0.243623	81	0.145586	0.147171	81	0.0765671	0.0813306	81	0.0375122	0.0441211	81	0.0197885	0.0226482	81	0.0169093	0.0114784
81.2	0.240376	0.244004	81.2	0.146377	0.147462	81.2	0.0770494	0.0815105	81.2	0.0376486	0.044224	81.2	0.0210175	0.0227025	81.2	0.0169783	0.0115063
81.4	0.241795	0.244385	81.4	0.147657	0.147753	81.4	0.0778452	0.0816903	81.4	0.0379193	0.0443268	81.4	0.022134	0.0227568	81.4	0.0180609	0.0115342
81.6	0.242853	0.244765	81.6	0.148663	0.148043	81.6	0.0784233	0.08187	81.6	0.0387228	0.0444296	81.6	0.0230795	0.0228111	81.6	0.0181247	0.0115621
81.8	0.244232	0.245144	81.8	0.14997	0.148334	81.8	0.0792309	0.0820497	81.8	0.0401156	0.0445324	81.8	0.0244501	0.0228654	81.8	0.0193106	0.01159
82	0.24447	0.245522	82	0.150794	0.148624	82	0.0800094	0.0822292	82	0.0407948	0.0446352	82	0.0246855	0.0229196	82	0.0195915	0.0116179
82.2	0.245065	0.245899	82.2	0.150804	0.148913	82.2	0.0804101	0.0824086	82.2	0.0407325	0.0447379	82.2	0.0252987	0.0229739	82.2	0.0193805	0.0116458
82.4	0.246612	0.246276	82.4	0.151732	0.149203	82.4	0.0815092	0.0825879	82.4	0.0409163	0.0448406	82.4	0.0255675	0.0230281	82.4	0.019434	0.0116736
82.6	0.247437	0.246651	82.6	0.151006	0.149492	82.6	0.0819585	0.0827672	82.6	0.0408614	0.0449433	82.6	0.0250714	0.0230824	82.6	0.0194376	0.0117015
82.8	0.24821	0.247026	82.8	0.150849	0.14978	82.8	0.0825539	0.0829463	82.8	0.0412013	0.0450459	82.8	0.0254924	0.0231366	82.8	0.0200067	0.0117294
83	0.248547	0.2474	83	0.15167	0.150069	83	0.0832645	0.0831253	83	0.0418264	0.0451485	83	0.0262604	0.0231908	83	0.0203298	0.0117573
83.2	0.249415	0.247774	83.2	0.151644	0.150357	83.2	0.0830947	0.0833043	83.2	0.042096	0.0452511	83.2	0.0264513	0.023245	83.2	0.021013	0.0117852
83.4	0.249251	0.248146	83.4	0.15081	0.150645	83.4	0.0827611	0.0834831	83.4	0.0416403	0.0453537	83.4	0.0255225	0.0232992	83.4	0.0208685	0.011813
83.6	0.250023	0.248518	83.6	0.150858	0.150932	83.6	0.0825649	0.0836619	83.6	0.0420385	0.0454562	83.6	0.0254698	0.0233534	83.6	0.0211807	0.0118409
83.8	0.249564	0.248889	83.8	0.15076	0.151219	83.8	0.0822525	0.0838406	83.8	0.0417392	0.0455587	83.8	0.0244285	0.0234076	83.8	0.0207149	0.0118688
84	0.249594	0.249259	84	0.15049	0.151506	84	0.0819293	0.0840191	84	0.0418286	0.0456612	84	0.0237627	0.0234618	84	0.0210368	0.0118966
84.2	0.249722	0.249629	84.2	0.151104	0.151793	84.2	0.0826612	0.0841976	84.2	0.0417754	0.0457636	84.2	0.0234697	0.023516	84.2	0.0207965	0.0119245
84.4	0.250496	0.249998	84.4	0.15141	0.152079	84.4	0.0829642	0.084376	84.4	0.0419844	0.045866	84.4	0.0238774	0.0235702	84.4	0.0212249	0.0119524
84.6	0.249805	0.250366	84.6	0.151826	0.152365	84.6	0.0820857	0.0845543	84.6	0.0412503	0.0459684	84.6	0.0233653	0.0236243	84.6	0.0205501	0.0119802
84.8	0.248957	0.250733	84.8	0.15189	0.152651	84.8	0.0812757	0.0847324	84.8	0.0404763	0.0460708	84.8	0.0229037	0.0236785	84.8	0.0193871	0.0120081
85	0.249174	0.251099	85	0.15242	0.152936	85	0.081794	0.0849105	85	0.0407453	0.0461731	85	0.0235362	0.0237326	85	0.0196667	0.012036
85.2	0.249467	0.251465	85.2	0.152766	0.153221	85.2	0.0813574	0.0850885	85.2	0.0405921	0.0462754	85.2	0.0240239	0.0237868	85.2	0.0193466	0.0120638
85.4	0.249659	0.25183	85.4	0.152868	0.153506	85.4	0.0819634	0.0852664	85.4	0.0406997	0.0463777	85.4	0.0243579	0.0238409	85.4	0.0191478	0.0120917
85.6	0.249197	0.252194	85.6	0.152382	0.15379	85.6	0.0818443	0.0854442	85.6	0.0410053	0.0464799	85.6	0.0237364	0.023895	85.6	0.0184983	0.0121195
85.8	0.249145	0.252557	85.8	0.153432	0.154075	85.8	0.0825072	0.0856219	85.8	0.0411035	0.0465821	85.8	0.0234157	0.0239491	85.8	0.0193743	0.0121474
86	0.24954	0.25292	86	0.153843	0.154358	86	0.0830068	0.0857996	86	0.0414562	0.0466843	86	0.02351	0.0240032	86	0.0194992	0.0121752
86.2	0.249797	0.253281	86.2	0.153119	0.154642	86.2	0.0830146	0.0859771	86.2	0.0410224	0.0467865	86.2	0.0230342	0.0240573	86.2	0.0188914	0.0122031
86.4	0.250703	0.253642	86.4	0.152808	0.154925	86.4	0.0830021	0.0861545	86.4	0.0406249	0.0468886	86.4	0.0230596	0.0241114	86.4	0.019328	0.0122309
86.6	0.251023	0.254003	86.6	0.152901	0.155208	86.6	0.0828568	0.0863319	86.6	0.0404021	0.0469907	86.6	0.0235207	0.0241655	86.6	0.0193492	0.0122587
86.8	0.250881	0.254362	86.8	0.153257	0.155491	86.8	0.0825802	0.0865091	86.8	0.0401384	0.0470928	86.8	0.0239216	0.0242196	86.8	0.0189366	0.0122866
87	0.25114	0.254721	87	0.154039	0.155773	87	0.082959	0.0866862	87	0.0406722	0.0471948	87	0.0243691	0.0242736	87	0.0195794	0.0123144
87.2	0.252029	0.255079	87.2	0.154432	0.156055	87.2	0.0833321	0.0868633	87.2	0.0404738	0.0472968	87.2	0.0245108	0.0243277	87.2	0.0196792	0.0123422
87.4	0.253903	0.255436	87.4	0.155405	0.156337	87.4	0.084537	0.0870403	87.4	0.0414519	0.0473988	87.4	0.0248114	0.0243817	87.4	0.0205294	0.0123701
87.6	0.254728	0.255793	87.6	0.155021	0.156619	87.6	0.084663	0.0872171	87.6	0.0411511	0.0475008	87.6	0.0242129	0.0244358	87.6	0.0202818	0.0123979
87.8	0.25598	0.256149	87.8	0.155754	0.1569	87.8	0.0858048	0.0873939	87.8	0.0416324	0.0476027	87.8	0.0249642	0.0244898	87.8	0.0207765	0.0124257
88	0.257374	0.256504	88	0.157131	0.157181	88	0.0873324	0.0875706	88	0.0422585	0.0477046	88	0.0256076	0.0245439	88	0.0216266	0.0124536
88.2	0.258021	0.256858	88.2	0.157458	0.157461	88.2	0.0876005	0.0877471	88.2	0.0420019	0.0478065	88.2	0.025638	0.0245979	88.2	0.0214624	0.0124814
88.4	0.259069	0.257211	88.4	0.15757	0.157742	88.4	0.0875123	0.0879236	88.4	0.0413322	0.0479083	88.4	0.024764	0.0246519	88.4	0.0205054	0.0125092
88.6	0.25951	0.257564	88.6	0.158903	0.158022	88.6	0.0876153	0.0881	88.6	0.0418737	0.0480101	88.6	0.02511	0.0247059	88.6	0.0203193	0.012537
88.8	0.260181	0.257916	88.8	0.158911	0.158301	88.8	0.0878256	0.0882763	88.8	0.0422991	0.0481119	88.8	0.02544	0.0247599	88.8	0.0207004	0.0125648
89	0.259755	0.258268	89	0.158839	0.158581	89	0.088072	0.0884525	89	0.0424358	0.0482137	89	0.0249243	0.0248139	89	0.0204655	0.0125926
89.2	0.259833	0.258618	89.2	0.158808	0.15886	89.2	0.0875487	0.0886286	89.2	0.0427164	0.0483154	89.2	0.0241918	0.0248679	89.2	0.0195938	0.0126205
89.4	0.259411	0.258968	89.4	0.159261	0.159139	89.4	0.0885098	0.0888047	89.4	0.0429318	0.0484171	89.4	0.0240303	0.0249218	89.4	0.0197859	0.0126483
89.6	0.258696	0.259317	89.6	0.159069	0.159417	89.6	0.087511	0.0889806	89.6	0.0427648	0.0485188	89.6	0.0226207	0.0249758	89.6	0.0187049	0.0126761
89.8	0.258318	0.259666	89.8	0.159358	0.159696	89.8	0.0870856	0.0891564	89.8	0.0428242	0.0486204	89.8	0.0218696	0.0250297	89.8	0.018901	0.0127039
90	0.25756	0.260013	90	0.158881	0.159974	90	0.0863896	0.0893322	90	0.0431358	0.0487221	90	0.0220497	0.0250837	90	0.0184821	0.0127317
90.2	0.258014	0.26036	90.2	0.158749	0.160251	90.2	0.0854917	0.0895078	90.2	0.0425481	0.0488236	90.2	0.0219293	0.0251376	90.2	0.0174994	0.0127595
90.4	0.257967	0.260706	90.4	0.158597	0.160529	90.4	0.0851801	0.0896833	90.4	0.0425161	0.0489252	90.4	0.0219138	0.0251916	90.4	0.0169443	0.0127873
90.6	0.257461	0.261052	90.6	0.158466	0.160806	90.6	0.0842146	0.0898588	90.6	0.0421782	0.0490267	90.6	0.0207851	0.0252455	90.6	0.0155517	0.0128151
90.8	0.257576	0.261397	90.8	0.158959	0.161082	90.8	0.0838799	0.0900342	90.8	0.0430838	0.0491282	90.8	0.0215454	0.0252994	90.8	0.0146975	0.0128429
91	0.25848	0.261741	91	0.160178	0.161359	91	0.0844876	0.0902094	91	0.0440513	0.0492297	91	0.0221881	0.0253533	91	0.0148087	0.0128707
91.2	0.258671	0.262084	91.2	0.160137	0.161635	91.2	0.0838322	0.0903846	91.2	0.0436776	0.0493312	91.2	0.0217625	0.0254072	91.2	0.0142516	0.0128985
91.4	0.259861	0.262427	91.4	0.160577	0.161911	91.4	0.0841127	0.0905597	91.4	0.0436145	0.0494326	91.4	0.0220689	0.0254611	91.4	0.014361	0.0129263
91.6	0.260339	0.262768	91.6	0.161391	0.162187	91.6	0.0848798	0.0907347	91.6	0.0435873	0.049534	91.6	0.0222951	0.025515	91.6	0.0145867	0.012954
91.8	0.261094	0.26311	91.8	0.162049	0.162462	91.8	0.085848	0.0909096	91.8	0.0439017	0.0496353	91.8	0.0231955	0.0255689	91.8	0.0151705	0.0129818
92	0.260986	0.26345	92	0.162435	0.162737	92	0.0854741	0.0910844	92	0.0432398	0.0497367	92	0.0228339	0.0256228	92	0.0148692	0.0130096
92.2	0.26182	0.26379	92.2	0.161843	0.163012	92.2	0.0853049	0.0912591	92.2	0.0432159	0.049838	92.2	0.0224423	0.0256766	92.2	0.0149075	0.0130374
92.4	0.2628	0.264129	92.4	0.162139	0.163286	92.4	0.0862669	0.0914337	92.4	0.0437334	0.0499392	92.4	0.0231555	0.0257305	92.4	0.0152136	0.0130652
92.6	0.263517	0.264467	92.6	0.162465	0.16356	92.6	0.0864623	0.0916083	92.6	0.0441855	0.0500405	92.6	0.023882	0.0257843	92.6	0.0159277	0.0130929
92.8	0.263379	0.264805	92.8	0.161934	0.163834	92.8	0.0868047	0.0917827	92.8	0.0435811	0.0501417	92.8	0.0233879	0.0258382	92.8	0.0166015	0.0131207
93	0.263183	0.265142	93	0.162033	0.164108	93	0.0871588	0.091957	93	0.0434727	0.0502429	93	0.0227628	0.025892	93	0.0169196	0.0131485
93.2	0.264204	0.265478	93.2	0.1623	0.164381	93.2	0.0871847	0.0921313	93.2	0.0434712	0.0503441	93.2	0.0230642	0.0259458	93.2	0.0176819	0.0131763
93.4	0.264432	0.265813	93.4	0.163326	0.164654	93.4	0.0883634	0.0923054	93.4	0.0436289	0.0504452	93.4	0.0229485	0.0259996	93.4	0.0182903	0.013204
93.6	0.263806	0.266148	93.6	0.162495	0.164927	93.6	0.0889302	0.0924795	93.6	0.0438479	0.0505463	93.6	0.0231342	0.0260534	93.6	0.0181498	0.0132318
93.8	0.264318	0.266482	93.8	0.163237	0.165199	93.8	0.0888633	0.0926535	93.8	0.043989	0.0506474	93.8	0.0237429	0.0261072	93.8	0.0188573	0.0132595
94	0.265248	0.266815	94	0.164592	0.165471	94	0.0897079	0.0928273	94	0.0449449	0.0507484	94	0.0242748	0.026161	94	0.0190769	0.0132873
94.2	0.266678	0.267148	94.2	0.165478	0.165743	94.2	0.0907592	0.0930011	94.2	0.0453313	0.0508495	94.2	0.0247069	0.0262148	94.2	0.0194983	0.0133151
94.4	0.266892	0.26748	94.4	0.165918	0.166015	94.4	0.0915777	0.0931748	94.4	0.0451468	0.0509504	94.4	0.0254955	0.0262686	94.4	0.0198031	0.0133428
94.6	0.267322	0.267811	94.6	0.166722	0.166286	94.6	0.0918034	0.0933484	94.6	0.0455932	0.0510514	94.6	0.0254271	0.0263224	94.6	0.0190036	0.0133706
94.8	0.267917	0.268142	94.8	0.168242	0.166557	94.8	0.0926084	0.0935219	94.8	0.0468458	0.0511523	94.8	0.0266523	0.0263761	94.8	0.0190035	0.0133983
95	0.26783	0.268472	95	0.168468	0.166828	95	0.0922026	0.0936953	95	0.0467151	0.0512533	95	0.0267074	0.0264299	95	0.018859	0.0134261
95.2	0.267519	0.268801	95.2	0.169049	0.167098	95.2	0.0924685	0.0938687	95.2	0.0466483	0.0513541	95.2	0.0270919	0.0264836	95.2	0.0185919	0.0134538
95.4	0.268358	0.26913	95.4	0.170195	0.167369	95.4	0.0934171	0.0940419	95.4	0.0473769	0.051455	95.4	0.0272751	0.0265374	95.4	0.0191133	0.0134816
95.6	0.268603	0.269457	95.6	0.170501	0.167638	95.6	0.0934954	0.094215	95.6	0.0473093	0.0515558	95.6	0.0265642	0.0265911	95.6	0.0203637	0.0135093
95.8	0.269026	0.269785	95.8	0.170613	0.167908	95.8	0.0929845	0.0943881	95.8	0.0467778	0.0516566	95.8	0.0262757	0.0266448	95.8	0.0197181	0.0135371
96	0.26995	0.270111	96	0.170924	0.168177	96	0.0923835	0.094561	96	0.0471058	0.0517574	96	0.0259671	0.0266985	96	0.0195947	0.0135648
96.2	0.270591	0.270437	96.2	0.17061	0.168446	96.2	0.092533	0.0947339	96.2	0.0473333	0.0518581	96.2	0.0251762	0.0267523	96.2	0.0191138	0.0135925
96.4	0.270097	0.270762	96.4	0.170014	0.168715	96.4	0.0920944	0.0949067	96.4	0.0467465	0.0519588	96.4	0.0247558	0.026806	96.4	0.0185225	0.0136203
96.6	0.27094	0.271086	96.6	0.170117	0.168984	96.6	0.0923288	0.0950793	96.6	0.0470501	0.0520595	96.6	0.0246232	0.0268596	96.6	0.0191446	0.013648
96.8	0.271231	0.27141	96.8	0.169912	0.169252	96.8	0.0922113	0.0952519	96.8	0.0461786	0.0521602	96.8	0.0247088	0.0269133	96.8	0.0195556	0.0136757
97	0.271727	0.271733	97	0.169414	0.16952	97	0.0920702	0.0954244	97	0.0458698	0.0522608	97	0.0241981	0.026967	97	0.0196141	0.0137035
97.2	0.272591	0.272055	97.2	0.169879	0.169787	97.2	0.0922149	0.0955968	97.2	0.046052	0.0523614	97.2	0.024981	0.0270207	97.2	0.0204088	0.0137312
97.4	0.272614	0.272377	97.4	0.169737	0.170054	97.4	0.0924881	0.0957691	97.4	0.0463875	0.052462	97.4	0.0252627	0.0270743	97.4	0.0203127	0.0137589
97.6	0.272591	0.272698	97.6	0.169163	0.170322	97.6	0.0921463	0.0959413	97.6	0.0459645	0.0525625	97.6	0.0260094	0.027128	97.6	0.0197001	0.0137866
97.8	0.273466	0.273018	97.8	0.169617	0.170588	97.8	0.0913932	0.0961135	97.8	0.0459685	0.052663	97.8	0.0257395	0.0271816	97.8	0.01944	0.0138143
98	0.274591	0.273338	98	0.170171	0.170855	98	0.0916801	0.0962855	98	0.0469464	0.0527635	98	0.0264513	0.0272353	98	0.0200838	0.0138421
98.2	0.274293	0.273657	98.2	0.17009	0.171121	98.2	0.0912589	0.0964575	98.2	0.0461535	0.052864	98.2	0.0261593	0.0272889	98.2	0.0196597	0.0138698
98.4	0.274799	0.273975	98.4	0.170518	0.171387	98.4	0.091456	0.0966293	98.4	0.0461512	0.0529644	98.4	0.0264577	0.0273425	98.4	0.0194639	0.0138975
98.6	0.27503	0.274293	98.6	0.170878	0.171652	98.6	0.0914005	0.0968011	98.6	0.0472604	0.0530648	98.6	0.0265982	0.0273961	98.6	0.0191984	0.0139252
98.8	0.275153	0.27461	98.8	0.171825	0.171918	98.8	0.0913711	0.0969727	98.8	0.0478076	0.0531652	98.8	0.0272485	0.0274497	98.8	0.0191495	0.0139529
99	0.275284	0.274926	99	0.171983	0.172183	99	0.0913142	0.0971443	99	0.0477424	0.0532655	99	0.0268505	0.0275033	99	0.0184827	0.0139806
99.2	0.276227	0.275242	99.2	0.172338	0.172448	99.2	0.0920865	0.0973158	99.2	0.0482941	0.0533658	99.2	0.0269836	0.0275569	99.2	0.0183088	0.0140083
99.4	0.276982	0.275557	99.4	0.173363	0.172712	99.4	0.0925852	0.0974872	99.4	0.0486771	0.0534661	99.4	0.0267722	0.0276105	99.4	0.0189621	0.014036
99.6	0.277439	0.275871	99.6	0.17381	0.172976	99.6	0.0929137	0.0976585	99.6	0.0486706	0.0535664	99.6	0.02605	0.0276641	99.6	0.0186862	0.0140637
99.8	0.277603	0.276185	99.8	0.174085	0.17324	99.8	0.0932449	0.0978297	99.8	0.0482045	0.0536666	99.8	0.0250276	0.0277177	99.8	0.0175914	0.0140914
100	0.277205	0.276498	100	0.173253	0.173504	100	0.0924177	0.0980008	100	0.0480338	0.0537668	100	0.0243006	0.0277712	100	0.0170873	0.0141191
100.2	0.276733	0.276811	100.2	0.173935	0.173767	100.2	0.0930999	0.0981719	100.2	0.0486349	0.053867	100.2	0.0244889	0.0278248	100.2	0.016636	0.0141468
100.4	0.276512	0.277122	100.4	0.174199	0.174031	100.4	0.0929825	0.0983428	100.4	0.048456	0.0539671	100.4	0.0248354	0.0278783	100.4	0.0173852	0.0141745
100.6	0.277361	0.277433	100.6	0.174455	0.174293	100.6	0.0933157	0.0985137	100.6	0.0486659	0.0540673	100.6	0.0253818	0.0279319	100.6	0.0178871	0.0142022
100.8	0.27751	0.277744	100.8	0.17414	0.174556	100.8	0.0933641	0.0986844	100.8	0.0475705	0.0541674	100.8	0.0257607	0.0279854	100.8	0.0178971	0.0142299
101	0.277268	0.278054	101	0.174474	0.174818	101	0.0937991	0.0988551	101	0.0480041	0.0542674	101	0.0261273	0.0280389	101	0.0188145	0.0142576
101.2	0.277982	0.278363	101.2	0.174968	0.17508	101.2	0.0944181	0.0990257	101.2	0.0479222	0.0543675	101.2	0.0265978	0.0280924	101.2	0.0199064	0.0142852
101.4	0.278229	0.278671	101.4	0.174684	0.175342	101.4	0.0942511	0.0991962	101.4	0.0477797	0.0544675	101.4	0.0266143	0.0281459	101.4	0.019507	0.0143129
101.6	0.277958	0.278979	101.6	0.174644	0.175604	101.6	0.0943563	0.0993665	101.6	0.0474408	0.0545675	101.6	0.0267287	0.0281994	101.6	0.019734	0.0143406
101.8	0.278191	0.279286	101.8	0.174615	0.175865	101.8	0.0942217	0.0995369	101.8	0.047082	0.0546674	101.8	0.0260764	0.0282529	101.8	0.0203613	0.0143683
102	0.279063	0.279593	102	0.17494	0.176126	102	0.0948876	0.0997071	102	0.0470657	0.0547673	102	0.0260356	0.0283064	102	0.0211327	0.014396
102.2	0.278414	0.279899	102.2	0.17468	0.176386	102.2	0.0954511	0.0998772	102.2	0.0465814	0.0548672	102.2	0.0257017	0.0283599	102.2	0.0214411	0.0144236
102.4	0.278509	0.280204	102.4	0.17534	0.176647	102.4	0.0959718	0.100047	102.4	0.0467972	0.0549671	102.4	0.0264561	0.0284133	102.4	0.0217166	0.0144513
102.6	0.278985	0.280508	102.6	0.176464	0.176907	102.6	0.0970821	0.100217	102.6	0.0478861	0.0550669	102.6	0.027159	0.0284668	102.6	0.022288	0.014479
102.8	0.278944	0.280812	102.8	0.176601	0.177167	102.8	0.0975077	0.100387	102.8	0.0479057	0.0551668	102.8	0.0270747	0.0285202	102.8	0.0218042	0.0145066
103	0.279352	0.281116	103	0.176438	0.177426	103	0.097342	0.100557	103	0.0477718	0.0552665	103	0.0269414	0.0285737	103	0.0206667	0.0145343
103.2	0.281163	0.281418	103.2	0.177937	0.177685	103.2	0.0984471	0.100726	103.2	0.0484382	0.0553663	103.2	0.0280377	0.0286271	103.2	0.0211308	0.014562
103.4	0.281876	0.28172	103.4	0.17948	0.177944	103.4	0.0992935	0.100896	103.4	0.0490368	0.055466	103.4	0.0280203	0.0286806	103.4	0.0214622	0.0145896
103.6	0.281796	0.282022	103.6	0.1788	0.178203	103.6	0.0988055	0.101066	103.6	0.0488277	0.0555657	103.6	0.0266574	0.028734	103.6	0.0203875	0.0146173
103.8	0.282434	0.282323	103.8	0.178659	0.178462	103.8	0.0983373	0.101235	103.8	0.0487154	0.0556654	103.8	0.0266342	0.0287874	103.8	0.0203613	0.0146449
104	0.283213	0.282623	104	0.17936	0.17872	104	0.0981649	0.101404	104	0.050133	0.0557651	104	0.0278932	0.0288408	104	0.0202642	0.0146726
104.2	0.284109	0.282922	104.2	0.180472	0.178978	104.2	0.0986298	0.101573	104.2	0.0509226	0.0558647	104.2	0.0285781	0.0288942	104.2	0.0202809	0.0147002
104.4	0.284669	0.283221	104.4	0.179878	0.179235	104.4	0.0982671	0.101743	104.4	0.0508988	0.0559643	104.4	0.0287503	0.0289476	104.4	0.0199272	0.0147279
104.6	0.285732	0.28352	104.6	0.17999	0.179493	104.6	0.0986066	0.101912	104.6	0.0513377	0.0560638	104.6	0.0296122	0.029001	104.6	0.0203038	0.0147555
104.8	0.286358	0.283817	104.8	0.1795	0.17975	104.8	0.0983835	0.102081	104.8	0.0512812	0.0561634	104.8	0.0292948	0.0290543	104.8	0.0201918	0.0147832
105	0.286806	0.284114	105	0.179948	0.180007	105	0.0980394	0.102249	105	0.0508127	0.0562629	105	0.0288932	0.0291077	105	0.0201737	0.0148108
105.2	0.287517	0.284411	105.2	0.179406	0.180263	105.2	0.0986057	0.102418	105.2	0.050591	0.0563623	105.2	0.0289143	0.0291611	105.2	0.0204216	0.0148385
105.4	0.288267	0.284706	105.4	0.179645	0.180519	105.4	0.0984712	0.102587	105.4	0.0511084	0.0564618	105.4	0.0292181	0.0292144	105.4	0.0210013	0.0148661
105.6	0.288281	0.285002	105.6	0.179656	0.180775	105.6	0.0981069	0.102755	105.6	0.0503772	0.0565612	105.6	0.0283452	0.0292678	105.6	0.0217489	0.0148937
105.8	0.289337	0.285296	105.8	0.179387	0.181031	105.8	0.0986038	0.102924	105.8	0.050409	0.0566606	105.8	0.027909	0.0293211	105.8	0.022492	0.0149214
106	0.289746	0.28559	106	0.179156	0.181287	106	0.0994585	0.103092	106	0.051122	0.05676	106	0.0283666	0.0293744	106	0.0233079	0.014949
106.2	0.289568	0.285883	106.2	0.178903	0.181542	106.2	0.0997573	0.103261	106.2	0.0509813	0.0568593	106.2	0.0286121	0.0294277	106.2	0.0236358	0.0149766
106.4	0.28966	0.286176	106.4	0.17976	0.181797	106.4	0.100193	0.103429	106.4	0.0517038	0.0569586	106.4	0.028805	0.029481	106.4	0.023935	0.0150043
106.6	0.290166	0.286468	106.6	0.179939	0.182051	106.6	0.100692	0.103597	106.6	0.0521361	0.0570579	106.6	0.0289391	0.0295344	106.6	0.024425	0.0150319
106.8	0.289826	0.28676	106.8	0.17906	0.182306	106.8	0.100317	0.103765	106.8	0.0514738	0.0571572	106.8	0.0290625	0.0295877	106.8	0.0239133	0.0150595
107	0.290606	0.287051	107	0.180087	0.18256	107	0.10066	0.103933	107	0.0518119	0.0572564	107	0.02896	0.0296409	107	0.0235665	0.0150871
107.2	0.290412	0.287341	107.2	0.180552	0.182814	107.2	0.101224	0.104101	107.2	0.0513908	0.0573556	107.2	0.0281785	0.0296942	107.2	0.0239216	0.0151147
107.4	0.29026	0.28763	107.4	0.18079	0.183067	107.4	0.101349	0.104269	107.4	0.0518414	0.0574548	107.4	0.0280024	0.0297475	107.4	0.0235719	0.0151424
107.6	0.290272	0.287919	107.6	0.180867	0.183321	107.6	0.101063	0.104436	107.6	0.0517683	0.0575539	107.6	0.0279961	0.0298008	107.6	0.0227012	0.01517
107.8	0.290354	0.288208	107.8	0.181348	0.183574	107.8	0.100832	0.104604	107.8	0.0518367	0.0576531	107.8	0.0281074	0.029854	107.8	0.0226189	0.0151976
108	0.289947	0.288496	108	0.181262	0.183827	108	0.100485	0.104772	108	0.0514008	0.0577521	108	0.0285746	0.0299073	108	0.0219396	0.0152252
108.2	0.290716	0.288783	108.2	0.182372	0.184079	108.2	0.101515	0.104939	108.2	0.0520426	0.0578512	108.2	0.0293646	0.0299605	108.2	0.0218475	0.0152528
108.4	0.290817	0.28907	108.4	0.182172	0.184331	108.4	0.101847	0.105106	108.4	0.0521584	0.0579502	108.4	0.0295816	0.0300137	108.4	0.0215475	0.0152804
108.6	0.290672	0.289356	108.6	0.182146	0.184583	108.6	0.101447	0.105274	108.6	0.0516525	0.0580493	108.6	0.029155	0.030067	108.6	0.0211655	0.015308
108.8	0.290406	0.289641	108.8	0.181798	0.184835	108.8	0.100974	0.105441	108.8	0.0509243	0.0581482	108.8	0.0281757	0.0301202	108.8	0.0201228	0.0153356
109	0.290357	0.289926	109	0.183378	0.185087	109	0.101183	0.105608	109	0.0507865	0.0582472	109	0.0286682	0.0301734	109	0.0205652	0.0153632
109.2	0.290892	0.29021	109.2	0.18433	0.185338	109.2	0.101516	0.105775	109.2	0.0519588	0.0583461	109.2	0.0290184	0.0302266	109.2	0.0212981	0.0153908
109.4	0.291659	0.290494	109.4	0.184697	0.185589	109.4	0.101397	0.105942	109.4	0.0515962	0.058445	109.4	0.0285399	0.0302798	109.4	0.0217349	0.0154184
109.6	0.292192	0.290777	109.6	0.184484	0.185839	109.6	0.10194	0.106109	109.6	0.0518668	0.0585439	109.6	0.0286585	0.030333	109.6	0.0225257	0.015446
109.8	0.293785	0.291059	109.8	0.185022	0.18609	109.8	0.103194	0.106275	109.8	0.052666	0.0586427	109.8	0.02934	0.0303862	109.8	0.0227377	0.0154736
110	0.293816	0.291341	110	0.185535	0.18634	110	0.103971	0.106442	110	0.0530345	0.0587415	110	0.029812	0.0304394	110	0.0227507	0.0155012
110.2	0.293955	0.291622	110.2	0.185321	0.18659	110.2	0.104374	0.106608	110.2	0.0527528	0.0588403	110.2	0.0297668	0.0304925	110.2	0.0222054	0.0155288
110.4	0.294125	0.291903	110.4	0.185745	0.186839	110.4	0.104593	0.106775	110.4	0.0530771	0.0589391	110.4	0.0304729	0.0305457	110.4	0.0221804	0.0155564
110.6	0.294885	0.292183	110.6	0.18602	0.187089	110.6	0.104898	0.106941	110.6	0.0528369	0.0590378	110.6	0.0308138	0.0305988	110.6	0.0220785	0.0155839
110.8	0.294671	0.292463	110.8	0.185741	0.187338	110.8	0.105534	0.107108	110.8	0.052767	0.0591365	110.8	0.0306169	0.030652	110.8	0.0219682	0.0156115
111	0.294693	0.292741	111	0.185988	0.187587	111	0.105203	0.107274	111	0.052275	0.0592352	111	0.0299013	0.0307051	111	0.021445	0.0156391
111.2	0.295184	0.29302	111.2	0.186378	0.187835	111.2	0.105184	0.10744	111.2	0.0526019	0.0593338	111.2	0.0296415	0.0307582	111.2	0.021215	0.0156667
111.4	0.296406	0.293297	111.4	0.186874	0.188083	111.4	0.105514	0.107606	111.4	0.0537806	0.0594325	111.4	0.030439	0.0308114	111.4	0.0215314	0.0156942
111.6	0.296272	0.293575	111.6	0.186188	0.188332	111.6	0.104877	0.107772	111.6	0.052642	0.0595311	111.6	0.0296384	0.0308645	111.6	0.0212897	0.0157218
111.8	0.297397	0.293851	111.8	0.187548	0.188579	111.8	0.105133	0.107938	111.8	0.0527249	0.0596296	111.8	0.030084	0.0309176	111.8	0.0220164	0.0157494
112	0.298157	0.294127	112	0.187943	0.188827	112	0.105753	0.108103	112	0.0534107	0.0597282	112	0.0302869	0.0309707	112	0.0222709	0.015777
112.2	0.299322	0.294403	112.2	0.189134	0.189074	112.2	0.106918	0.108269	112.2	0.054613	0.0598267	112.2	0.0305841	0.0310238	112.2	0.0226614	0.0158045
112.4	0.298835	0.294677	112.4	0.188355	0.189321	112.4	0.106219	0.108435	112.4	0.0540129	0.0599251	112.4	0.0301446	0.0310768	112.4	0.0225334	0.0158321
112.6	0.298102	0.294952	112.6	0.188978	0.189568	112.6	0.106467	0.1086	112.6	0.0543185	0.0600236	112.6	0.0297778	0.0311299	112.6	0.0224223	0.0158596
112.8	0.298118	0.295225	112.8	0.189583	0.189814	112.8	0.107225	0.108765	112.8	0.054192	0.060122	112.8	0.0297653	0.031183	112.8	0.0230441	0.0158872
113	0.298335	0.295499	113	0.190376	0.19006	113	0.107304	0.108931	113	0.0544363	0.0602204	113	0.029573	0.031236	113	0.0232823	0.0159148
113.2	0.299156	0.295771	113.2	0.190156	0.190306	113.2	0.107534	0.109096	113.2	0.0549766	0.0603188	113.2	0.0293638	0.0312891	113.2	0.0234039	0.0159423
113.4	0.298773	0.296043	113.4	0.189133	0.190552	113.4	0.10736	0.109261	113.4	0.0540161	0.0604172	113.4	0.0281206	0.0313421	113.4	0.0233241	0.0159699
113.6	0.299049	0.296314	113.6	0.189317	0.190798	113.6	0.107507	0.109426	113.6	0.0545759	0.0605155	113.6	0.027798	0.0313952	113.6	0.0237306	0.0159974
113.8	0.299101	0.296585	113.8	0.189777	0.191043	113.8	0.108082	0.109591	113.8	0.0543031	0.0606138	113.8	0.0282011	0.0314482	113.8	0.0232307	0.016025
114	0.298716	0.296856	114	0.189906	0.191288	114	0.108357	0.109756	114	0.0548682	0.060712	114	0.0291492	0.0315012	114	0.023216	0.0160525
114.2	0.29891	0.297125	114.2	0.19041	0.191532	114.2	0.107888	0.109921	114.2	0.0551493	0.0608103	114.2	0.0295227	0.0315542	114.2	0.0230664	0.0160801
114.4	0.299677	0.297394	114.4	0.191088	0.191777	114.4	0.108108	0.110085	114.4	0.0556238	0.0609085	114.4	0.0304459	0.0316072	114.4	0.0240335	0.0161076
114.6	0.299779	0.297663	114.6	0.191395	0.192021	114.6	0.107893	0.11025	114.6	0.0554961	0.0610066	114.6	0.0307562	0.0316602	114.6	0.0237517	0.0161351
114.8	0.300014	0.297931	114.8	0.191862	0.192265	114.8	0.107444	0.110414	114.8	0.0553598	0.0611048	114.8	0.0311513	0.0317132	114.8	0.023859	0.0161627
115	0.301264	0.298198	115	0.191674	0.192508	115	0.107325	0.110579	115	0.0552307	0.0612029	115	0.0314292	0.0317662	115	0.0239823	0.0161902
115.2	0.302202	0.298465	115.2	0.192091	0.192752	115.2	0.107686	0.110743	115.2	0.0557797	0.061301	115.2	0.0316269	0.0318192	115.2	0.0237442	0.0162177
115.4	0.303059	0.298732	115.4	0.192378	0.192995	115.4	0.107227	0.110907	115.4	0.0557985	0.0613991	115.4	0.0322895	0.0318721	115.4	0.0240772	0.0162453
115.6	0.304256	0.298997	115.6	0.19298	0.193238	115.6	0.106935	0.111072	115.6	0.0550636	0.0614971	115.6	0.0324687	0.0319251	115.6	0.0241789	0.0162728
115.8	0.305277	0.299263	115.8	0.193868	0.19348	115.8	0.107153	0.111236	115.8	0.0559857	0.0615952	115.8	0.0328179	0.031978	115.8	0.0245621	0.0163003
116	0.30513	0.299527	116	0.193479	0.193723	116	0.107322	0.1114	116	0.0559736	0.0616931	116	0.0328502	0.032031	116	0.0239896	0.0163279
116.2	0.305505	0.299791	116.2	0.193775	0.193965	116.2	0.106911	0.111564	116.2	0.0559823	0.0617911	116.2	0.0330131	0.0320839	116.2	0.0234113	0.0163554
116.4	0.305391	0.300055	116.4	0.19335	0.194207	116.4	0.106831	0.111727	116.4	0.0556399	0.061889	116.4	0.0324423	0.0321368	116.4	0.022764	0.0163829
116.6	0.3048	0.300318	116.6	0.193206	0.194448	116.6	0.106695	0.111891	116.6	0.0543207	0.0619869	116.6	0.0315117	0.0321898	116.6	0.0214317	0.0164104
116.8	0.304792	0.30058	116.8	0.19287	0.19469	116.8	0.106746	0.112055	116.8	0.0537132	0.0620848	116.8	0.0310921	0.0322427	116.8	0.0209167	0.0164379
117	0.305006	0.300842	117	0.193017	0.194931	117	0.10683	0.112218	117	0.0542368	0.0621827	117	0.0307585	0.0322956	117	0.0209583	0.0164654
117.2	0.304925	0.301104	117.2	0.192719	0.195171	117.2	0.106095	0.112382	117.2	0.0541733	0.0622805	117.2	0.0299555	0.0323485	117.2	0.0207945	0.016493
117.4	0.30423	0.301364	117.4	0.192447	0.195412	117.4	0.1061	0.112545	117.4	0.054049	0.0623783	117.4	0.0293288	0.0324014	117.4	0.0206414	0.0165205
117.6	0.304603	0.301625	117.6	0.193491	0.195652	117.6	0.107254	0.112709	117.6	0.0548646	0.0624761	117.6	0.029873	0.0324543	117.6	0.0212028	0.016548
117.8	0.305045	0.301884	117.8	0.19392	0.195892	117.8	0.1087	0.112872	117.8	0.0556774	0.0625738	117.8	0.0309618	0.0325071	117.8	0.0219028	0.0165755
118	0.304835	0.302143	118	0.194878	0.196132	118	0.109126	0.113035	118	0.0565602	0.0626715	118	0.0310206	0.03256	118	0.0223125	0.016603
118.2	0.304604	0.302402	118.2	0.195667	0.196372	118.2	0.109259	0.113198	118.2	0.0573323	0.0627692	118.2	0.0309245	0.0326129	118.2	0.0229909	0.0166305
118.4	0.305079	0.30266	118.4	0.196174	0.196611	118.4	0.110285	0.113361	118.4	0.0576588	0.0628669	118.4	0.0320073	0.0326657	118.4	0.0236825	0.016658
118.6	0.304809	0.302918	118.6	0.197574	0.19685	118.6	0.111086	0.113524	118.6	0.0579609	0.0629645	118.6	0.0327762	0.0327185	118.6	0.0235926	0.0166855
118.8	0.305748	0.303175	118.8	0.198907	0.197089	118.8	0.112571	0.113686	118.8	0.0592619	0.0630621	118.8	0.0339453	0.0327714	118.8	0.024723	0.016713
119	0.306048	0.303431	119	0.199045	0.197327	119	0.113373	0.113849	119	0.0589265	0.0631597	119	0.0341763	0.0328242	119	0.0249125	0.0167405
119.2	0.306951	0.303687	119.2	0.200418	0.197566	119.2	0.114113	0.114012	119.2	0.0601774	0.0632572	119.2	0.0354644	0.032877	119.2	0.025333	0.016768
119.4	0.308234	0.303942	119.4	0.201196	0.197804	119.4	0.114917	0.114174	119.4	0.0614828	0.0633548	119.4	0.0357401	0.0329298	119.4	0.0268823	0.0167955
119.6	0.308634	0.304197	119.6	0.201541	0.198042	119.6	0.115598	0.114337	119.6	0.0612593	0.0634523	119.6	0.0358856	0.0329827	119.6	0.0277596	0.0168229
119.8	0.30887	0.304452	119.8	0.201807	0.198279	119.8	0.115891	0.114499	119.8	0.061191	0.0635497	119.8	0.0358122	0.0330355	119.8	0.0277163	0.0168504
120	0.309249	0.304705	120	0.202563	0.198516	120	0.116646	0.114661	120	0.061136	0.0636472	120	0.0359224	0.0330882	120	0.0274219	0.0168779
120.2	0.30917	0.304959	120.2	0.202393	0.198754	120.2	0.116129	0.114823	120.2	0.0602638	0.0637446	120.2	0.0348439	0.033141	120.2	0.0273259	0.0169054
120.4	0.30916	0.305211	120.4	0.201903	0.19899	120.4	0.11541	0.114985	120.4	0.0590326	0.063842	120.4	0.0341438	0.0331938	120.4	0.026158	0.0169329
120.6	0.309445	0.305463	120.6	0.201149	0.199227	120.6	0.115189	0.115147	120.6	0.0578251	0.0639393	120.6	0.0331609	0.0332466	120.6	0.0251309	0.0169603
120.8	0.309597	0.305715	120.8	0.201536	0.199463	120.8	0.115787	0.115309	120.8	0.0583615	0.0640367	120.8	0.032816	0.0332993	120.8	0.0257306	0.0169878
121	0.309843	0.305966	121	0.201208	0.199699	121	0.11454	0.115471	121	0.05732	0.064134	121	0.0319925	0.0333521	121	0.0251357	0.0170153
121.2	0.310189	0.306217	121.2	0.20047	0.199935	121.2	0.113665	0.115633	121.2	0.0564278	0.0642313	121.2	0.0313476	0.0334048	121.2	0.0246088	0.0170428
121.4	0.311194	0.306467	121.4	0.199712	0.200171	121.4	0.114852	0.115795	121.4	0.056712	0.0643285	121.4	0.0312389	0.0334576	121.4	0.0250016	0.0170702
121.6	0.311765	0.306716	121.6	0.200074	0.200406	121.6	0.115102	0.115956	121.6	0.056445	0.0644257	121.6	0.030157	0.0335103	121.6	0.0248449	0.0170977
121.8	0.312039	0.306965	121.8	0.199582	0.200641	121.8	0.115239	0.116118	121.8	0.0563803	0.0645229	121.8	0.0302667	0.033563	121.8	0.0250724	0.0171252
122	0.311918	0.307214	122	0.199875	0.200876	122	0.114757	0.116279	122	0.0565619	0.0646201	122	0.0304902	0.0336157	122	0.0252465	0.0171526
122.2	0.312133	0.307462	122.2	0.199959	0.20111	122.2	0.11441	0.11644	122.2	0.0564132	0.0647172	122.2	0.0308364	0.0336684	122.2	0.0246515	0.0171801
122.4	0.312887	0.307709	122.4	0.201106	0.201345	122.4	0.115087	0.116602	122.4	0.056782	0.0648144	122.4	0.0314289	0.0337211	122.4	0.0245241	0.0172075
122.6	0.313314	0.307956	122.6	0.202172	0.201579	122.6	0.115314	0.116763	122.6	0.057944	0.0649115	122.6	0.032419	0.0337738	122.6	0.0245815	0.017235
122.8	0.314558	0.308203	122.8	0.203063	0.201812	122.8	0.11573	0.116924	122.8	0.0586783	0.0650085	122.8	0.0328971	0.0338265	122.8	0.0244217	0.0172624
123	0.314883	0.308449	123	0.203218	0.202046	123	0.115659	0.117085	123	0.0583636	0.0651055	123	0.032643	0.0338792	123	0.024419	0.0172899
123.2	0.315958	0.308694	123.2	0.204417	0.202279	123.2	0.115985	0.117246	123.2	0.0600254	0.0652026	123.2	0.033738	0.0339318	123.2	0.0250881	0.0173173
123.4	0.316113	0.308939	123.4	0.20466	0.202512	123.4	0.115742	0.117406	123.4	0.0599626	0.0652995	123.4	0.0334085	0.0339845	123.4	0.0254089	0.0173448
123.6	0.316419	0.309183	123.6	0.205242	0.202745	123.6	0.116063	0.117567	123.6	0.0597495	0.0653965	123.6	0.0344594	0.0340372	123.6	0.0253633	0.0173722
123.8	0.315844	0.309427	123.8	0.205777	0.202978	123.8	0.11582	0.117728	123.8	0.0592679	0.0654934	123.8	0.034397	0.0340898	123.8	0.0248428	0.0173997
124	0.315264	0.309671	124	0.205544	0.20321	124	0.115601	0.117888	124	0.0592197	0.0655903	124	0.0341573	0.0341424	124	0.0246796	0.0174271
124.2	0.316393	0.309913	124.2	0.206719	0.203442	124.2	0.115825	0.118049	124.2	0.0592854	0.0656872	124.2	0.0350607	0.0341951	124.2	0.0258158	0.0174545
124.4	0.316952	0.310156	124.4	0.207054	0.203674	124.4	0.115617	0.118209	124.4	0.0599007	0.065784	124.4	0.0347818	0.0342477	124.4	0.0256649	0.017482
124.6	0.316832	0.310398	124.6	0.206585	0.203906	124.6	0.115811	0.118369	124.6	0.060613	0.0658808	124.6	0.0344103	0.0343003	124.6	0.0260557	0.0175094
124.8	0.316625	0.310639	124.8	0.206717	0.204137	124.8	0.115872	0.11853	124.8	0.0604745	0.0659776	124.8	0.0346824	0.0343529	124.8	0.0263489	0.0175368
125	0.316884	0.31088	125	0.206181	0.204368	125	0.11512	0.11869	125	0.0605686	0.0660744	125	0.0351784	0.0344055	125	0.026502	0.0175643
125.2	0.316613	0.31112	125.2	0.20568	0.204599	125.2	0.115688	0.11885	125.2	0.0612503	0.0661711	125.2	0.0347615	0.0344581	125.2	0.0272443	0.0175917
125.4	0.317614	0.31136	125.4	0.205826	0.20483	125.4	0.116757	0.11901	125.4	0.0615346	0.0662678	125.4	0.034503	0.0345107	125.4	0.0281274	0.0176191
125.6	0.317644	0.311599	125.6	0.205945	0.20506	125.6	0.116311	0.119169	125.6	0.0622335	0.0663645	125.6	0.0345529	0.0345633	125.6	0.0277612	0.0176465
125.8	0.317243	0.311838	125.8	0.205684	0.20529	125.8	0.116509	0.119329	125.8	0.0617972	0.0664612	125.8	0.0347788	0.0346158	125.8	0.0281557	0.017674
126	0.317032	0.312076	126	0.206231	0.20552	126	0.116359	0.119489	126	0.0620112	0.0665578	126	0.0345401	0.0346684	126	0.0274418	0.0177014
126.2	0.317144	0.312314	126.2	0.206957	0.20575	126.2	0.117156	0.119648	126.2	0.062223	0.0666544	126.2	0.034883	0.0347209	126.2	0.0270032	0.0177288
126.4	0.317519	0.312551	126.4	0.207933	0.205979	126.4	0.117994	0.119808	126.4	0.0628386	0.066751	126.4	0.0349457	0.0347735	126.4	0.0272061	0.0177562
126.6	0.318226	0.312788	126.6	0.20868	0.206208	126.6	0.118214	0.119967	126.6	0.0630516	0.0668475	126.6	0.0350172	0.034826	126.6	0.0271672	0.0177836
126.8	0.318245	0.313024	126.8	0.208813	0.206437	126.8	0.118782	0.120127	126.8	0.062231	0.0669441	126.8	0.0342643	0.0348786	126.8	0.0266812	0.017811
127	0.317613	0.31326	127	0.208889	0.206666	127	0.118564	0.120286	127	0.0613951	0.0670406	127	0.0336712	0.0349311	127	0.0260284	0.0178384
127.2	0.31728	0.313495	127.2	0.209757	0.206895	127.2	0.118119	0.120445	127.2	0.0611685	0.067137	127.2	0.0342944	0.0349836	127.2	0.0251782	0.0178659
127.4	0.317023	0.31373	127.4	0.209937	0.207123	127.4	0.118558	0.120604	127.4	0.060957	0.0672335	127.4	0.0340949	0.0350361	127.4	0.0244004	0.0178933
127.6	0.31603	0.313965	127.6	0.209703	0.207351	127.6	0.118411	0.120763	127.6	0.0599662	0.0673299	127.6	0.0332625	0.0350886	127.6	0.0231664	0.0179207
127.8	0.315359	0.314198	127.8	0.210185	0.207578	127.8	0.117757	0.120922	127.8	0.0581171	0.0674263	127.8	0.032593	0.0351411	127.8	0.0218227	0.0179481
128	0.315906	0.314432	128	0.210678	0.207806	128	0.118152	0.121081	128	0.0585013	0.0675226	128	0.0329586	0.0351936	128	0.0217061	0.0179755
128.2	0.316801	0.314665	128.2	0.211615	0.208033	128.2	0.118394	0.12124	128.2	0.058786	0.0676189	128.2	0.0332762	0.0352461	128.2	0.0223645	0.0180028
128.4	0.316611	0.314897	128.4	0.211254	0.20826	128.4	0.118036	0.121398	128.4	0.0585506	0.0677152	128.4	0.0334989	0.0352985	128.4	0.022066	0.0180302
128.6	0.316677	0.315129	128.6	0.210818	0.208487	128.6	0.118222	0.121557	128.6	0.0585238	0.0678115	128.6	0.0339407	0.035351	128.6	0.0222149	0.0180576
128.8	0.316652	0.31536	128.8	0.210796	0.208714	128.8	0.11865	0.121716	128.8	0.0580123	0.0679078	128.8	0.0332059	0.0354035	128.8	0.0220147	0.018085
129	0.316822	0.315591	129	0.210723	0.20894	129	0.11852	0.121874	129	0.0582644	0.068004	129	0.0333718	0.0354559	129	0.0228441	0.0181124
129.2	0.31713	0.315822	129.2	0.210811	0.209166	129.2	0.119	0.122032	129.2	0.058357	0.0681002	129.2	0.0335067	0.0355083	129.2	0.0233412	0.0181398
129.4	0.319298	0.316051	129.4	0.21144	0.209392	129.4	0.119609	0.122191	129.4	0.0590254	0.0681964	129.4	0.0341055	0.0355608	129.4	0.0240296	0.0181672
129.6	0.319119	0.316281	129.6	0.210954	0.209617	129.6	0.119281	0.122349	129.6	0.0593599	0.0682925	129.6	0.0336483	0.0356132	129.6	0.0235067	0.0181946
129.8	0.319482	0.31651	129.8	0.211191	0.209843	129.8	0.119838	0.122507	129.8	0.0596901	0.0683886	129.8	0.0338146	0.0356656	129.8	0.0241138	0.0182219
130	0.319958	0.316738	130	0.211502	0.210068	130	0.120335	0.122665	130	0.061012	0.0684847	130	0.0345506	0.035718	130	0.0252569	0.0182493
130.2	0.321267	0.316966	130.2	0.212501	0.210293	130.2	0.121128	0.122823	130.2	0.0617594	0.0685808	130.2	0.0355994	0.0357704	130.2	0.0260654	0.0182767
130.4	0.321964	0.317194	130.4	0.212588	0.210517	130.4	0.121776	0.122981	130.4	0.0621014	0.0686768	130.4	0.0354294	0.0358228	130.4	0.0267839	0.0183041
130.6	0.323282	0.317421	130.6	0.212672	0.210742	130.6	0.122342	0.123138	130.6	0.062993	0.0687728	130.6	0.0357421	0.0358752	130.6	0.0270033	0.0183314
130.8	0.323245	0.317648	130.8	0.212559	0.210966	130.8	0.122642	0.123296	130.8	0.0629364	0.0688688	130.8	0.0355081	0.0359276	130.8	0.0258848	0.0183588
131	0.323851	0.317874	131	0.213362	0.21119	131	0.123023	0.123453	131	0.0640139	0.0689648	131	0.0357949	0.03598	131	0.025535	0.0183862
131.2	0.323635	0.318099	131.2	0.213778	0.211413	131.2	0.122884	0.123611	131.2	0.0647745	0.0690607	131.2	0.0365274	0.0360323	131.2	0.0254479	0.0184135
131.4	0.323467	0.318325	131.4	0.213711	0.211637	131.4	0.122841	0.123768	131.4	0.0643577	0.0691566	131.4	0.036342	0.0360847	131.4	0.0245112	0.0184409
131.6	0.323172	0.318549	131.6	0.213848	0.21186	131.6	0.122992	0.123926	131.6	0.0641984	0.0692525	131.6	0.0358746	0.036137	131.6	0.0237551	0.0184682
131.8	0.323879	0.318773	131.8	0.21425	0.212083	131.8	0.123691	0.124083	131.8	0.0639464	0.0693483	131.8	0.0358034	0.0361894	131.8	0.0229592	0.0184956
132	0.323474	0.318997	132	0.213618	0.212306	132	0.123498	0.12424	132	0.0633288	0.0694441	132	0.0359923	0.0362417	132	0.0224294	0.018523
132.2	0.324587	0.31922	132.2	0.214587	0.212528	132.2	0.124014	0.124397	132.2	0.0635119	0.0695399	132.2	0.036466	0.036294	132.2	0.0222453	0.0185503
132.4	0.325246	0.319443	132.4	0.214933	0.212751	132.4	0.124928	0.124554	132.4	0.063283	0.0696357	132.4	0.037021	0.0363463	132.4	0.0221727	0.0185777
132.6	0.324801	0.319666	132.6	0.214772	0.212973	132.6	0.124907	0.124711	132.6	0.0625727	0.0697314	132.6	0.0360734	0.0363986	132.6	0.0222364	0.018605
132.8	0.324174	0.319888	132.8	0.214889	0.213195	132.8	0.124309	0.124868	132.8	0.0616625	0.0698272	132.8	0.03557	0.036451	132.8	0.0213886	0.0186323
133	0.324228	0.320109	133	0.214619	0.213416	133	0.124571	0.125025	133	0.0614232	0.0699228	133	0.0357428	0.0365032	133	0.0214334	0.0186597
133.2	0.325484	0.32033	133.2	0.215193	0.213637	133.2	0.125043	0.125181	133.2	0.0623056	0.0700185	133.2	0.0356692	0.0365555	133.2	0.0220596	0.018687
133.4	0.3258	0.32055	133.4	0.215357	0.213859	133.4	0.124983	0.125338	133.4	0.0622629	0.0701141	133.4	0.0353102	0.0366078	133.4	0.0216448	0.0187144
133.6	0.325423	0.32077	133.6	0.21508	0.214079	133.6	0.124932	0.125494	133.6	0.0619898	0.0702097	133.6	0.0346671	0.0366601	133.6	0.0220229	0.0187417
133.8	0.325934	0.32099	133.8	0.214651	0.2143	133.8	0.124608	0.125651	133.8	0.0622351	0.0703053	133.8	0.0341884	0.0367124	133.8	0.0222796	0.018769
134	0.326368	0.321209	134	0.215128	0.21452	134	0.124161	0.125807	134	0.0622622	0.0704009	134	0.0343938	0.0367646	134	0.0225442	0.0187964
134.2	0.326532	0.321428	134.2	0.215292	0.214741	134.2	0.123523	0.125963	134.2	0.0623967	0.0704964	134.2	0.033987	0.0368169	134.2	0.0220122	0.0188237
134.4	0.326839	0.321646	134.4	0.215755	0.214961	134.4	0.123767	0.126119	134.4	0.0620274	0.0705919	134.4	0.0337133	0.0368691	134.4	0.0225685	0.018851
134.6	0.327486	0.321864	134.6	0.216273	0.21518	134.6	0.12429	0.126275	134.6	0.063054	0.0706874	134.6	0.0337885	0.0369213	134.6	0.0228012	0.0188784
134.8	0.327484	0.322081	134.8	0.216777	0.2154	134.8	0.123976	0.126431	134.8	0.0630801	0.0707828	134.8	0.0340979	0.0369736	134.8	0.0234603	0.0189057
135	0.327407	0.322298	135	0.217258	0.215619	135	0.124245	0.126587	135	0.0635039	0.0708782	135	0.035167	0.0370258	135	0.0248921	0.018933
135.2	0.327579	0.322514	135.2	0.217952	0.215838	135.2	0.124832	0.126743	135.2	0.0640977	0.0709736	135.2	0.0361139	0.037078	135.2	0.0261151	0.0189603
135.4	0.32831	0.32273	135.4	0.218183	0.216057	135.4	0.125397	0.126899	135.4	0.0643302	0.071069	135.4	0.0353877	0.0371302	135.4	0.0263464	0.0189877
135.6	0.32802	0.322945	135.6	0.218289	0.216275	135.6	0.125187	0.127055	135.6	0.0646904	0.0711643	135.6	0.0352684	0.0371824	135.6	0.0269318	0.019015
135.8	0.32791	0.32316	135.8	0.219172	0.216494	135.8	0.125326	0.12721	135.8	0.0644077	0.0712597	135.8	0.0359596	0.0372346	135.8	0.0264686	0.0190423
136	0.328798	0.323375	136	0.2199	0.216712	136	0.126336	0.127366	136	0.0653166	0.0713549	136	0.0372601	0.0372868	136	0.0278923	0.0190696
136.2	0.329395	0.323589	136.2	0.220761	0.21693	136.2	0.1271	0.127521	136.2	0.0668601	0.0714502	136.2	0.0376148	0.0373389	136.2	0.028593	0.0190969
136.4	0.328952	0.323803	136.4	0.220591	0.217147	136.4	0.127038	0.127676	136.4	0.0666497	0.0715454	136.4	0.0378227	0.0373911	136.4	0.0287684	0.0191242
136.6	0.3284	0.324016	136.6	0.220192	0.217365	136.6	0.126319	0.127832	136.6	0.0659265	0.0716406	136.6	0.0374255	0.0374433	136.6	0.0281712	0.0191515
136.8	0.328808	0.324229	136.8	0.219654	0.217582	136.8	0.125957	0.127987	136.8	0.0660479	0.0717358	136.8	0.0364199	0.0374954	136.8	0.0272222	0.0191788
137	0.329383	0.324441	137	0.219511	0.217799	137	0.126409	0.128142	137	0.0664021	0.071831	137	0.0358682	0.0375476	137	0.027072	0.0192061
137.2	0.330062	0.324653	137.2	0.220104	0.218016	137.2	0.127151	0.128297	137.2	0.0668524	0.0719261	137.2	0.0360685	0.0375997	137.2	0.0270364	0.0192334
137.4	0.329931	0.324864	137.4	0.219934	0.218232	137.4	0.126573	0.128452	137.4	0.0660957	0.0720212	137.4	0.0359459	0.0376518	137.4	0.0260988	0.0192607
137.6	0.330539	0.325075	137.6	0.220291	0.218448	137.6	0.126118	0.128607	137.6	0.0656225	0.0721163	137.6	0.0349802	0.037704	137.6	0.0251909	0.019288
137.8	0.33043	0.325286	137.8	0.219822	0.218664	137.8	0.125157	0.128761	137.8	0.0646504	0.0722113	137.8	0.0343113	0.0377561	137.8	0.0238839	0.0193153
138	0.330886	0.325496	138	0.219899	0.21888	138	0.124735	0.128916	138	0.0645903	0.0723063	138	0.0344903	0.0378082	138	0.0233534	0.0193426
138.2	0.331118	0.325706	138.2	0.219894	0.219096	138.2	0.124593	0.129071	138.2	0.064531	0.0724013	138.2	0.0342973	0.0378603	138.2	0.0232224	0.0193699
138.4	0.331957	0.325915	138.4	0.220959	0.219311	138.4	0.125447	0.129225	138.4	0.0645472	0.0724963	138.4	0.0348793	0.0379124	138.4	0.0235991	0.0193972
138.6	0.332004	0.326124	138.6	0.22079	0.219526	138.6	0.126106	0.129379	138.6	0.0655439	0.0725912	138.6	0.0356602	0.0379645	138.6	0.0238351	0.0194245
138.8	0.332567	0.326332	138.8	0.221252	0.219741	138.8	0.125733	0.129534	138.8	0.0654199	0.0726862	138.8	0.0355945	0.0380165	138.8	0.0237861	0.0194518
139	0.332933	0.32654	139	0.221558	0.219956	139	0.126874	0.129688	139	0.0658145	0.072781	139	0.035605	0.0380686	139	0.0239512	0.019479
139.2	0.333385	0.326747	139.2	0.22134	0.22017	139.2	0.126775	0.129842	139.2	0.0667393	0.0728759	139.2	0.0355071	0.0381207	139.2	0.0237865	0.0195063
139.4	0.333737	0.326954	139.4	0.220672	0.220385	139.4	0.126186	0.129996	139.4	0.066704	0.0729707	139.4	0.0339664	0.0381727	139.4	0.0235982	0.0195336
139.6	0.333244	0.327161	139.6	0.220056	0.220599	139.6	0.125747	0.13015	139.6	0.0666855	0.0730656	139.6	0.0339593	0.0382248	139.6	0.0235182	0.0195609
139.8	0.333427	0.327367	139.8	0.220007	0.220812	139.8	0.126461	0.130304	139.8	0.0678938	0.0731603	139.8	0.0345296	0.0382768	139.8	0.023541	0.0195881
140	0.332692	0.327573	140	0.218972	0.221026	140	0.126586	0.130458	140	0.0684924	0.0732551	140	0.0342446	0.0383288	140	0.0236791	0.0196154
140.2	0.332303	0.327778	140.2	0.218581	0.221239	140.2	0.126367	0.130612	140.2	0.0682833	0.0733498	140.2	0.0339642	0.0383809	140.2	0.02353	0.0196427
140.4	0.332409	0.327983	140.4	0.219328	0.221452	140.4	0.126803	0.130766	140.4	0.0680359	0.0734445	140.4	0.0336158	0.0384329	140.4	0.023544	0.0196699
140.6	0.332119	0.328188	140.6	0.218717	0.221665	140.6	0.125666	0.130919	140.6	0.067205	0.0735392	140.6	0.0325446	0.0384849	140.6	0.0227325	0.0196972
140.8	0.332102	0.328392	140.8	0.219298	0.221878	140.8	0.125903	0.131073	140.8	0.0664284	0.0736338	140.8	0.032621	0.0385369	140.8	0.0230271	0.0197245
141	0.332765	0.328595	141	0.220819	0.22209	141	0.126929	0.131226	141	0.0667368	0.0737285	141	0.0328052	0.0385889	141	0.0237086	0.0197517
141.2	0.3326	0.328798	141.2	0.221939	0.222303	141.2	0.127329	0.131379	141.2	0.0662018	0.0738231	141.2	0.0327585	0.0386409	141.2	0.0235995	0.019779
141.4	0.332229	0.329001	141.4	0.222035	0.222515	141.4	0.126596	0.131533	141.4	0.0649818	0.0739176	141.4	0.03254	0.0386928	141.4	0.0236041	0.0198062
141.6	0.332048	0.329203	141.6	0.223005	0.222726	141.6	0.126973	0.131686	141.6	0.0644295	0.0740122	141.6	0.033239	0.0387448	141.6	0.0238837	0.0198335
141.8	0.331857	0.329405	141.8	0.222568	0.222938	141.8	0.127768	0.131839	141.8	0.0636247	0.0741067	141.8	0.0336648	0.0387968	141.8	0.0246963	0.0198607
142	0.332205	0.329607	142	0.222916	0.223149	142	0.127475	0.131992	142	0.0632031	0.0742012	142	0.0332379	0.0388487	142	0.0246875	0.019888
142.2	0.332748	0.329808	142.2	0.22447	0.22336	142.2	0.128003	0.132145	142.2	0.0635696	0.0742957	142.2	0.0340984	0.0389007	142.2	0.0255722	0.0199152
142.4	0.333425	0.330008	142.4	0.225753	0.223571	142.4	0.128608	0.132298	142.4	0.0638573	0.0743901	142.4	0.0348501	0.0389526	142.4	0.0260359	0.0199425
142.6	0.334111	0.330209	142.6	0.226247	0.223782	142.6	0.129481	0.132451	142.6	0.0642347	0.0744845	142.6	0.0350553	0.0390045	142.6	0.0262614	0.0199697
142.8	0.335044	0.330408	142.8	0.226344	0.223992	142.8	0.130049	0.132603	142.8	0.0642768	0.0745789	142.8	0.0341046	0.0390565	142.8	0.0262611	0.019997
143	0.335327	0.330608	143	0.226005	0.224202	143	0.130647	0.132756	143	0.0647672	0.0746732	143	0.0348191	0.0391084	143	0.0265702	0.0200242
143.2	0.335753	0.330807	143.2	0.225482	0.224412	143.2	0.130474	0.132908	143.2	0.0651785	0.0747676	143.2	0.0346078	0.0391603	143.2	0.0263205	0.0200514
143.4	0.337067	0.331005	143.4	0.22551	0.224622	143.4	0.131039	0.133061	143.4	0.0663014	0.0748619	143.4	0.0341246	0.0392122	143.4	0.0264994	0.0200787
143.6	0.337164	0.331203	143.6	0.225219	0.224832	143.6	0.131126	0.133213	143.6	0.0673807	0.0749562	143.6	0.0346756	0.0392641	143.6	0.0265131	0.0201059
143.8	0.337555	0.331401	143.8	0.224729	0.225041	143.8	0.13099	0.133366	143.8	0.0680811	0.0750504	143.8	0.0351622	0.039316	143.8	0.0262427	0.0201331
144	0.338571	0.331598	144	0.225583	0.22525	144	0.131891	0.133518	144	0.0689638	0.0751446	144	0.0362253	0.0393679	144	0.0267705	0.0201604
144.2	0.339789	0.331795	144.2	0.225294	0.225459	144.2	0.131421	0.13367	144.2	0.0693892	0.0752388	144.2	0.0363058	0.0394197	144.2	0.0273165	0.0201876
144.4	0.339313	0.331992	144.4	0.225115	0.225668	144.4	0.130493	0.133822	144.4	0.0688125	0.075333	144.4	0.0361238	0.0394716	144.4	0.0264552	0.0202148
144.6	0.340292	0.332188	144.6	0.225761	0.225876	144.6	0.130841	0.133974	144.6	0.0692172	0.0754272	144.6	0.0370396	0.0395235	144.6	0.0265268	0.020242
144.8	0.340243	0.332383	144.8	0.226138	0.226084	144.8	0.13105	0.134126	144.8	0.0694536	0.0755213	144.8	0.0378809	0.0395753	144.8	0.0268833	0.0202693
145	0.340129	0.332578	145	0.226123	0.226292	145	0.130805	0.134278	145	0.0695553	0.0756154	145	0.0371896	0.0396272	145	0.0258573	0.0202965
145.2	0.339642	0.332773	145.2	0.226192	0.2265	145.2	0.130594	0.134429	145.2	0.0690123	0.0757095	145.2	0.037501	0.039679	145.2	0.0253751	0.0203237
145.4	0.339692	0.332968	145.4	0.226295	0.226707	145.4	0.13122	0.134581	145.4	0.068921	0.0758035	145.4	0.0379301	0.0397308	145.4	0.0262842	0.0203509
145.6	0.339242	0.333162	145.6	0.226256	0.226915	145.6	0.131136	0.134733	145.6	0.0683826	0.0758975	145.6	0.0379645	0.0397826	145.6	0.0265564	0.0203781
145.8	0.338632	0.333355	145.8	0.225949	0.227122	145.8	0.130947	0.134884	145.8	0.067478	0.0759915	145.8	0.0369521	0.0398345	145.8	0.0258484	0.0204053
146	0.33863	0.333548	146	0.226418	0.227329	146	0.130062	0.135036	146	0.066715	0.0760855	146	0.0358294	0.0398863	146	0.0257223	0.0204325
146.2	0.339248	0.333741	146.2	0.227277	0.227536	146.2	0.13076	0.135187	146.2	0.0669801	0.0761794	146.2	0.0364043	0.0399381	146.2	0.0263316	0.0204597
146.4	0.338911	0.333934	146.4	0.227035	0.227742	146.4	0.130947	0.135338	146.4	0.0666935	0.0762733	146.4	0.0360134	0.0399899	146.4	0.0259486	0.0204869
146.6	0.338752	0.334126	146.6	0.226368	0.227948	146.6	0.131734	0.135489	146.6	0.0665823	0.0763672	146.6	0.0355386	0.0400416	146.6	0.0255689	0.0205141
146.8	0.339003	0.334317	146.8	0.226494	0.228154	146.8	0.132496	0.13564	146.8	0.0666059	0.0764611	146.8	0.0350128	0.0400934	146.8	0.0253006	0.0205413
147	0.339006	0.334508	147	0.227178	0.22836	147	0.132908	0.135791	147	0.0673843	0.0765549	147	0.0352524	0.0401452	147	0.0259431	0.0205685
147.2	0.339644	0.334699	147.2	0.228264	0.228566	147.2	0.133289	0.135942	147.2	0.0677679	0.0766487	147.2	0.0354721	0.0401969	147.2	0.0265069	0.0205957
147.4	0.33968	0.334889	147.4	0.22876	0.228771	147.4	0.133468	0.136093	147.4	0.0682529	0.0767425	147.4	0.0352805	0.0402487	147.4	0.0266428	0.0206229
147.6	0.340534	0.335079	147.6	0.228766	0.228976	147.6	0.134068	0.136244	147.6	0.0687634	0.0768362	147.6	0.0355858	0.0403004	147.6	0.0271372	0.0206501
147.8	0.341484	0.335269	147.8	0.22883	0.229181	147.8	0.13421	0.136395	147.8	0.0695986	0.07693	147.8	0.0364844	0.0403522	147.8	0.0275158	0.0206773
148	0.342124	0.335458	148	0.229538	0.229386	148	0.134348	0.136545	148	0.0700033	0.0770237	148	0.0375056	0.0404039	148	0.0280992	0.0207045
148.2	0.342502	0.335647	148.2	0.229046	0.22959	148.2	0.133954	0.136696	148.2	0.0709417	0.0771173	148.2	0.0374416	0.0404556	148.2	0.0281124	0.0207317
148.4	0.342748	0.335835	148.4	0.229205	0.229795	148.4	0.134456	0.136846	148.4	0.0716685	0.077211	148.4	0.0379259	0.0405073	148.4	0.0284816	0.0207588
148.6	0.343075	0.336023	148.6	0.23006	0.229999	148.6	0.134724	0.136996	148.6	0.0726121	0.0773046	148.6	0.0382129	0.0405591	148.6	0.0279831	0.020786
148.8	0.34252	0.336211	148.8	0.229297	0.230203	148.8	0.134517	0.137147	148.8	0.0729542	0.0773982	148.8	0.0384725	0.0406108	148.8	0.0277396	0.0208132
149	0.343491	0.336398	149	0.229848	0.230406	149	0.135344	0.137297	149	0.0742055	0.0774918	149	0.0380191	0.0406625	149	0.0279731	0.0208404
149.2	0.343452	0.336585	149.2	0.230067	0.23061	149.2	0.135012	0.137447	149.2	0.0751916	0.0775853	149.2	0.037901	0.0407141	149.2	0.0284559	0.0208676
149.4	0.343958	0.336771	149.4	0.230348	0.230813	149.4	0.134894	0.137597	149.4	0.0748997	0.0776788	149.4	0.0381272	0.0407658	149.4	0.0281851	0.0208947
149.6	0.343858	0.336957	149.6	0.230593	0.231016	149.6	0.135061	0.137747	149.6	0.0754894	0.0777723	149.6	0.0385249	0.0408175	149.6	0.0279892	0.0209219
149.8	0.343472	0.337143	149.8	0.230244	0.231219	149.8	0.134967	0.137897	149.8	0.0750792	0.0778658	149.8	0.0381024	0.0408691	149.8	0.0270558	0.0209491
150	0.343781	0.337328	150	0.230315	0.231421	150	0.134949	0.138047	150	0.0746089	0.0779592	150	0.0381913	0.0409208	150	0.0266314	0.0209762
150.2	0.344377	0.337513	150.2	0.2307	0.231624	150.2	0.135814	0.138197	150.2	0.074081	0.0780526	150.2	0.0382742	0.0409725	150.2	0.0259251	0.0210034
150.4	0.344261	0.337697	150.4	0.230374	0.231826	150.4	0.13618	0.138346	150.4	0.0731309	0.078146	150.4	0.0376488	0.0410241	150.4	0.0253904	0.0210305
150.6	0.344663	0.337882	150.6	0.230663	0.232028	150.6	0.136683	0.138496	150.6	0.0728282	0.0782394	150.6	0.0371436	0.0410757	150.6	0.0248092	0.0210577
150.8	0.344185	0.338065	150.8	0.231276	0.23223	150.8	0.137335	0.138645	150.8	0.0724016	0.0783327	150.8	0.0367876	0.0411274	150.8	0.0246392	0.0210849
151	0.343604	0.338249	151	0.231337	0.232431	151	0.137405	0.138795	151	0.0718974	0.078426	151	0.0357275	0.041179	151	0.0244924	0.021112
151.2	0.343749	0.338431	151.2	0.231539	0.232632	151.2	0.137441	0.138944	151.2	0.0705455	0.0785193	151.2	0.035391	0.0412306	151.2	0.0243499	0.0211392
151.4	0.343756	0.338614	151.4	0.231489	0.232833	151.4	0.138496	0.139093	151.4	0.0703863	0.0786126	151.4	0.035475	0.0412822	151.4	0.0243008	0.0211663
151.6	0.344388	0.338796	151.6	0.232036	0.233034	151.6	0.138292	0.139242	151.6	0.0700608	0.0787058	151.6	0.0361303	0.0413338	151.6	0.0247095	0.0211935
151.8	0.345124	0.338978	151.8	0.233416	0.233235	151.8	0.138217	0.139391	151.8	0.0707173	0.078799	151.8	0.0368528	0.0413854	151.8	0.0251831	0.0212206
152	0.345093	0.339159	152	0.234586	0.233436	152	0.138796	0.13954	152	0.0711196	0.0788922	152	0.0372472	0.041437	152	0.0258382	0.0212478
152.2	0.345168	0.33934	152.2	0.23393	0.233636	152.2	0.138037	0.139689	152.2	0.0714826	0.0789853	152.2	0.0367556	0.0414885	152.2	0.0261151	0.0212749
152.4	0.344643	0.339521	152.4	0.234057	0.233836	152.4	0.137802	0.139838	152.4	0.0708973	0.0790785	152.4	0.0367549	0.0415401	152.4	0.0266578	0.021302
152.6	0.34553	0.339701	152.6	0.23502	0.234036	152.6	0.138589	0.139987	152.6	0.0716403	0.0791716	152.6	0.0377098	0.0415916	152.6	0.0271025	0.0213292
152.8	0.345782	0.339881	152.8	0.234709	0.234235	152.8	0.138851	0.140136	152.8	0.0718781	0.0792646	152.8	0.0379034	0.0416432	152.8	0.0282496	0.0213563
153	0.346556	0.340061	153	0.235393	0.234435	153	0.137823	0.140284	153	0.0722326	0.0793577	153	0.0380731	0.0416947	153	0.0281305	0.0213834
153.2	0.346685	0.34024	153.2	0.235408	0.234634	153.2	0.137854	0.140433	153.2	0.0721644	0.0794507	153.2	0.0389217	0.0417463	153.2	0.0284215	0.0214106
153.4	0.347592	0.340419	153.4	0.23587	0.234833	153.4	0.138329	0.140581	153.4	0.0725244	0.0795437	153.4	0.0397639	0.0417978	153.4	0.0284739	0.0214377
153.6	0.347526	0.340597	153.6	0.235898	0.235032	153.6	0.138511	0.14073	153.6	0.0727352	0.0796367	153.6	0.0404965	0.0418493	153.6	0.0287265	0.0214648
153.8	0.347538	0.340775	153.8	0.235561	0.23523	153.8	0.138314	0.140878	153.8	0.0722829	0.0797296	153.8	0.040029	0.0419008	153.8	0.0282432	0.021492
154	0.348722	0.340953	154	0.236524	0.235429	154	0.139191	0.141026	154	0.0732054	0.0798225	154	0.0405164	0.0419524	154	0.0287294	0.0215191
154.2	0.34987	0.34113	154.2	0.236589	0.235627	154.2	0.139497	0.141174	154.2	0.0724359	0.0799154	154.2	0.0399099	0.0420039	154.2	0.0290174	0.0215462
154.4	0.350586	0.341307	154.4	0.236714	0.235825	154.4	0.140181	0.141322	154.4	0.0727456	0.0800083	154.4	0.0406001	0.0420553	154.4	0.0291397	0.0215733
154.6	0.350345	0.341483	154.6	0.236361	0.236022	154.6	0.140477	0.14147	154.6	0.0726632	0.0801011	154.6	0.0401564	0.0421068	154.6	0.028445	0.0216004
154.8	0.34977	0.341659	154.8	0.235469	0.23622	154.8	0.140134	0.141618	154.8	0.0723187	0.080194	154.8	0.0394861	0.0421583	154.8	0.0275371	0.0216275
155	0.350543	0.341835	155	0.235871	0.236417	155	0.140114	0.141766	155	0.0721903	0.0802868	155	0.0393012	0.0422098	155	0.0274747	0.0216547
155.2	0.350871	0.342011	155.2	0.236485	0.236614	155.2	0.140871	0.141914	155.2	0.0720602	0.0803795	155.2	0.0401507	0.0422612	155.2	0.0282795	0.0216818
155.4	0.351454	0.342186	155.4	0.237666	0.236811	155.4	0.141079	0.142061	155.4	0.0728746	0.0804723	155.4	0.0411141	0.0423127	155.4	0.028165	0.0217089
155.6	0.351145	0.34236	155.6	0.238287	0.237008	155.6	0.139916	0.142209	155.6	0.0726615	0.080565	155.6	0.0412911	0.0423641	155.6	0.0280638	0.021736
155.8	0.351646	0.342535	155.8	0.239223	0.237204	155.8	0.140407	0.142357	155.8	0.0741671	0.0806576	155.8	0.0416118	0.0424156	155.8	0.0286476	0.0217631
156	0.350979	0.342708	156	0.239539	0.237401	156	0.140471	0.142504	156	0.0737325	0.0807503	156	0.0414166	0.042467	156	0.0282279	0.0217902
156.2	0.351027	0.342882	156.2	0.238955	0.237597	156.2	0.139954	0.142651	156.2	0.0731275	0.0808429	156.2	0.0410356	0.0425184	156.2	0.0276755	0.0218173
156.4	0.350832	0.343055	156.4	0.239343	0.237793	156.4	0.140383	0.142799	156.4	0.0735235	0.0809355	156.4	0.0414698	0.0425698	156.4	0.0274595	0.0218444
156.6	0.351495	0.343228	156.6	0.239737	0.237988	156.6	0.141033	0.142946	156.6	0.0739429	0.0810281	156.6	0.042276	0.0426213	156.6	0.0275242	0.0218715
156.8	0.350792	0.343401	156.8	0.239588	0.238184	156.8	0.140131	0.143093	156.8	0.0725026	0.0811207	156.8	0.0408922	0.0426727	156.8	0.0268501	0.0218986
157	0.351292	0.343573	157	0.239915	0.238379	157	0.140558	0.14324	157	0.0724334	0.0812132	157	0.0408524	0.0427241	157	0.0271033	0.0219257
157.2	0.351276	0.343744	157.2	0.239538	0.238574	157.2	0.141691	0.143387	157.2	0.0729934	0.0813057	157.2	0.0404307	0.0427754	157.2	0.027664	0.0219528
157.4	0.350942	0.343916	157.4	0.239823	0.238769	157.4	0.141557	0.143534	157.4	0.0726683	0.0813982	157.4	0.0403122	0.0428268	157.4	0.026961	0.0219798
157.6	0.350904	0.344087	157.6	0.239894	0.238963	157.6	0.14215	0.143681	157.6	0.0725535	0.0814906	157.6	0.0400565	0.0428782	157.6	0.0270302	0.0220069
157.8	0.351823	0.344258	157.8	0.240054	0.239158	157.8	0.143063	0.143827	157.8	0.0737818	0.0815831	157.8	0.0397503	0.0429296	157.8	0.0274851	0.022034
158	0.352067	0.344428	158	0.239789	0.239352	158	0.143413	0.143974	158	0.0739857	0.0816755	158	0.0399071	0.0429809	158	0.0276658	0.0220611
158.2	0.351974	0.344598	158.2	0.239445	0.239546	158.2	0.143837	0.144121	158.2	0.0735894	0.0817679	158.2	0.0397373	0.0430323	158.2	0.0275933	0.0220882
158.4	0.352223	0.344768	158.4	0.239936	0.23974	158.4	0.145159	0.144267	158.4	0.0750845	0.0818602	158.4	0.0407096	0.0430836	158.4	0.0280976	0.0221152
158.6	0.352	0.344937	158.6	0.239348	0.239933	158.6	0.145262	0.144413	158.6	0.074966	0.0819525	158.6	0.0404849	0.0431349	158.6	0.0280676	0.0221423
158.8	0.352012	0.345106	158.8	0.239094	0.240127	158.8	0.145157	0.14456	158.8	0.075382	0.0820448	158.8	0.041116	0.0431863	158.8	0.02814	0.0221694
159	0.352681	0.345274	159	0.240765	0.24032	159	0.146327	0.144706	159	0.0759838	0.0821371	159	0.0421671	0.0432376	159	0.0290947	0.0221965
159.2	0.352275	0.345442	159.2	0.241313	0.240513	159.2	0.146744	0.144852	159.2	0.0759518	0.0822293	159.2	0.0422597	0.0432889	159.2	0.0297478	0.0222235
159.4	0.351875	0.34561	159.4	0.241489	0.240706	159.4	0.145879	0.144998	159.4	0.0761702	0.0823216	159.4	0.0423103	0.0433402	159.4	0.0298633	0.0222506
159.6	0.350919	0.345778	159.6	0.241213	0.240898	159.6	0.14511	0.145144	159.6	0.0757278	0.0824137	159.6	0.0417359	0.0433915	159.6	0.0300266	0.0222777
159.8	0.351558	0.345945	159.8	0.242438	0.241091	159.8	0.14565	0.14529	159.8	0.076471	0.0825059	159.8	0.0412772	0.0434428	159.8	0.0305747	0.0223047
160	0.351107	0.346112	160	0.242761	0.241283	160	0.145598	0.145436	160	0.0758186	0.0825981	160	0.0408182	0.0434941	160	0.0301927	0.0223318
160.2	0.351138	0.346278	160.2	0.242865	0.241475	160.2	0.145005	0.145582	160.2	0.0756371	0.0826902	160.2	0.0413446	0.0435454	160.2	0.0306778	0.0223588
[truncated: 2,948 more rows]

## Sheet: Fig 2D. BLI + EphA2 variants 
time	EphA2 ecto WT		time	EphA2 ecto R103A		time	EphA2 ecto M59S (N57*)		time	EphA2 ecto A190N, A192S (N190*)
[truncated: 10,252 more rows]

## Sheet: Fig 2D. BLI + gL variants
time	gHhis/gL WT		time	gHhis/gL Q30N		time	gHhis/gL D68N
[truncated: 3,752 more rows]

[truncated: 12 more sheets: Fig 2D.BLI + gH variants, Fig 4A-C FRET EphA2 WT untreate, Fig 4A,5B-D FRET EphA2 WT+gHgL, Fig 4B FRET EphA2 WT + gHgL-LBD, Fig 4C FRET EphA2 WT + EphA2 LB, Fig 4D FIF data, Fig 5A FRET EphA2 WT+E52R gHgL, Fig 5B FRET EphA2 R103E + gHgL, Fig 5C FRET EphA2 G131Y + gHgL, Fig 5D FRET EphA2 triple mutant, Fig 6B Contraction assay (fixed, Fig 6D Contraction assay (live ]
