# Supplementary material for: Human herpesvirus 8 molecular mimicry of ephrin ligands facilitates cell entry and triggers EphA2 signaling
Source: PLoS Biol. 2021 Sep 9;19(9):e3001392. doi: 10.1371/journal.pbio.3001392 (PMC8454987; doi:10.1371/journal.pbio.3001392)
Supplement: S2 Data — (XLS) [file pbio.3001392.s014.xls]

## Sheet: S4 Fig.Panel1 gHgL+ectoMALS
	EphA2 ectodomain				gH/gL				EphA2 ectodomain -gH/gL complex
volume (mL)	A280	volume (mL)	MW LBD	volume (mL)	A280	volume (mL)	gH/gL MW	volume (mL)	A280	volume (mL)	MW complex
0.0211067	0.0451595			0.0465867	0.0296425			0.02512	-0.00726123
0.0243826	0.0474323			0.0498626	0.0318411			0.0283959	-0.00662978
0.0276585	0.0495571			0.0531385	0.0339161			0.0316718	-0.00590917
0.0309344	0.0515209			0.0564144	0.0358596			0.0349477	-0.00511902
0.0342103	0.0533131			0.0596903	0.037666			0.0382237	-0.00428312
0.0374862	0.0549271			0.0629662	0.0393306			0.0414996	-0.00342612
0.0407622	0.0563597			0.0662422	0.0408503			0.0447755	-0.00257045
0.0440381	0.0576101			0.0695181	0.0422245			0.0480514	-0.00173472
0.047314	0.0586793			0.072794	0.0434567			0.0513273	-0.000933903
0.0505899	0.059571			0.0760699	0.0445545			0.0546032	-0.000179896
0.0538658	0.0602929			0.0793458	0.0455287			0.0578791	0.000518649
0.0571417	0.0608552			0.0826217	0.0463896			0.061155	0.00115669
0.0604176	0.0612699			0.0858976	0.047145			0.064431	0.00173247
0.0636936	0.0615481			0.0891735	0.0477979			0.0677069	0.00224656
0.0669695	0.0617003			0.0924495	0.0483478			0.0709828	0.00270091
0.0702454	0.0617371			0.0957254	0.0487939			0.0742587	0.00309825
0.0735213	0.0616691			0.0990013	0.0491379			0.0775346	0.00344168
0.0767972	0.0615059			0.102277	0.0493851			0.0808105	0.00373427
0.0800731	0.0612558			0.105553	0.0495435			0.0840864	0.00397878
0.083349	0.0609265			0.108829	0.0496252			0.0873624	0.00417769
0.086625	0.0605262			0.112105	0.0496461			0.0906383	0.00433385
0.0899009	0.0600633			0.115381	0.0496225			0.0939142	0.00445104
0.0931768	0.0595461			0.118657	0.0495642			0.0971901	0.00453356
0.0964527	0.0589815			0.121933	0.0494727			0.100466	0.00458515
0.0997286	0.0583757			0.125209	0.0493462			0.103742	0.00460852
0.103005	0.0577341			0.128485	0.0491867			0.107018	0.00460553
0.10628	0.0570612			0.13176	0.0490028			0.110294	0.0045768
0.109556	0.0563614			0.135036	0.0488056			0.11357	0.00452199
0.112832	0.0556392			0.138312	0.0486034			0.116846	0.0044416
0.116108	0.0548996			0.141588	0.0483991			0.120121	0.00433837
0.119384	0.0541458			0.144864	0.0481895			0.123397	0.00421595
0.12266	0.0533786			0.14814	0.0479659			0.126673	0.00407634
0.125936	0.0525981			0.151416	0.0477163			0.129949	0.00391937
0.129212	0.0518077			0.154692	0.0474318			0.133225	0.00374507
0.132488	0.0510127			0.157968	0.0471122			0.136501	0.00355596
0.135764	0.0502167			0.161244	0.0467672			0.139777	0.00335686
0.13904	0.0494177			0.16452	0.0464107			0.143053	0.00315237
0.142315	0.0486109			0.167795	0.0460544			0.146329	0.00294449
0.145591	0.0477931			0.171071	0.0457045			0.149605	0.00273165
0.148867	0.0469674			0.174347	0.0453635			0.152881	0.00250955
0.152143	0.0461412			0.177623	0.0450314			0.156157	0.00227398
0.155419	0.0453223			0.180899	0.044708			0.159432	0.00202405
0.158695	0.0445144			0.184175	0.0443927			0.162708	0.00176353
0.161971	0.0437159			0.187451	0.0440849			0.165984	0.00149884
0.165247	0.0429211			0.190727	0.0437845			0.16926	0.00123586
0.168523	0.0421228			0.194003	0.0434911			0.172536	0.000978144
0.171799	0.0413173			0.197279	0.0432045			0.175812	0.000726851
0.175075	0.0405069			0.200555	0.0429242			0.179088	0.000481601
0.178351	0.0396981			0.203831	0.04265			0.182364	0.000241096
0.181626	0.038898			0.207106	0.0423812			0.18564	3.09694e-06
0.184902	0.0381118			0.210382	0.0421154			0.188916	-0.000236105
0.188178	0.0373421			0.213658	0.041846			0.192192	-0.000481736
0.191454	0.0365904			0.216934	0.0415618			0.195467	-0.000738905
0.19473	0.0358577			0.22021	0.0412496			0.198743	-0.00100971
0.198006	0.0351439			0.223486	0.0409019			0.202019	-0.00129166
0.201282	0.0344488			0.226762	0.0405215			0.205295	-0.00157914
0.204558	0.0337717			0.230038	0.04012			0.208571	-0.00186657
0.207834	0.0331121			0.233314	0.0397107			0.211847	-0.00215035
0.21111	0.032469			0.23659	0.0393037			0.215123	-0.00242869
0.214386	0.0318408			0.239866	0.0389042			0.218399	-0.00270064
0.217662	0.0312238			0.243142	0.0385144			0.221675	-0.00296549
0.220937	0.030613			0.246417	0.0381349			0.224951	-0.00322285
0.224213	0.0300017			0.249693	0.0377658			0.228227	-0.0034728
0.227489	0.0293845			0.252969	0.0374065			0.231503	-0.00371584
0.230765	0.0287593			0.256245	0.0370567			0.234778	-0.00395257
0.234041	0.0281292			0.259521	0.0367162			0.238054	-0.00418347
0.237317	0.0275003			0.262797	0.036386			0.24133	-0.00440884
0.240593	0.0268789			0.266073	0.0360668			0.244606	-0.00462873
0.243869	0.0262686			0.269349	0.035759			0.247882	-0.00484312
0.247145	0.0256709			0.272625	0.0354611			0.251158	-0.00505201
0.250421	0.0250855			0.275901	0.0351703			0.254434	-0.00525557
0.253697	0.0245119			0.279177	0.0348838			0.25771	-0.00545409
0.256972	0.0239499			0.282452	0.0346003			0.260986	-0.00564771
0.260248	0.0233993			0.285728	0.0343193			0.264262	-0.0058364
0.263524	0.0228604			0.289004	0.0340414			0.267538	-0.00602012
0.2668	0.0223328			0.29228	0.033767			0.270813	-0.00619908
0.270076	0.0218163			0.295556	0.0334967			0.274089	-0.00637385
0.273352	0.0213099			0.298832	0.033231			0.277365	-0.00654529
0.276628	0.020813			0.302108	0.0329706			0.280641	-0.00671437
0.279904	0.0203252			0.305384	0.0327161			0.283917	-0.00688193
0.28318	0.0198468			0.30866	0.0324675			0.287193	-0.0070484
0.286456	0.019378			0.311936	0.0322247			0.290469	-0.00721372
0.289732	0.0189192			0.315212	0.0319874			0.293745	-0.00737769
0.293008	0.018471			0.318488	0.0317547			0.297021	-0.0075402
0.296283	0.0180339			0.321763	0.031525			0.300297	-0.00770132
0.299559	0.0176094			0.325039	0.0312972			0.303573	-0.00786103
0.302835	0.0171981			0.328315	0.0310709			0.306849	-0.00801923
0.306111	0.0168			0.331591	0.030847			0.310124	-0.00817624
0.309387	0.0164141			0.334867	0.0306277			0.3134	-0.00833379
0.312663	0.016039			0.338143	0.0304151			0.316676	-0.00849603
0.315939	0.0156731			0.341419	0.0302094			0.319952	-0.00866924
0.319215	0.0153147			0.344695	0.0300089			0.323228	-0.00885935
0.322491	0.0149628			0.347971	0.0298087			0.326504	-0.00906811
0.325767	0.0146172			0.351247	0.0296006			0.32978	-0.00929158
0.329043	0.0142787			0.354523	0.0293735			0.333056	-0.00952253
0.332319	0.0139489			0.357799	0.029115			0.336332	-0.00975434
0.335594	0.0136285			0.361074	0.0288168			0.339608	-0.00998317
0.33887	0.0133173			0.36435	0.0284797			0.342884	-0.0102076
0.342146	0.0130141			0.367626	0.0281146			0.346159	-0.0104275
0.345422	0.0127172			0.370902	0.0277365			0.349435	-0.0106431
0.348698	0.0124253			0.374178	0.027358			0.352711	-0.0108546
0.351974	0.0121377			0.377454	0.026986			0.355987	-0.011062
0.35525	0.0118542			0.38073	0.0266227			0.359263	-0.011265
0.358526	0.0115751			0.384006	0.0262689			0.362539	-0.0114634
0.361802	0.0113012			0.387282	0.0259254			0.365815	-0.0116568
0.365078	0.0110336			0.390558	0.0255933			0.369091	-0.0118454
0.368354	0.0107729			0.393834	0.0252729			0.372367	-0.0120291
0.371629	0.0105191			0.397109	0.0249628			0.375643	-0.0122084
0.374905	0.0102717			0.400385	0.024661			0.378919	-0.0123833
0.378181	0.0100297			0.403661	0.0243655			0.382195	-0.0125541
0.381457	0.00979188			0.406937	0.0240754			0.38547	-0.0127203
0.384733	0.00955726			0.410213	0.0237902			0.388746	-0.0128818
0.388009	0.00932516			0.413489	0.0235097			0.392022	-0.0130383
0.391285	0.00909545			0.416765	0.0232333			0.395298	-0.0131902
0.394561	0.00886861			0.420041	0.0229602			0.398574	-0.0133378
0.397837	0.00864589			0.423317	0.0226905			0.40185	-0.0134817
0.401113	0.00842896			0.426593	0.022425			0.405126	-0.0136222
0.404389	0.00821931			0.429869	0.0221652			0.408402	-0.0137593
0.407665	0.00801771			0.433145	0.0219127			0.411678	-0.0138929
0.41094	0.00782404			0.43642	0.0216685			0.414954	-0.014023
0.414216	0.00763731			0.439696	0.021432			0.41823	-0.0141497
0.417492	0.00745528			0.442972	0.0212015			0.421505	-0.0142734
0.420768	0.00727377			0.446248	0.0209744			0.424781	-0.0143941
0.424044	0.00708623			0.449524	0.0207486			0.428057	-0.0145117
0.42732	0.00688444			0.4528	0.0205233			0.431333	-0.0146261
0.430596	0.00666132			0.456076	0.0202994			0.434609	-0.0147367
0.433872	0.00641473			0.459352	0.020079			0.437885	-0.0148434
0.437148	0.00614894			0.462628	0.0198635			0.441161	-0.0149459
0.440424	0.00587212			0.465904	0.0196538			0.444437	-0.0150446
0.4437	0.00559214			0.46918	0.0194502			0.447713	-0.0151401
0.446976	0.00531418			0.472455	0.019253			0.450989	-0.0152331
0.450251	0.00504085			0.475731	0.0190622			0.454265	-0.0153242
0.453527	0.00477342			0.479007	0.0188778			0.457541	-0.0154142
0.456803	0.00451267			0.482283	0.0186998			0.460816	-0.015504
0.460079	0.00425905			0.485559	0.0185286			0.464092	-0.0155939
0.463355	0.00401251			0.488835	0.0183648			0.467368	-0.0156836
0.466631	0.0037723			0.492111	0.0182084			0.470644	-0.0157725
0.469907	0.00353711			0.495387	0.0180584			0.47392	-0.0158599
0.473183	0.00330545			0.498663	0.0179134			0.477196	-0.0159459
0.476459	0.0030762			0.501939	0.0177719			0.480472	-0.0160307
0.479735	0.00284905			0.505215	0.0176331			0.483748	-0.0161145
0.483011	0.00262478			0.508491	0.0174965			0.487024	-0.0161972
0.486286	0.00240493			0.511766	0.0173628			0.4903	-0.0162785
0.489562	0.00219125			0.515042	0.0172334			0.493576	-0.0163579
0.492838	0.0019851			0.518318	0.0171108			0.496851	-0.0164349
0.496114	0.00178687			0.521594	0.0169971			0.500127	-0.0165093
0.49939	0.00159572			0.52487	0.0168922			0.503403	-0.0165811
0.502666	0.00141004			0.528146	0.0167942			0.506679	-0.0166511
0.505942	0.0012283			0.531422	0.0167001			0.509955	-0.0167195
0.509218	0.00104988			0.534698	0.0166075			0.513231	-0.0167863
0.512494	0.000875028			0.537974	0.0165144			0.516507	-0.0168514
0.51577	0.00070426			0.54125	0.0164201			0.519783	-0.0169143
0.519046	0.000537805			0.544526	0.0163245			0.523059	-0.0169754
0.522322	0.000375562			0.547802	0.0162282			0.526335	-0.0170347
0.525597	0.000217413			0.551077	0.0161319			0.529611	-0.0170926
0.528873	6.34212e-05			0.554353	0.0160361			0.532887	-0.0171492
0.532149	-8.63758e-05			0.557629	0.0159411			0.536162	-0.0172047
0.535425	-0.000232391			0.560905	0.015847			0.539438	-0.0172587
0.538701	-0.000375616			0.564181	0.0157544			0.542714	-0.017311
0.541977	-0.000517302			0.567457	0.0156641			0.54599	-0.0173612
0.545253	-0.000658483			0.570733	0.0155765			0.549266	-0.0174091
0.548529	-0.000799585			0.574009	0.015492			0.552542	-0.0174548
0.551805	-0.000940201			0.577285	0.0154102			0.555818	-0.0174987
0.555081	-0.0010792			0.580561	0.0153306			0.559094	-0.0175411
0.558357	-0.00121524			0.583837	0.0152522			0.56237	-0.0175822
0.561633	-0.00134741			0.587112	0.0151738			0.565646	-0.0176219
0.564908	-0.00147542			0.590388	0.0150937			0.568922	-0.0176599
0.568184	-0.00159948			0.593664	0.0150104			0.572198	-0.0176959
0.57146	-0.00171976			0.59694	0.0149229			0.575473	-0.0177294
0.574736	-0.00183606			0.600216	0.0148323			0.578749	-0.0177608
0.578012	-0.00194784			0.603492	0.0147407			0.582025	-0.0177905
0.581288	-0.00205477			0.606768	0.0146506			0.585301	-0.0178194
0.584564	-0.00215723			0.610044	0.0145633			0.588577	-0.0178484
0.58784	-0.00225633			0.61332	0.0144787			0.591853	-0.0178785
0.591116	-0.00235328			0.616596	0.0143958			0.595129	-0.0179106
0.594392	-0.00244876			0.619872	0.0143131			0.598405	-0.0179457
0.597668	-0.0025426			0.623148	0.0142295			0.601681	-0.0179843
0.600943	-0.00263408			0.626423	0.0141447			0.604957	-0.0180263
0.604219	-0.00272258			0.629699	0.0140597			0.608233	-0.0180711
0.607495	-0.00280814			0.632975	0.0139761			0.611508	-0.0181177
0.610771	-0.0028915			0.636251	0.0138959			0.614784	-0.0181657
0.614047	-0.00297375			0.639527	0.0138209			0.61806	-0.0182148
0.617323	-0.00305587			0.642803	0.0137521			0.621336	-0.018265
0.620599	-0.00313826			0.646079	0.0136895			0.624612	-0.0183162
0.623875	-0.00322058			0.649355	0.0136325			0.627888	-0.018368
0.627151	-0.00330202			0.652631	0.0135793			0.631164	-0.0184201
0.630427	-0.00338175			0.655907	0.013528			0.63444	-0.0184721
0.633703	-0.00345928			0.659183	0.013477			0.637716	-0.0185236
0.636979	-0.00353434			0.662459	0.0134247			0.640992	-0.0185742
0.640254	-0.00360677			0.665734	0.0133707			0.644268	-0.0186236
0.64353	-0.0036766			0.66901	0.0133149			0.647544	-0.0186718
0.646806	-0.0037442			0.672286	0.0132583			0.650819	-0.0187187
0.650082	-0.0038102			0.675562	0.0132021			0.654095	-0.0187648
0.653358	-0.00387534			0.678838	0.013148			0.657371	-0.0188103
0.656634	-0.00394014			0.682114	0.0130968			0.660647	-0.0188553
0.65991	-0.00400457			0.68539	0.0130482			0.663923	-0.0188997
0.663186	-0.0040681			0.688666	0.0130015			0.667199	-0.0189432
0.666462	-0.00413003			0.691942	0.0129553			0.670475	-0.0189851
0.669738	-0.00419005			0.695218	0.0129083			0.673751	-0.0190247
0.673014	-0.00424839			0.698494	0.0128594			0.677027	-0.0190613
0.67629	-0.00430559			0.701769	0.0128078			0.680303	-0.019094
0.679565	-0.00436211			0.705045	0.0127539			0.683579	-0.0191219
0.682841	-0.00441814			0.708321	0.0126994			0.686854	-0.0191449
0.686117	-0.00447359			0.711597	0.0126461			0.69013	-0.0191639
0.689393	-0.00452835			0.714873	0.012595			0.693406	-0.0191804
0.692669	-0.00458246			0.718149	0.0125469			0.696682	-0.0191962
0.695945	-0.00463603			0.721425	0.0125025			0.699958	-0.0192122
0.699221	-0.00468898			0.724701	0.0124633			0.703234	-0.0192286
0.702497	-0.00474087			0.727977	0.0124309			0.70651	-0.0192449
0.705773	-0.00479103			0.731253	0.0124057			0.709786	-0.0192606
0.709049	-0.0048388			0.734529	0.0123864			0.713062	-0.0192753
0.712325	-0.00488379			0.737805	0.0123705			0.716338	-0.0192889
0.7156	-0.004926			0.74108	0.0123558			0.719614	-0.019301
0.718876	-0.00496582			0.744356	0.0123418			0.72289	-0.0193113
0.722152	-0.00500393			0.747632	0.0123293			0.726165	-0.0193199
0.725428	-0.00504102			0.750908	0.0123197			0.729441	-0.0193272
0.728704	-0.00507754			0.754184	0.0123131			0.732717	-0.019334
0.73198	-0.00511368			0.75746	0.0123084			0.735993	-0.0193407
0.735256	-0.00514945			0.760736	0.0123043			0.739269	-0.0193478
0.738532	-0.00518482			0.764012	0.0123005			0.742545	-0.0193556
0.741808	-0.00521979			0.767288	0.0122974			0.745821	-0.0193644
0.745084	-0.0052544			0.770564	0.0122953			0.749097	-0.0193734
0.74836	-0.00528858			0.77384	0.0122937			0.752373	-0.0193815
0.751636	-0.00532207			0.777116	0.0122915			0.755649	-0.0193876
0.754911	-0.00535455			0.780391	0.0122879			0.758925	-0.0193914
0.758187	-0.00538586			0.783667	0.0122825			0.7622	-0.0193939
0.761463	-0.00541636			0.786943	0.0122759			0.765476	-0.0193963
0.764739	-0.00544674			0.790219	0.0122688			0.768752	-0.0193999
0.768015	-0.00547783			0.793495	0.0122616			0.772028	-0.0194055
0.771291	-0.00551027			0.796771	0.0122535			0.775304	-0.019413
0.774567	-0.00554428			0.800047	0.0122436			0.77858	-0.0194214
0.777843	-0.00557958			0.803323	0.0122313			0.781856	-0.0194295
0.781119	-0.00561557			0.806599	0.0122171			0.785132	-0.0194361
0.784395	-0.00565172			0.809875	0.0122025			0.788408	-0.0194407
0.787671	-0.00568764			0.813151	0.0121889			0.791684	-0.0194433
0.790947	-0.00572271			0.816426	0.012177			0.79496	-0.0194444
0.794222	-0.00575578			0.819702	0.0121669			0.798236	-0.0194445
0.797498	-0.00578563			0.822978	0.0121587			0.801511	-0.0194443
0.800774	-0.00581181			0.826254	0.0121528			0.804787	-0.0194444
0.80405	-0.00583498			0.82953	0.0121494			0.808063	-0.019445
0.807326	-0.00585635			0.832806	0.0121478			0.811339	-0.0194463
0.810602	-0.0058769			0.836082	0.012146			0.814615	-0.0194483
0.813878	-0.00589722			0.839358	0.0121416			0.817891	-0.0194513
0.817154	-0.00591756			0.842634	0.0121326			0.821167	-0.0194554
0.82043	-0.00593803			0.84591	0.0121193			0.824443	-0.0194609
0.823706	-0.00595846			0.849186	0.0121034			0.827719	-0.0194676
0.826982	-0.00597819			0.852462	0.012088			0.830995	-0.0194748
0.830257	-0.0059963			0.855737	0.0120756			0.834271	-0.0194821
0.833533	-0.00601215			0.859013	0.012068			0.837546	-0.0194888
0.836809	-0.00602573			0.862289	0.0120657			0.840822	-0.0194947
0.840085	-0.00603764			0.865565	0.0120677			0.844098	-0.0194999
0.843361	-0.00604871			0.868841	0.0120723			0.847374	-0.0195047
0.846637	-0.00605972			0.872117	0.0120778			0.85065	-0.0195095
0.849913	-0.00607114			0.875393	0.0120822			0.853926	-0.0195149
0.853189	-0.00608295			0.878669	0.0120835			0.857202	-0.0195214
0.856465	-0.00609459			0.881945	0.0120807			0.860478	-0.0195287
0.859741	-0.00610543			0.885221	0.0120738			0.863754	-0.0195361
0.863017	-0.00611527			0.888497	0.0120638			0.86703	-0.0195428
0.866293	-0.00612453			0.891773	0.0120523			0.870306	-0.0195483
0.869568	-0.00613387			0.895048	0.0120401			0.873582	-0.0195528
0.872844	-0.00614358			0.898324	0.0120279			0.876857	-0.0195567
0.87612	-0.0061535			0.9016	0.0120163			0.880133	-0.0195601
0.879396	-0.00616331			0.904876	0.0120063			0.883409	-0.0195625
0.882672	-0.00617302			0.908152	0.0119992			0.886685	-0.0195634
0.885948	-0.00618302			0.911428	0.0119965			0.889961	-0.0195625
0.889224	-0.00619371			0.914704	0.011999			0.893237	-0.0195599
0.8925	-0.00620492			0.91798	0.0120064			0.896513	-0.0195562
0.895776	-0.00621562			0.921256	0.0120175			0.899789	-0.019552
0.899052	-0.00622419			0.924532	0.0120303			0.903065	-0.0195478
0.902328	-0.00622925			0.927808	0.0120432			0.906341	-0.0195438
0.905604	-0.00623047			0.931083	0.0120555			0.909617	-0.0195399
0.908879	-0.00622856			0.934359	0.0120672			0.912892	-0.0195357
0.912155	-0.00622462			0.937635	0.012079			0.916168	-0.0195305
0.915431	-0.00621959			0.940911	0.0120916			0.919444	-0.019524
0.918707	-0.00621414			0.944187	0.0121053			0.92272	-0.019516
0.921983	-0.00620889			0.947463	0.0121194			0.925996	-0.0195071
0.925259	-0.00620446			0.950739	0.0121329			0.929272	-0.0194978
0.928535	-0.00620132			0.954015	0.0121454			0.932548	-0.0194889
0.931811	-0.00619966			0.957291	0.0121576			0.935824	-0.0194809
0.935087	-0.00619929			0.960567	0.0121709			0.9391	-0.0194743
0.938363	-0.00619968			0.963843	0.0121873			0.942376	-0.0194693
0.941639	-0.00620013			0.967119	0.0122069			0.945652	-0.0194661
0.944914	-0.0062001			0.970394	0.0122282			0.948928	-0.0194642
0.94819	-0.00619964			0.97367	0.0122487			0.952203	-0.0194628
0.951466	-0.00619939			0.976946	0.0122655			0.955479	-0.0194611
0.954742	-0.00620007			0.980222	0.0122768			0.958755	-0.019459
0.958018	-0.006202			0.983498	0.0122821			0.962031	-0.0194563
0.961294	-0.00620498			0.986774	0.0122823			0.965307	-0.0194538
0.96457	-0.00620848			0.99005	0.012279			0.968583	-0.0194518
0.967846	-0.00621192			0.993326	0.0122738			0.971859	-0.0194511
0.971122	-0.00621469			0.996602	0.0122676			0.975135	-0.0194517
0.974398	-0.00621598			0.999878	0.012261			0.978411	-0.0194538
0.977674	-0.00621497			1.00315	0.0122544			0.981687	-0.0194572
0.98095	-0.00621129			1.00643	0.0122488			0.984963	-0.0194623
0.984225	-0.00620543			1.00971	0.0122466			0.988238	-0.0194694
0.987501	-0.00619852			1.01298	0.0122506			0.991514	-0.0194791
0.990777	-0.00619185			1.01626	0.0122629			0.99479	-0.0194911
0.994053	-0.00618644			1.01953	0.0122841			0.998066	-0.0195048
0.997329	-0.0061829			1.02281	0.0123122			1.00134	-0.0195194
1.00061	-0.0061813			1.02608	0.0123441			1.00462	-0.0195339
1.00388	-0.00618172			1.02936	0.0123765			1.00789	-0.0195479
1.00716	-0.00618418			1.03264	0.0124066			1.01117	-0.0195614
1.01043	-0.00618863			1.03591	0.0124322			1.01445	-0.0195742
1.01371	-0.00619473			1.03919	0.0124519			1.01772	-0.0195864
1.01698	-0.00620188			1.04246	0.0124649			1.021	-0.0195982
1.02026	-0.00620939			1.04574	0.0124721			1.02427	-0.01961
1.02354	-0.00621651			1.04902	0.0124753			1.02755	-0.0196223
1.02681	-0.00622253			1.05229	0.0124772			1.03083	-0.0196351
1.03009	-0.0062271			1.05557	0.01248			1.0341	-0.0196483
1.03336	-0.00623053			1.05884	0.0124854			1.03738	-0.0196612
1.03664	-0.00623357			1.06212	0.0124942			1.04065	-0.0196736
1.03992	-0.00623677			1.0654	0.0125066			1.04393	-0.0196848
1.04319	-0.00624005			1.06867	0.0125225			1.0472	-0.0196945
1.04647	-0.00624296			1.07195	0.0125409			1.05048	-0.0197017
1.04974	-0.00624507			1.07522	0.0125603			1.05376	-0.0197059
1.05302	-0.00624627			1.0785	0.0125792			1.05703	-0.0197074
1.0563	-0.00624669			1.08178	0.0125963			1.06031	-0.019707
1.05957	-0.00624635			1.08505	0.0126107			1.06358	-0.0197062
1.06285	-0.00624512			1.08833	0.0126215			1.06686	-0.0197065
1.06612	-0.00624272			1.0916	0.0126285			1.07014	-0.019709
1.0694	-0.00623897			1.09488	0.0126315			1.07341	-0.0197142
1.07268	-0.00623402			1.09816	0.0126312			1.07669	-0.0197224
1.07595	-0.00622827			1.10143	0.0126289			1.07996	-0.0197345
1.07923	-0.00622218			1.10471	0.0126264			1.08324	-0.0197533
1.0825	-0.00621621			1.10798	0.0126247			1.08652	-0.0197835
1.08578	-0.00621088			1.11126	0.0126239			1.08979	-0.0198287
1.08905	-0.0062065			1.11453	0.0126239			1.09307	-0.0198893
1.09233	-0.00620282			1.11781	0.0126242			1.09634	-0.019962
1.09561	-0.00619892			1.12109	0.0126248			1.09962	-0.0200416
1.09888	-0.00619383			1.12436	0.0126259			1.1029	-0.0201242
1.10216	-0.00618735			1.12764	0.0126276			1.10617	-0.0202073
1.10543	-0.00618022			1.13091	0.0126302			1.10945	-0.0202895
1.10871	-0.00617342			1.13419	0.0126344			1.11272	-0.0203694
1.11199	-0.00616729			1.13747	0.0126411			1.116	-0.0204451
1.11526	-0.00616124			1.14074	0.0126514			1.11928	-0.0205147
1.11854	-0.00615404			1.14402	0.0126657			1.12255	-0.0205764
1.12181	-0.00614453			1.14729	0.0126828			1.12583	-0.0206308
1.12509	-0.00613228			1.15057	0.0127005			1.1291	-0.0206803
1.12837	-0.0061179			1.15385	0.0127164			1.13238	-0.0207289
1.13164	-0.00610282			1.15712	0.0127286			1.13565	-0.0207796
1.13492	-0.00608867			1.1604	0.0127373			1.13893	-0.0208339
1.13819	-0.00607653			1.16367	0.012744			1.14221	-0.0208914
1.14147	-0.00606665			1.16695	0.0127507			1.14548	-0.0209504
1.14475	-0.0060584			1.17023	0.0127585			1.14876	-0.0210083
1.14802	-0.00605089			1.1735	0.0127673			1.15203	-0.0210629
1.1513	-0.00604355			1.17678	0.0127762			1.15531	-0.0211128
1.15457	-0.00603635			1.18005	0.0127841			1.15859	-0.0211586
1.15785	-0.00602942			1.18333	0.0127903			1.16186	-0.0212027
1.16112	-0.00602278			1.1866	0.0127946			1.16514	-0.0212474
1.1644	-0.0060164			1.18988	0.012797			1.16841	-0.0212937
1.16768	-0.00601061			1.19316	0.0127982			1.17169	-0.0213414
1.17095	-0.00600616			1.19643	0.0127988			1.17497	-0.0213897
1.17423	-0.00600381			1.19971	0.0127996			1.17824	-0.0214378
1.1775	-0.0060038			1.20298	0.0128011			1.18152	-0.0214846
1.18078	-0.00600586			1.20626	0.0128038			1.18479	-0.021528
1.18406	-0.00600945			1.20954	0.0128075			1.18807	-0.0215665
1.18733	-0.00601403			1.21281	0.012811			1.19135	-0.0215998
1.19061	-0.00601905			1.21609	0.0128126			1.19462	-0.0216297
1.19388	-0.00602392			1.21936	0.0128107			1.1979	-0.0216592
1.19716	-0.00602785			1.22264	0.0128049			1.20117	-0.0216905
1.20044	-0.00603001			1.22592	0.0127963			1.20445	-0.0217248
1.20371	-0.00602973			1.22919	0.0127869			1.20772	-0.0217624
1.20699	-0.00602697			1.23247	0.0127787			1.211	-0.0218032
1.21026	-0.00602242			1.23574	0.0127728			1.21428	-0.0218468
1.21354	-0.00601728			1.23902	0.0127689			1.21755	-0.0218925
1.21682	-0.00601264			1.2423	0.0127655			1.22083	-0.0219391
1.22009	-0.00600872			1.24557	0.0127603			1.2241	-0.0219853
1.22337	-0.00600484			1.24885	0.0127521			1.22738	-0.0220299
1.22664	-0.00599987			1.25212	0.0127415			1.23066	-0.0220724
1.22992	-0.00599314			1.2554	0.0127301			1.23393	-0.0221125
1.23319	-0.00598494			1.25867	0.0127202			1.23721	-0.02215
1.23647	-0.00597622			1.26195	0.0127125			1.24048	-0.0221852
1.23975	-0.00596783			1.26523	0.0127067			1.24376	-0.0222183
1.24302	-0.00595981			1.2685	0.0127023			1.24704	-0.0222496
1.2463	-0.00595135			1.27178	0.0126994			1.25031	-0.0222793
1.24957	-0.00594156			1.27505	0.0126984			1.25359	-0.0223074
1.25285	-0.00593029			1.27833	0.0126992			1.25686	-0.0223334
1.25613	-0.00591837			1.28161	0.0127012			1.26014	-0.0223574
1.2594	-0.00590718			1.28488	0.012703			1.26342	-0.0223797
1.26268	-0.0058981			1.28816	0.0127033			1.26669	-0.022401
1.26595	-0.00589185			1.29143	0.0127013			1.26997	-0.0224219
1.26923	-0.00588821			1.29471	0.0126974			1.27324	-0.0224423
1.27251	-0.00588613			1.29799	0.0126927			1.27652	-0.0224621
1.27578	-0.00588437			1.30126	0.0126884			1.27979	-0.0224808
1.27906	-0.00588203			1.30454	0.0126851			1.28307	-0.0224983
1.28233	-0.00587863			1.30781	0.0126828			1.28635	-0.0225148
1.28561	-0.00587394			1.31109	0.0126814			1.28962	-0.0225304
1.28889	-0.00586785			1.31437	0.0126805			1.2929	-0.0225456
1.29216	-0.00586045			1.31764	0.0126794			1.29617	-0.0225603
1.29544	-0.005852			1.32092	0.012676			1.29945	-0.0225744
1.29871	-0.00584299			1.32419	0.0126666			1.30273	-0.0225874
1.30199	-0.00583421			1.32747	0.0126472			1.306	-0.0225989
1.30527	-0.00582672			1.33074	0.0126167			1.30928	-0.0226085
1.30854	-0.00582148			1.33402	0.0125805			1.31255	-0.0226163
1.31182	-0.00581882			1.3373	0.0125472			1.31583	-0.0226226
1.31509	-0.00581826			1.34057	0.0125215			1.31911	-0.0226282
1.31837	-0.00581897			1.34385	0.0124991			1.32238	-0.022634
1.32164	-0.00582052			1.34712	0.0124688			1.32566	-0.0226406
1.32492	-0.00582315			1.3504	0.0124218			1.32893	-0.0226484
1.3282	-0.00582764			1.35368	0.01236			1.33221	-0.0226574
1.33147	-0.00583467			1.35695	0.0122953			1.33549	-0.0226675
1.33475	-0.00584428			1.36023	0.0122413			1.33876	-0.022678
1.33802	-0.00585572			1.3635	0.0122023			1.34204	-0.0226883
1.3413	-0.00586787			1.36678	0.0121706			1.34531	-0.0226981
1.34458	-0.00587969			1.37006	0.0121313			1.34859	-0.0227074
1.34785	-0.00589043			1.37333	0.0120693			1.35186	-0.0227167
1.35113	-0.00589968			1.37661	0.0119758			1.35514	-0.0227264
1.3544	-0.00590733			1.37988	0.0118522			1.35842	-0.0227368
1.35768	-0.0059136			1.38316	0.0117101			1.36169	-0.0227477
1.36096	-0.0059189			1.38644	0.0115668			1.36497	-0.0227587
1.36423	-0.00592357			1.38971	0.0114387			1.36824	-0.0227692
1.36751	-0.00592757			1.39299	0.0113354			1.37152	-0.0227791
1.37078	-0.00593036			1.39626	0.0112565			1.3748	-0.0227886
1.37406	-0.00593109			1.39954	0.0111915			1.37807	-0.0227982
1.37734	-0.00592896			1.40282	0.0111244			1.38135	-0.0228076
1.38061	-0.00592358			1.40609	0.0110408			1.38462	-0.0228158
1.38389	-0.00591501			1.40937	0.0109345			1.3879	-0.0228213
1.38716	-0.00590378			1.41264	0.0108083			1.39118	-0.0228233
1.39044	-0.00589084			1.41592	0.0106705			1.39445	-0.0228228
1.39371	-0.00587747			1.41919	0.0105287			1.39773	-0.0228221
1.39699	-0.00586506			1.42247	0.0103867			1.401	-0.0228237
1.40027	-0.00585473			1.42575	0.0102445			1.40428	-0.0228285
1.40354	-0.00584716			1.42902	0.0101005			1.40756	-0.0228359
1.40682	-0.00584249			1.4323	0.00995369			1.41083	-0.022845
1.41009	-0.00584029			1.43557	0.00980422			1.41411	-0.0228546
1.41337	-0.00583954			1.43885	0.00965342			1.41738	-0.0228642
1.41665	-0.00583903			1.44213	0.0095033			1.42066	-0.0228734
1.41992	-0.00583789			1.4454	0.00935664			1.42393	-0.0228821
1.4232	-0.00583603			1.44868	0.00921676			1.42721	-0.0228904
1.42647	-0.00583403			1.45195	0.00908653			1.43049	-0.0228983
1.42975	-0.00583265			1.45523	0.00896679			1.43376	-0.0229058
1.43303	-0.00583215			1.45851	0.00885592			1.43704	-0.0229128
1.4363	-0.00583204			1.46178	0.00875099			1.44031	-0.022919
1.43958	-0.00583142			1.46506	0.00864939			1.44359	-0.0229238
1.44285	-0.00582989			1.46833	0.00854973			1.44687	-0.0229268
1.44613	-0.00582795			1.47161	0.00845154			1.45014	-0.0229277
1.44941	-0.00582662			1.47489	0.0083545			1.45342	-0.0229271
1.45268	-0.00582674			1.47816	0.00825815			1.45669	-0.0229259
1.45596	-0.00582842			1.48144	0.00816219			1.45997	-0.0229252
1.45923	-0.00583125			1.48471	0.00806696			1.46325	-0.0229256
1.46251	-0.00583475			1.48799	0.00797337			1.46652	-0.0229272
1.46578	-0.00583886			1.49126	0.00788241			1.4698	-0.0229295
1.46906	-0.00584376			1.49454	0.00779502			1.47307	-0.0229323
1.47234	-0.00584946			1.49782	0.00771225			1.47635	-0.0229352
1.47561	-0.00585557			1.50109	0.00763505			1.47963	-0.0229382
1.47889	-0.00586143			1.50437	0.00756337			1.4829	-0.0229415
1.48216	-0.00586643			1.50764	0.00749533			1.48618	-0.022945
1.48544	-0.00587044			1.51092	0.00742766			1.48945	-0.0229487
1.48872	-0.00587383			1.5142	0.0073573			1.49273	-0.0229527
1.49199	-0.00587728			1.51747	0.00728279			1.49601	-0.0229568
1.49527	-0.00588141			1.52075	0.00720472			1.49928	-0.0229606
1.49854	-0.00588649			1.52402	0.0071251			1.50256	-0.0229636
1.50182	-0.00589235			1.5273	0.00704665			1.50583	-0.0229652
1.5051	-0.00589852			1.53058	0.00697218			1.50911	-0.0229647
1.50837	-0.00590442			1.53385	0.0069036			1.51238	-0.0229619
1.51165	-0.00590939			1.53713	0.00684109			1.51566	-0.022957
1.51492	-0.00591256			1.5404	0.00678302			1.51894	-0.0229505
1.5182	-0.00591298			1.54368	0.00672678			1.52221	-0.0229435
1.52148	-0.00591009			1.54696	0.0066701			1.52549	-0.022937
1.52475	-0.0059041			1.55023	0.00661218			1.52876	-0.0229317
1.52803	-0.00589589			1.55351	0.006554			1.53204	-0.0229282
1.5313	-0.00588655			1.55678	0.00649734			1.53532	-0.0229268
1.53458	-0.00587692			1.56006	0.00644315			1.53859	-0.0229278
1.53785	-0.00586737			1.56333	0.00639098			1.54187	-0.0229309
1.54113	-0.0058579			1.56661	0.00633966			1.54514	-0.0229362
1.54441	-0.00584841			1.56989	0.00628845			1.54842	-0.0229439
1.54768	-0.00583902			1.57316	0.00623745			1.5517	-0.0229537
1.55096	-0.00582998			1.57644	0.00618722			1.55497	-0.0229644
1.55423	-0.00582144			1.57971	0.00613821			1.55825	-0.0229749
1.55751	-0.00581308			1.58299	0.00609061			1.56152	-0.022984
1.56079	-0.00580408			1.58627	0.00604446			1.5648	-0.0229911
1.56406	-0.00579356			1.58954	0.00599991			1.56808	-0.0229965
1.56734	-0.00578122			1.59282	0.00595732			1.57135	-0.0230006
1.57061	-0.00576761			1.59609	0.00591716			1.57463	-0.0230039
1.57389	-0.00575379			1.59937	0.00587987			1.5779	-0.0230069
1.57717	-0.0057408			1.60265	0.00584536			1.58118	-0.0230099
1.58044	-0.00572937			1.60592	0.00581289			1.58445	-0.0230129
1.58372	-0.00571997			1.6092	0.00578122			1.58773	-0.0230158
1.58699	-0.00571302			1.61247	0.00574886			1.59101	-0.0230182
1.59027	-0.00570894			1.61575	0.0057144			1.59428	-0.0230199
1.59355	-0.00570792			1.61903	0.00567702			1.59756	-0.0230212
1.59682	-0.00570984			1.6223	0.00563706			1.60083	-0.0230226
1.6001	-0.00571441			1.62558	0.00559589			1.60411	-0.0230245
1.60337	-0.00572107			1.62885	0.00555535			1.60739	-0.0230269
1.60665	-0.00572873			1.63213	0.00551717			1.61066	-0.0230293
1.60993	-0.00573568			1.63541	0.00548258			1.61394	-0.0230312
1.6132	-0.00574016			1.63868	0.00545216			1.61721	-0.023033
1.61648	-0.00574136			1.64196	0.00542575			1.62049	-0.0230353
1.61975	-0.00573968			1.64523	0.00540262			1.62377	-0.0230384
1.62303	-0.00573612			1.64851	0.00538182			1.62704	-0.0230425
1.6263	-0.00573149			1.65178	0.00536231			1.63032	-0.0230478
1.62958	-0.00572591			1.65506	0.00534307			1.63359	-0.0230541
1.63286	-0.00571934			1.65834	0.00532301			1.63687	-0.0230607
1.63613	-0.00571268			1.66161	0.00530102			1.64015	-0.0230668
1.63941	-0.00570835			1.66489	0.00527624			1.64342	-0.0230718
1.64268	-0.00570931			1.66816	0.00524889			1.6467	-0.0230753
1.64596	-0.0057168			1.67144	0.00522104			1.64997	-0.0230774
1.64924	-0.00572859			1.67472	0.00519618			1.65325	-0.0230784
1.65251	-0.00573971			1.67799	0.00517731			1.65652	-0.0230783
1.65579	-0.00574515			1.68127	0.0051652			1.6598	-0.0230777
1.65906	-0.0057425			1.68454	0.00515837			1.66308	-0.0230771
1.66234	-0.00573242			1.68782	0.00515469			1.66635	-0.023077
1.66562	-0.00571738			1.6911	0.00515269			1.66963	-0.0230775
1.66889	-0.00569986			1.69437	0.00515166			1.6729	-0.0230786
1.67217	-0.00568141			1.69765	0.00515126			1.67618	-0.0230802
1.67544	-0.00566237			1.70092	0.00515113			1.67946	-0.0230823
1.67872	-0.00564231			1.7042	0.00515099			1.68273	-0.0230849
1.682	-0.00562072			1.70748	0.0051508			1.68601	-0.0230882
1.68527	-0.00559754			1.71075	0.00515082			1.68928	-0.0230919
1.68855	-0.00557318			1.71403	0.00515117			1.69256	-0.0230959
1.69182	-0.00554815			1.7173	0.00515153			1.69584	-0.0231
1.6951	-0.00552277			1.72058	0.00515122			1.69911	-0.0231039
1.69837	-0.00549709			1.72385	0.00514974			1.70239	-0.0231071
1.70165	-0.00547113			1.72713	0.00514713			1.70566	-0.0231087
1.70493	-0.00544525			1.73041	0.00514383			1.70894	-0.0231082
1.7082	-0.00542037			1.73368	0.00514031			1.71222	-0.0231057
1.71148	-0.00539787			1.73696	0.00513702			1.71549	-0.0231022
1.71475	-0.00537903			1.74023	0.00513454			1.71877	-0.0230992
1.71803	-0.0053642			1.74351	0.00513368			1.72204	-0.0230971
1.72131	-0.00535246			1.74679	0.00513526			1.72532	-0.023096
1.72458	-0.00534212			1.75006	0.00513967			1.72859	-0.0230948
1.72786	-0.00533149			1.75334	0.00514635			1.73187	-0.0230922
1.73113	-0.0053195			1.75661	0.0051535			1.73515	-0.0230877
1.73441	-0.00530585			1.75989	0.00515842			1.73842	-0.0230808
1.73769	-0.00529082			1.76317	0.00515825			1.7417	-0.0230718
1.74096	-0.00527521			1.76644	0.00515127			1.74497	-0.0230609
1.74424	-0.00526057			1.76972	0.00513786			1.74825	-0.0230487
1.74751	-0.00524945			1.77299	0.00512026			1.75153	-0.0230358
1.75079	-0.00524517			1.77627	0.00510115			1.7548	-0.0230225
1.75407	-0.0052504			1.77955	0.00508208			1.75808	-0.0230092
1.75734	-0.00526494			1.78282	0.0050631			1.76135	-0.0229956
1.76062	-0.00528497			1.7861	0.00504371			1.76463	-0.0229811
1.76389	-0.00530517			1.78937	0.00502396			1.76791	-0.0229649
1.76717	-0.00532218			1.79265	0.00500488			1.77118	-0.0229466
1.77044	-0.00533651			1.79592	0.00498787			1.77446	-0.0229265
1.77372	-0.00535216			1.7992	0.00497363			1.77773	-0.022905
1.777	-0.00537502			1.80248	0.00496167			1.78101	-0.0228832
1.78027	-0.00541043			1.80575	0.00495077			1.78429	-0.0228619
1.78355	-0.00545972			1.80903	0.00493989			1.78756	-0.0228417
1.78682	-0.00551752			1.8123	0.00492851			1.79084	-0.0228231
1.7901	-0.00557366			1.81558	0.00491667			1.79411	-0.022806
1.79338	-0.00561894			1.81886	0.00490475			1.79739	-0.0227898
1.79665	-0.00564964			1.82213	0.00489331			1.80066	-0.0227737
1.79993	-0.00566697			1.82541	0.00488311			1.80394	-0.0227568
1.8032	-0.00567407			1.82868	0.0048751			1.80722	-0.0227384
1.80648	-0.00567397			1.83196	0.00487028			1.81049	-0.0227186
1.80976	-0.00566934			1.83524	0.00486945			1.81377	-0.0226979
1.81303	-0.0056626			1.83851	0.00487294			1.81704	-0.0226771
1.81631	-0.00565566			1.84179	0.0048805			1.82032	-0.0226571
1.81958	-0.00564958			1.84506	0.00489128			1.8236	-0.0226387
1.82286	-0.00564452			1.84834	0.00490389			1.82687	-0.0226224
1.82614	-0.00563998			1.85162	0.00491682			1.83015	-0.0226085
1.82941	-0.00563528			1.85489	0.00492873			1.83342	-0.0225963
1.83269	-0.00562997			1.85817	0.00493878			1.8367	-0.0225849
1.83596	-0.00562406			1.86144	0.0049466			1.83998	-0.0225729
1.83924	-0.00561799			1.86472	0.00495206			1.84325	-0.0225597
1.84252	-0.00561245			1.86799	0.00495483			1.84653	-0.0225452
1.84579	-0.00560815			1.87127	0.00495429			1.8498	-0.0225301
1.84907	-0.00560573			1.87455	0.00494975			1.85308	-0.0225151
1.85234	-0.00560609			1.87782	0.00494126			1.85636	-0.0225007
1.85562	-0.00561089			1.8811	0.00493045			1.85963	-0.0224868
1.85889	-0.00562265			1.88437	0.00492025			1.86291	-0.0224734
1.86217	-0.00564348			1.88765	0.00491353			1.86618	-0.0224605
1.86545	-0.00567294			1.89093	0.00491135			1.86946	-0.022448
1.86872	-0.00570659			1.8942	0.00491259			1.87274	-0.0224359
1.872	-0.00573765			1.89748	0.00491481			1.87601	-0.0224245
1.87527	-0.00576063			1.90075	0.00491562			1.87929	-0.0224142
1.87855	-0.0057738			1.90403	0.00491355			1.88256	-0.0224053
1.88183	-0.00577857			1.90731	0.00490833			1.88584	-0.0223977
1.8851	-0.00577756			1.91058	0.00490066			1.88911	-0.0223911
1.88838	-0.00577341			1.91386	0.00489162			1.89239	-0.0223846
1.89165	-0.00576826			1.91713	0.00488208			1.89567	-0.0223773
1.89493	-0.00576362			1.92041	0.00487263			1.89894	-0.0223685
1.89821	-0.00576026			1.92369	0.00486397			1.90222	-0.0223581
1.90148	-0.00575822			1.92696	0.00485724			1.90549	-0.0223461
1.90476	-0.00575703			1.93024	0.00485396			1.90877	-0.022333
1.90803	-0.0057558			1.93351	0.00485533			1.91205	-0.0223194
1.91131	-0.00575351			1.93679	0.00486154			1.91532	-0.022306
1.91459	-0.00574951			1.94007	0.00487164			1.9186	-0.0222934
1.91786	-0.0057438			1.94334	0.00488383			1.92187	-0.0222822
1.92114	-0.00573697			1.94662	0.00489618			1.92515	-0.0222731
1.92441	-0.00572966			1.94989	0.00490729			1.92843	-0.0222666
1.92769	-0.00572214			1.95317	0.00491653			1.9317	-0.022263
1.93096	-0.00571451			1.95644	0.00492379			1.93498	-0.0222616
1.93424	-0.00570699			1.95972	0.00492879			1.93825	-0.0222614
1.93752	-0.00570001			1.963	0.00493082			1.94153	-0.0222611
1.94079	-0.00569392			1.96627	0.00492914			1.94481	-0.0222598
1.94407	-0.00568865			1.96955	0.00492349			1.94808	-0.0222573
1.94734	-0.00568379			1.97282	0.00491398			1.95136	-0.0222539
1.95062	-0.00567908			1.9761	0.00490081			1.95463	-0.02225
1.9539	-0.00567459			1.97938	0.00488421			1.95791	-0.0222456
1.95717	-0.00567053			1.98265	0.00486476			1.96118	-0.0222404
1.96045	-0.00566692			1.98593	0.0048436			1.96446	-0.0222343
1.96372	-0.00566351			1.9892	0.00482228			1.96774	-0.0222273
1.967	-0.00565996			1.99248	0.00480232			1.97101	-0.0222201
1.97028	-0.00565595			1.99576	0.0047845			1.97429	-0.0222126
1.97355	-0.00565129			1.99903	0.00476848			1.97756	-0.0222045
1.97683	-0.00564593			2.00231	0.00475288			1.98084	-0.0221946
1.9801	-0.00564011			2.00558	0.00473582			1.98412	-0.0221818
1.98338	-0.00563428			2.00886	0.00471578			1.98739	-0.0221661
1.98666	-0.00562894			2.01214	0.00469237			1.99067	-0.0221486
1.98993	-0.0056244			2.01541	0.0046666			1.99394	-0.0221311
1.99321	-0.00562051			2.01869	0.00464044			1.99722	-0.0221149
1.99648	-0.0056166			2.02196	0.00461594			2.0005	-0.0221003
1.99976	-0.0056116			2.02524	0.00459475			2.00377	-0.0220871
2.00303	-0.00560458			2.02851	0.00457774			2.00705	-0.022075
2.00631	-0.00559539			2.03179	0.00456481			2.01032	-0.0220643
2.00959	-0.00558479			2.03507	0.00455486			2.0136	-0.0220552
2.01286	-0.00557408			2.03834	0.0045462			2.01688	-0.0220482
2.01614	-0.0055643			2.04162	0.00453724			2.02015	-0.0220429
2.01941	-0.00555567			2.04489	0.00452725			2.02343	-0.022039
2.02269	-0.00554746			2.04817	0.00451682			2.0267	-0.022036
2.02597	-0.00553859			2.05145	0.00450756			2.02998	-0.0220333
2.02924	-0.00552848			2.05472	0.00450102			2.03325	-0.0220301
2.03252	-0.00551732			2.058	0.00449765			2.03653	-0.0220256
2.03579	-0.00550578			2.06127	0.00449678			2.03981	-0.0220188
2.03907	-0.00549453			2.06455	0.00449729			2.04308	-0.0220093
2.04235	-0.00548422			2.06783	0.00449831			2.04636	-0.0219974
2.04562	-0.00547563			2.0711	0.0044995			2.04963	-0.0219836
2.0489	-0.00546992			2.07438	0.00450104			2.05291	-0.0219687
2.05217	-0.00546895			2.07765	0.00450336			2.05619	-0.0219536
2.05545	-0.00547616			2.08093	0.00450668			2.05946	-0.0219394
2.05873	-0.00549689			2.08421	0.00451054			2.06274	-0.0219274
2.062	-0.00553648			2.08748	0.00451385			2.06601	-0.0219185
2.06528	-0.00559594			2.09076	0.00451539			2.06929	-0.0219127
2.06855	-0.00566821			2.09403	0.00451455			2.07257	-0.021909
2.07183	-0.00573928			2.09731	0.00451147			2.07584	-0.0219059
2.0751	-0.00579467			2.10058	0.00450661			2.07912	-0.0219023
2.07838	-0.00582665			2.10386	0.00450007			2.08239	-0.0218981
2.08166	-0.00583718			2.10714	0.00449163			2.08567	-0.021894
2.08493	-0.00583525			2.11041	0.00448152			2.08895	-0.021891
2.08821	-0.00583209			2.11369	0.00447109			2.09222	-0.0218899
2.09148	-0.00583782			2.11696	0.00446262			2.0955	-0.0218906
2.09476	-0.00585943			2.12024	0.00445804			2.09877	-0.0218925
2.09804	-0.00589981			2.12352	0.00445777			2.10205	-0.0218944
2.10131	-0.00595754			2.12679	0.00446073			2.10532	-0.0218955
2.10459	-0.00602829			2.13007	0.00446538			2.1086	-0.0218953
2.10786	-0.0061068			2.13334	0.00447052			2.11188	-0.0218936
2.11114	-0.00618905			2.13662	0.00447542			2.11515	-0.0218901
2.11442	-0.00627348			2.1399	0.00447974			2.11843	-0.0218845
2.11769	-0.00636036			2.14317	0.00448386			2.1217	-0.0218768
2.12097	-0.0064498			2.14645	0.00448914			2.12498	-0.0218676
2.12424	-0.00654054			2.14972	0.00449755			2.12826	-0.0218575
2.12752	-0.00663017			2.153	0.00451041			2.13153	-0.0218471
2.1308	-0.00671605			2.15628	0.00452746			2.13481	-0.0218372
2.13407	-0.00679534			2.15955	0.00454686			2.13808	-0.0218282
2.13735	-0.00686405			2.16283	0.00456619			2.14136	-0.0218204
2.14062	-0.00691667			2.1661	0.00458346			2.14464	-0.0218139
2.1439	-0.00694805			2.16938	0.00459771			2.14791	-0.0218084
2.14718	-0.00695655			2.17265	0.00460895			2.15119	-0.0218033
2.15045	-0.00694564			2.17593	0.00461785			2.15446	-0.0217983
2.15373	-0.00692247			2.17921	0.00462534			2.15774	-0.0217934
2.157	-0.00689492			2.18248	0.00463239			2.16102	-0.021789
2.16028	-0.00686927			2.18576	0.00463966			2.16429	-0.0217856
2.16355	-0.00684929			2.18903	0.00464713			2.16757	-0.0217835
2.16683	-0.00683683			2.19231	0.00465429			2.17084	-0.021783
2.17011	-0.00683354			2.19559	0.00466068			2.17412	-0.0217841
2.17338	-0.0068423			2.19886	0.00466668			2.17739	-0.0217866
2.17666	-0.00686662			2.20214	0.00467352			2.18067	-0.02179
2.17993	-0.00690797			2.20541	0.00468274			2.18395	-0.0217934
2.18321	-0.00696322			2.20869	0.00469531			2.18722	-0.0217958
2.18649	-0.00702462			2.21197	0.00471106			2.1905	-0.0217967
2.18976	-0.00708185			2.21524	0.00472868			2.19377	-0.021796
2.19304	-0.00712471			2.21852	0.00474615			2.19705	-0.0217939
2.19631	-0.00714645			2.22179	0.00476173			2.20033	-0.0217906
2.19959	-0.007148			2.22507	0.00477475			2.2036	-0.021786
2.20287	-0.00713963			2.22835	0.00478586			2.20688	-0.0217799
2.20614	-0.00713662			2.23162	0.00479663			2.21015	-0.0217724
2.20942	-0.00715097			2.2349	0.00480857			2.21343	-0.0217639
2.21269	-0.00718583			2.23817	0.00482231			2.21671	-0.0217551
2.21597	-0.00723673			2.24145	0.00483738			2.21998	-0.0217469
2.21925	-0.00729688			2.24473	0.00485271			2.22326	-0.0217399
2.22252	-0.0073613			2.248	0.0048674			2.22653	-0.0217343
2.2258	-0.0074276			2.25128	0.00488091			2.22981	-0.02173
2.22907	-0.00749477			2.25455	0.00489271			2.23309	-0.0217264
2.23235	-0.0075621			2.25783	0.00490185			2.23636	-0.0217227
2.23562	-0.00762874			2.2611	0.00490727			2.23964	-0.0217178
2.2389	-0.00769388			2.26438	0.00490867			2.24291	-0.0217111
2.24218	-0.00775708			2.26766	0.00490725			2.24619	-0.0217027
2.24545	-0.00781851			2.27093	0.00490539			2.24947	-0.021693
2.24873	-0.00787864			2.27421	0.00490553			2.25274	-0.0216829
2.252	-0.00793773			2.27748	0.004909			2.25602	-0.0216731
2.25528	-0.0079957			2.28076	0.0049158			2.25929	-0.0216639
2.25856	-0.00805233			2.28404	0.00492502			2.26257	-0.0216558
2.26183	-0.00810751			2.28731	0.00493547			2.26584	-0.0216487
2.26511	-0.00816129			2.29059	0.00494598			2.26912	-0.0216425
2.26838	-0.00821353			2.29386	0.00495547			2.2724	-0.0216373
2.27166	-0.00826365			2.29714	0.00496282			2.27567	-0.0216327
2.27494	-0.00831075			2.30042	0.00496699			2.27895	-0.0216286
2.27821	-0.0083541			2.30369	0.0049671			2.28222	-0.0216246
2.28149	-0.00839358			2.30697	0.00496256			2.2855	-0.0216208
2.28476	-0.00842981			2.31024	0.00495304			2.28878	-0.0216173
2.28804	-0.00846399			2.31352	0.0049386			2.29205	-0.0216146
2.29132	-0.00849753			2.3168	0.0049197			2.29533	-0.0216133
2.29459	-0.00853168			2.32007	0.00489703			2.2986	-0.0216142
2.29787	-0.00856699			2.32335	0.00487145			2.30188	-0.0216175
2.30114	-0.00860308			2.32662	0.00484396			2.30516	-0.0216231
2.30442	-0.00863878			2.3299	0.00481587			2.30843	-0.0216307
2.30769	-0.00867286			2.33317	0.00478866			2.31171	-0.0216403
2.31097	-0.00870476			2.33645	0.00476365			2.31498	-0.0216515
2.31425	-0.00873477			2.33973	0.00474143			2.31826	-0.021664
2.31752	-0.00876358			2.343	0.00472179			2.32154	-0.0216775
2.3208	-0.00879193			2.34628	0.0047042			2.32481	-0.0216919
2.32407	-0.00882043			2.34955	0.00468824			2.32809	-0.0217074
2.32735	-0.00884945			2.35283	0.00467363			2.33136	-0.021724
2.33063	-0.0088791			2.35611	0.00465992			2.33464	-0.0217416
2.3339	-0.00890922			2.35938	0.00464657			2.33791	-0.0217593
2.33718	-0.00893978			2.36266	0.00463318			2.34119	-0.0217761
2.34045	-0.00897101			2.36593	0.00462002			2.34447	-0.0217911
2.34373	-0.00900315			2.36921	0.00460802			2.34774	-0.0218039
2.34701	-0.00903614			2.37249	0.00459829			2.35102	-0.021815
2.35028	-0.00906948			2.37576	0.00459127			2.35429	-0.0218251
2.35356	-0.00910253			2.37904	0.00458657			2.35757	-0.0218348
2.35683	-0.00913474			2.38231	0.00458347			2.36085	-0.0218449
2.36011	-0.00916584			2.38559	0.00458155			2.36412	-0.0218561
2.36339	-0.00919589			2.38887	0.00458076			2.3674	-0.021869
2.36666	-0.00922523			2.39214	0.00458104			2.37067	-0.0218841
2.36994	-0.00925434			2.39542	0.00458202			2.37395	-0.0219008
2.37321	-0.00928355			2.39869	0.00458307			2.37723	-0.021917
2.37649	-0.00931272			2.40197	0.00458355			2.3805	-0.0219301
2.37976	-0.00934119			2.40524	0.00458318			2.38378	-0.0219382
2.38304	-0.00936813			2.40852	0.00458251			2.38705	-0.0219415
2.38632	-0.00939307			2.4118	0.00458294			2.39033	-0.0219415
2.38959	-0.0094163			2.41507	0.00458619			2.39361	-0.0219397
2.39287	-0.0094387			2.41835	0.00459338			2.39688	-0.0219376
2.39614	-0.00946129			2.42162	0.00460423			2.40016	-0.021936
2.39942	-0.00948456			2.4249	0.00461738			2.40343	-0.0219352
2.4027	-0.00950802			2.42818	0.00463125			2.40671	-0.0219354
2.40597	-0.00953042			2.43145	0.00464471			2.40998	-0.0219361
2.40925	-0.0095505			2.43473	0.00465778			2.41326	-0.021937
2.41252	-0.00956785			2.438	0.00467192			2.41654	-0.0219374
2.4158	-0.00958311			2.44128	0.00468922			2.41981	-0.0219367
2.41908	-0.00959768			2.44456	0.00471084			2.42309	-0.0219346
2.42235	-0.00961303			2.44783	0.00473629			2.42636	-0.0219307
2.42563	-0.00963022			2.45111	0.00476396			2.42964	-0.0219253
2.4289	-0.00964961			2.45438	0.00479216			2.43292	-0.0219189
2.43218	-0.00967098			2.45766	0.00481964			2.43619	-0.0219123
2.43546	-0.00969377			2.46094	0.00484571			2.43947	-0.0219061
2.43873	-0.00971725			2.46421	0.00487023			2.44274	-0.0219003
2.44201	-0.00974039			2.46749	0.00489346			2.44602	-0.0218945
2.44528	-0.00976177			2.47076	0.00491573			2.4493	-0.0218879
2.44856	-0.00978013			2.47404	0.00493706			2.45257	-0.0218805
2.45184	-0.00979488			2.47731	0.0049571			2.45585	-0.0218725
2.45511	-0.00980642			2.48059	0.00497527			2.45912	-0.0218643
2.45839	-0.00981593			2.48387	0.0049909			2.4624	-0.0218566
2.46166	-0.00982491			2.48714	0.00500345			2.46568	-0.0218503
2.46494	-0.00983482			2.49042	0.00501241			2.46895	-0.021846
2.46821	-0.00984657			2.49369	0.00501744			2.47223	-0.0218443
2.47149	-0.00986012			2.49697	0.00501831			2.4755	-0.0218448
2.47477	-0.00987473			2.50025	0.00501495			2.47878	-0.0218469
2.47804	-0.00988982			2.50352	0.00500776			2.48205	-0.0218499
2.48132	-0.00990543			2.5068	0.00499762			2.48533	-0.0218529
2.48459	-0.00992189			2.51007	0.00498573			2.48861	-0.0218553
2.48787	-0.00993926			2.51335	0.00497327			2.49188	-0.0218561
2.49115	-0.00995718			2.51663	0.00496091			2.49516	-0.0218548
2.49442	-0.00997513			2.5199	0.00494862			2.49843	-0.0218513
2.4977	-0.00999274			2.52318	0.00493602			2.50171	-0.0218461
2.50097	-0.0100097			2.52645	0.00492343			2.50499	-0.0218397
2.50425	-0.0100259			2.52973	0.00491251			2.50826	-0.0218325
2.50753	-0.010041			2.53301	0.0049057			2.51154	-0.0218246
2.5108	-0.010055			2.53628	0.0049046			2.51481	-0.0218157
2.51408	-0.0100677			2.53956	0.00490891			2.51809	-0.0218058
2.51735	-0.010079			2.54283	0.00491668			2.52137	-0.0217949
2.52063	-0.0100893			2.54611	0.00492521			2.52464	-0.0217837
2.52391	-0.0100992			2.54939	0.00493212			2.52792	-0.0217731
2.52718	-0.0101096			2.55266	0.00493618			2.53119	-0.0217638
2.53046	-0.0101215			2.55594	0.00493785			2.53447	-0.0217559
2.53373	-0.0101353			2.55921	0.00493893			2.53775	-0.0217487
2.53701	-0.0101502			2.56249	0.00494118			2.54102	-0.0217415
2.54028	-0.0101648			2.56576	0.00494517			2.5443	-0.0217333
2.54356	-0.0101776			2.56904	0.00495023			2.54757	-0.0217239
2.54684	-0.0101877			2.57232	0.00495527			2.55085	-0.0217138
2.55011	-0.0101956			2.57559	0.00495961			2.55412	-0.0217041
2.55339	-0.0102024			2.57887	0.00496317			2.5574	-0.0216958
2.55666	-0.0102096			2.58214	0.0049661			2.56068	-0.0216894
2.55994	-0.0102179			2.58542	0.00496833			2.56395	-0.0216846
2.56322	-0.0102277			2.5887	0.00496935			2.56723	-0.0216802
2.56649	-0.0102386			2.59197	0.00496845			2.5705	-0.0216754
2.56977	-0.0102502			2.59525	0.00496495			2.57378	-0.02167
2.57304	-0.010262			2.59852	0.00495833			2.57706	-0.0216647
2.57632	-0.010274			2.6018	0.00494843			2.58033	-0.0216603
2.5796	-0.0102865			2.60508	0.00493553			2.58361	-0.0216572
2.58287	-0.0102994			2.60835	0.00492031			2.58688	-0.0216553
2.58615	-0.0103127			2.61163	0.00490328			2.59016	-0.0216544
2.58942	-0.0103254			2.6149	0.00488436			2.59344	-0.0216546
2.5927	-0.0103367			2.61818	0.00486303			2.59671	-0.0216557
2.59598	-0.0103456			2.62146	0.00483899			2.59999	-0.0216576
2.59925	-0.0103515			2.62473	0.00481284			2.60326	-0.02166
2.60253	-0.0103542			2.62801	0.00478639			2.60654	-0.0216622
2.6058	-0.0103543			2.63128	0.0047623			2.60982	-0.0216638
2.60908	-0.0103527			2.63456	0.00474299			2.61309	-0.0216646
2.61235	-0.0103502			2.63783	0.0047294			2.61637	-0.0216644
2.61563	-0.0103475			2.64111	0.0047206			2.61964	-0.0216632
2.61891	-0.0103451			2.64439	0.0047147			2.62292	-0.0216613
2.62218	-0.0103432			2.64766	0.00471012			2.6262	-0.021659
2.62546	-0.010342			2.65094	0.00470626			2.62947	-0.0216568
2.62873	-0.0103418			2.65421	0.00470336			2.63275	-0.021655
2.63201	-0.0103426			2.65749	0.00470211			2.63602	-0.021654
2.63529	-0.0103446			2.66077	0.00470308			2.6393	-0.0216537
2.63856	-0.0103479			2.66404	0.00470627			2.64257	-0.0216539
2.64184	-0.0103525			2.66732	0.00471086			2.64585	-0.0216539
2.64511	-0.0103579			2.67059	0.00471541			2.64913	-0.0216536
2.64839	-0.0103631			2.67387	0.00471819			2.6524	-0.0216533
2.65167	-0.0103671			2.67715	0.00471794			2.65568	-0.0216539
2.65494	-0.0103697			2.68042	0.00471453			2.65895	-0.0216563
2.65822	-0.0103717			2.6837	0.00470935			2.66223	-0.0216607
2.66149	-0.0103742			2.68697	0.0047047			2.66551	-0.0216669
2.66477	-0.0103781			2.69025	0.00470226			2.66878	-0.0216741
2.66805	-0.0103835			2.69353	0.00470204			2.67206	-0.0216809
2.67132	-0.0103898			2.6968	0.00470272			2.67533	-0.0216863
2.6746	-0.0103958			2.70008	0.00470302			2.67861	-0.0216898
2.67787	-0.0104006			2.70335	0.00470291			2.68189	-0.0216918
2.68115	-0.0104042			2.70663	0.00470383			2.68516	-0.0216933
2.68442	-0.0104066			2.7099	0.00470783			2.68844	-0.0216952
2.6877	-0.0104084			2.71318	0.00471633			2.69171	-0.0216982
2.69098	-0.0104098			2.71646	0.00472914			2.69499	-0.0217024
2.69425	-0.0104112			2.71973	0.0047446			2.69827	-0.0217078
2.69753	-0.0104129			2.72301	0.0047604			2.70154	-0.021714
2.7008	-0.0104155			2.72628	0.00477447			2.70482	-0.0217203
2.70408	-0.0104193			2.72956	0.00478537			2.70809	-0.0217257
2.70736	-0.0104239			2.73284	0.00479222			2.71137	-0.0217297
2.71063	-0.0104283			2.73611	0.0047947			2.71464	-0.0217318
2.71391	-0.0104312			2.73939	0.00479318			2.71792	-0.0217322
2.71718	-0.0104319			2.74266	0.00478883			2.7212	-0.0217309
2.72046	-0.0104306			2.74594	0.00478338			2.72447	-0.0217285
2.72374	-0.0104289			2.74922	0.00477856			2.72775	-0.021726
2.72701	-0.010428			2.75249	0.00477567			2.73102	-0.0217239
2.73029	-0.0104291			2.75577	0.0047753			2.7343	-0.0217227
2.73356	-0.0104323			2.75904	0.00477726			2.73758	-0.0217225
2.73684	-0.0104372			2.76232	0.00478071			2.74085	-0.0217228
2.74012	-0.0104431			2.7656	0.00478441			2.74413	-0.0217231
2.74339	-0.0104491			2.76887	0.00478709			2.7474	-0.0217228
2.74667	-0.0104543			2.77215	0.00478794			2.75068	-0.021722
2.74994	-0.0104578			2.77542	0.00478702			2.75396	-0.0217206
2.75322	-0.0104589			2.7787	0.00478543			2.75723	-0.0217191
2.7565	-0.010458			2.78197	0.00478478			2.76051	-0.021718
2.75977	-0.0104556			2.78525	0.00478627			2.76378	-0.0217177
2.76305	-0.0104525			2.78853	0.00479025			2.76706	-0.0217185
2.76632	-0.0104485			2.7918	0.00479634			2.77034	-0.0217202
2.7696	-0.010443			2.79508	0.00480405			2.77361	-0.0217218
2.77287	-0.0104359			2.79835	0.00481315			2.77689	-0.0217219
2.77615	-0.0104274			2.80163	0.00482382			2.78016	-0.0217189
2.77943	-0.0104186			2.80491	0.00483631			2.78344	-0.0217126
2.7827	-0.0104104			2.80818	0.00485058			2.78671	-0.0217035
2.78598	-0.0104035			2.81146	0.00486628			2.78999	-0.0216927
2.78925	-0.0103981			2.81473	0.00488287			2.79327	-0.0216818
2.79253	-0.0103939			2.81801	0.00489983			2.79654	-0.0216717
2.79581	-0.0103905			2.82129	0.0049167			2.79982	-0.0216628
2.79908	-0.0103875			2.82456	0.00493319			2.80309	-0.0216545
2.80236	-0.0103847			2.82784	0.0049493			2.80637	-0.0216458
2.80563	-0.0103825			2.83111	0.00496549			2.80965	-0.0216358
2.80891	-0.010382			2.83439	0.00498271			2.81292	-0.0216247
2.81219	-0.0103836			2.83767	0.00500221			2.8162	-0.021613
2.81546	-0.0103872			2.84094	0.00502494			2.81947	-0.0216017
2.81874	-0.0103914			2.84422	0.005051			2.82275	-0.0215914
2.82201	-0.0103941			2.84749	0.00507951			2.82603	-0.0215821
2.82529	-0.0103939			2.85077	0.00510896			2.8293	-0.0215737
2.82857	-0.0103902			2.85405	0.00513759			2.83258	-0.0215659
2.83184	-0.0103832			2.85732	0.00516334			2.83585	-0.0215586
2.83512	-0.0103737			2.8606	0.00518388			2.83913	-0.0215518
2.83839	-0.0103626			2.86387	0.00519714			2.84241	-0.0215457
2.84167	-0.0103508			2.86715	0.00520237			2.84568	-0.0215402
2.84494	-0.0103388			2.87042	0.00520096			2.84896	-0.0215358
2.84822	-0.0103271			2.8737	0.00519595			2.85223	-0.0215325
2.8515	-0.0103153			2.87698	0.00519055			2.85551	-0.0215304
2.85477	-0.0103035			2.88025	0.00518673			2.85878	-0.0215291
2.85805	-0.0102916			2.88353	0.00518482			2.86206	-0.0215275
2.86132	-0.0102802			2.8868	0.00518403			2.86534	-0.0215245
2.8646	-0.0102705			2.89008	0.0051832			2.86861	-0.0215195
2.86788	-0.0102633			2.89336	0.00518113			2.87189	-0.0215128
2.87115	-0.0102594			2.89663	0.00517689			2.87516	-0.0215051
2.87443	-0.0102591			2.89991	0.0051702			2.87844	-0.0214976
2.8777	-0.0102624			2.90318	0.00516174			2.88172	-0.0214908
2.88098	-0.0102694			2.90646	0.00515248			2.88499	-0.0214851
2.88426	-0.0102799			2.90974	0.00514258			2.88827	-0.0214801
2.88753	-0.0102932			2.91301	0.00513084			2.89154	-0.0214749
2.89081	-0.0103081			2.91629	0.00511563			2.89482	-0.0214691
2.89408	-0.0103232			2.91956	0.00509646			2.8981	-0.0214623
2.89736	-0.0103373			2.92284	0.00507472			2.90137	-0.0214549
2.90064	-0.0103493			2.92612	0.00505287			2.90465	-0.0214469
2.90391	-0.0103591			2.92939	0.00503292			2.90792	-0.0214386
2.90719	-0.010367			2.93267	0.00501561			2.9112	-0.0214299
2.91046	-0.0103731			2.93594	0.00500039			2.91448	-0.0214213
2.91374	-0.0103776			2.93922	0.00498603			2.91775	-0.0214134
2.91701	-0.0103803			2.94249	0.00497132			2.92103	-0.0214071
2.92029	-0.0103808			2.94577	0.00495571			2.9243	-0.0214027
2.92357	-0.0103789			2.94905	0.00493953			2.92758	-0.0214001
2.92684	-0.0103749			2.95232	0.00492384			2.93085	-0.0213981
2.93012	-0.0103694			2.9556	0.00491007			2.93413	-0.0213955
2.93339	-0.0103637			2.95887	0.00489966			2.93741	-0.0213915
2.93667	-0.010359			2.96215	0.00489383			2.94068	-0.0213859
2.93995	-0.0103565			2.96543	0.00489341			2.94396	-0.0213792
2.94322	-0.0103561			2.9687	0.00489871			2.94723	-0.0213721
2.9465	-0.0103571			2.97198	0.00490943			2.95051	-0.0213657
2.94977	-0.0103585			2.97525	0.0049245			2.95379	-0.021361
2.95305	-0.0103592			2.97853	0.00494223			2.95706	-0.021359
2.95633	-0.010359			2.98181	0.00496071			2.96034	-0.0213599
2.9596	-0.010358			2.98508	0.0049782			2.96361	-0.0213638
2.96288	-0.0103569			2.98836	0.00499326			2.96689	-0.02137
2.96615	-0.0103562			2.99163	0.00500488			2.97017	-0.0213777
2.96943	-0.0103562			2.99491	0.00501267			2.97344	-0.0213857
2.97271	-0.0103566			2.99819	0.00501698			2.97672	-0.021393
2.97598	-0.0103565			3.00146	0.00501872			2.97999	-0.0213984
2.97926	-0.0103552			3.00474	0.00501875			2.98327	-0.021401
2.98253	-0.0103517			3.00801	0.00501755			2.98655	-0.0214002
2.98581	-0.0103461			3.01129	0.00501505			2.98982	-0.021396
2.98909	-0.0103389			3.01456	0.00501078			2.9931	-0.0213889
2.99236	-0.0103307			3.01784	0.00500398			2.99637	-0.0213797
2.99564	-0.0103217			3.02112	0.00499398			2.99965	-0.0213687
2.99891	-0.0103119			3.02439	0.0049805			3.00293	-0.0213563
3.00219	-0.0103009			3.02767	0.00496367			3.0062	-0.0213428
3.00546	-0.010289			3.03094	0.00494362			3.00948	-0.0213286
3.00874	-0.0102769			3.03422	0.00492038			3.01275	-0.0213142
3.01202	-0.0102662			3.0375	0.00489417			3.01603	-0.0213002
3.01529	-0.0102584			3.04077	0.00486575			3.0193	-0.0212863
3.01857	-0.0102547			3.04405	0.00483662			3.02258	-0.0212727
3.02184	-0.0102546			3.04732	0.00480872			3.02586	-0.0212591
3.02512	-0.010257			3.0506	0.00478372			3.02913	-0.0212456
3.0284	-0.0102604			3.05388	0.00476216			3.03241	-0.0212322
3.03167	-0.010264			3.05715	0.00474319			3.03568	-0.0212187
3.03495	-0.0102671			3.06043	0.0047249			3.03896	-0.0212047
3.03822	-0.0102692			3.0637	0.00470514			3.04224	-0.0211899
3.0415	-0.0102699			3.06698	0.00468272			3.04551	-0.0211745
3.04478	-0.010269			3.07026	0.00465799			3.04879	-0.0211588
3.04805	-0.0102665			3.07353	0.0046326			3.05206	-0.0211433
3.05133	-0.0102629			3.07681	0.00460844			3.05534	-0.0211284
3.0546	-0.0102584			3.08008	0.00458674			3.05862	-0.0211143
3.05788	-0.010253			3.08336	0.00456809			3.06189	-0.0211003
3.06116	-0.0102465			3.08663	0.00455269			3.06517	-0.0210857
3.06443	-0.0102384			3.08991	0.00454049			3.06844	-0.0210699
3.06771	-0.0102283			3.09319	0.00453122			3.07172	-0.0210531
3.07098	-0.0102158			3.09646	0.00452452			3.075	-0.0210355
3.07426	-0.0102012			3.09974	0.00452011			3.07827	-0.0210177
3.07753	-0.0101853			3.10301	0.00451802			3.08155	-0.0209999
3.08081	-0.0101691			3.10629	0.00451878			3.08482	-0.020982
3.08409	-0.0101537			3.10957	0.00452334			3.0881	-0.0209643
3.08736	-0.0101401			3.11284	0.00453245			3.09137	-0.0209468
3.09064	-0.0101288			3.11612	0.00454592			3.09465	-0.0209297
3.09391	-0.0101204			3.11939	0.00456257			3.09793	-0.020913
3.09719	-0.0101155			3.12267	0.00458079			3.1012	-0.0208968
3.10047	-0.0101139			3.12595	0.00459924			3.10448	-0.020881
3.10374	-0.0101147			3.12922	0.00461705			3.10775	-0.0208663
3.10702	-0.0101164			3.1325	0.00463389			3.11103	-0.0208535
3.11029	-0.0101177			3.13577	0.00464995			3.11431	-0.0208433
3.11357	-0.0101184			3.13905	0.00466585			3.11758	-0.0208354
3.11685	-0.0101196			3.14233	0.00468243			3.12086	-0.0208282
3.12012	-0.0101223			3.1456	0.00470042			3.12413	-0.0208194
3.1234	-0.0101269			3.14888	0.00472028			3.12741	-0.0208076
3.12667	-0.0101323			3.15215	0.0047421			3.13069	-0.0207924
3.12995	-0.0101373			3.15543	0.00476561			3.13396	-0.0207752
3.13323	-0.010141			3.15871	0.00479011			3.13724	-0.0207579
3.1365	-0.0101435			3.16198	0.00481439			3.14051	-0.0207421
3.13978	-0.0101454			3.16526	0.00483687			3.14379	-0.0207284
3.14305	-0.010147			3.16853	0.00485611			3.14707	-0.0207164
3.14633	-0.0101483			3.17181	0.00487151			3.15034	-0.0207051
3.1496	-0.0101491			3.17508	0.0048835			3.15362	-0.0206942
3.15288	-0.0101497			3.17836	0.00489318			3.15689	-0.0206841
3.15616	-0.0101507			3.18164	0.00490197			3.16017	-0.0206755
3.15943	-0.0101524			3.18491	0.00491157			3.16344	-0.0206688
3.16271	-0.0101546			3.18819	0.00492397			3.16672	-0.020664
3.16598	-0.0101566			3.19146	0.00494072			3.17	-0.0206605
3.16926	-0.0101575			3.19474	0.00496204			3.17327	-0.0206579
3.17254	-0.0101566			3.19802	0.00498658			3.17655	-0.0206558
3.17581	-0.0101535			3.20129	0.0050122			3.17982	-0.0206537
3.17909	-0.010148			3.20457	0.00503674			3.1831	-0.0206509
3.18236	-0.0101406			3.20784	0.00505838			3.18638	-0.0206462
3.18564	-0.0101319			3.21112	0.00507573			3.18965	-0.0206389
3.18892	-0.0101224			3.2144	0.00508795			3.19293	-0.0206294
3.19219	-0.0101125			3.21767	0.00509509			3.1962	-0.0206186
3.19547	-0.0101025			3.22095	0.00509807			3.19948	-0.0206078
3.19874	-0.0100928			3.22422	0.00509824			3.20276	-0.0205982
3.20202	-0.0100839			3.2275	0.00509671			3.20603	-0.0205908
3.2053	-0.010076			3.23078	0.00509399			3.20931	-0.0205862
3.20857	-0.010069			3.23405	0.00509005			3.21258	-0.0205846
3.21185	-0.0100628			3.23733	0.00508471			3.21586	-0.0205855
3.21512	-0.010057			3.2406	0.00507816			3.21914	-0.0205882
3.2184	-0.0100518			3.24388	0.00507138			3.22241	-0.020592
3.22167	-0.0100475			3.24715	0.00506596			3.22569	-0.0205961
3.22495	-0.0100445			3.25043	0.00506305			3.22896	-0.0206004
3.22823	-0.0100429			3.25371	0.00506255			3.23224	-0.0206048
3.2315	-0.0100428			3.25698	0.00506325			3.23551	-0.0206097
3.23478	-0.0100441			3.26026	0.00506384			3.23879	-0.0206151
3.23805	-0.0100468			3.26353	0.00506356			3.24207	-0.0206213
3.24133	-0.0100508			3.26681	0.00506205			3.24534	-0.0206281
3.24461	-0.0100553			3.27009	0.00505881			3.24862	-0.0206354
3.24788	-0.0100589			3.27336	0.00505303			3.25189	-0.0206425
3.25116	-0.0100603			3.27664	0.00504436			3.25517	-0.0206489
3.25443	-0.0100591			3.27991	0.0050337			3.25845	-0.0206544
3.25771	-0.0100559			3.28319	0.00502315			3.26172	-0.0206589
3.26099	-0.0100517			3.28647	0.00501487			3.265	-0.0206629
3.26426	-0.0100478			3.28974	0.00500988			3.26827	-0.0206669
3.26754	-0.0100451			3.29302	0.00500793			3.27155	-0.0206714
3.27081	-0.010044			3.29629	0.00500804			3.27483	-0.0206768
3.27409	-0.010045			3.29957	0.00500935			3.2781	-0.0206828
3.27737	-0.0100477			3.30285	0.00501165			3.28138	-0.0206893
3.28064	-0.0100513			3.30612	0.00501549			3.28465	-0.0206962
3.28392	-0.0100546			3.3094	0.00502191			3.28793	-0.0207041
3.28719	-0.0100564			3.31267	0.00503184			3.29121	-0.0207133
3.29047	-0.0100564			3.31595	0.00504577			3.29448	-0.020724
3.29375	-0.0100548			3.31922	0.0050638			3.29776	-0.0207359
3.29702	-0.010052			3.3225	0.00508563			3.30103	-0.0207483
3.3003	-0.0100489			3.32578	0.00511026			3.30431	-0.0207603
3.30357	-0.0100463			3.32905	0.00513609			3.30759	-0.0207714
3.30685	-0.0100448			3.33233	0.0051616			3.31086	-0.0207815
3.31012	-0.0100448			3.3356	0.00518606			3.31414	-0.0207913
3.3134	-0.010046			3.33888	0.00520972			3.31741	-0.0208012
3.31668	-0.0100484			3.34216	0.00523321			3.32069	-0.0208116
3.31995	-0.0100514			3.34543	0.00525662			3.32396	-0.0208221
3.32323	-0.0100544			3.34871	0.00527897			3.32724	-0.020832
3.3265	-0.0100569			3.35198	0.00529858			3.33052	-0.0208406
3.32978	-0.0100582			3.35526	0.00531413			3.33379	-0.0208475
3.33306	-0.0100582			3.35854	0.00532545			3.33707	-0.0208523
3.33633	-0.0100569			3.36181	0.0053335			3.34034	-0.0208547
3.33961	-0.0100546			3.36509	0.00533954			3.34362	-0.0208549
3.34288	-0.0100512			3.36836	0.00534464			3.3469	-0.0208533
3.34616	-0.0100467			3.37164	0.00534988			3.35017	-0.0208501
3.34944	-0.0100414			3.37492	0.00535669			3.35345	-0.0208455
3.35271	-0.0100358			3.37819	0.00536643			3.35672	-0.0208396
3.35599	-0.0100308			3.38147	0.00537949			3.36	-0.0208324
3.35926	-0.0100269			3.38474	0.00539485			3.36328	-0.0208243
3.36254	-0.0100247			3.38802	0.00541056			3.36655	-0.0208155
3.36582	-0.010024			3.39129	0.00542485			3.36983	-0.0208065
3.36909	-0.0100239			3.39457	0.00543679			3.3731	-0.0207977
3.37237	-0.0100232			3.39785	0.00544629			3.37638	-0.0207896
3.37564	-0.0100206			3.40112	0.0054534			3.37966	-0.0207823
3.37892	-0.010015			3.4044	0.00545744			3.38293	-0.0207757
3.38219	-0.0100061			3.40767	0.00545709			3.38621	-0.0207691
3.38547	-0.00999377			3.41095	0.00545139			3.38948	-0.0207612
3.38875	-0.00997843			3.41423	0.00544087			3.39276	-0.0207505
3.39202	-0.00996053			3.4175	0.00542758			3.39603	-0.0207363
3.3953	-0.0099407			3.42078	0.00541394			3.39931	-0.020719
3.39857	-0.00991977			3.42405	0.00540157			3.40259	-0.0207
3.40185	-0.00989872			3.42733	0.00539108			3.40586	-0.0206806
3.40513	-0.00987844			3.43061	0.00538253			3.40914	-0.0206621
3.4084	-0.00985947			3.43388	0.00537598			3.41241	-0.0206448
3.41168	-0.0098419			3.43716	0.00537163			3.41569	-0.0206287
3.41495	-0.00982547			3.44043	0.0053697			3.41897	-0.0206136
3.41823	-0.00980994			3.44371	0.00537027			3.42224	-0.0205992
3.42151	-0.00979532			3.44699	0.00537321			3.42552	-0.0205857
3.42478	-0.00978187			3.45026	0.00537833			3.42879	-0.0205731
3.42806	-0.00976997			3.45354	0.00538541			3.43207	-0.0205612
3.43133	-0.0097598			3.45681	0.00539412			3.43535	-0.0205495
3.43461	-0.00975124			3.46009	0.0054039			3.43862	-0.0205371
3.43789	-0.00974373			3.46337	0.00541394			3.4419	-0.0205231
3.44116	-0.00973636			3.46664	0.00542314			3.44517	-0.0205072
3.44444	-0.00972824			3.46992	0.00543046			3.44845	-0.0204898
3.44771	-0.00971903			3.47319	0.0054356			3.45173	-0.0204718
3.45099	-0.00970909			3.47647	0.00543936			3.455	-0.020454
3.45426	-0.0096989			3.47974	0.00544322			3.45828	-0.0204368
3.45754	-0.00968845			3.48302	0.00544848			3.46155	-0.0204203
3.46082	-0.00967714			3.4863	0.00545563			3.46483	-0.0204042
3.46409	-0.00966445			3.48957	0.00546422			3.4681	-0.0203883
3.46737	-0.00965072			3.49285	0.00547317			3.47138	-0.020373
3.47064	-0.00963707			3.49612	0.0054813			3.47466	-0.0203587
3.47392	-0.00962457			3.4994	0.00548783			3.47793	-0.0203463
3.4772	-0.00961358			3.50268	0.00549259			3.48121	-0.0203363
3.48047	-0.00960394			3.50595	0.00549586			3.48448	-0.0203292
3.48375	-0.00959555			3.50923	0.00549801			3.48776	-0.0203252
3.48702	-0.0095887			3.5125	0.00549908			3.49104	-0.0203239
3.4903	-0.00958364			3.51578	0.00549867			3.49431	-0.0203245
3.49358	-0.00958004			3.51906	0.00549603			3.49759	-0.0203257
3.49685	-0.00957707			3.52233	0.00549044			3.50086	-0.0203259
3.50013	-0.00957394			3.52561	0.00548165			3.50414	-0.0203238
3.5034	-0.0095704			3.52888	0.00547014			3.50742	-0.020319
3.50668	-0.00956648			3.53216	0.00545676			3.51069	-0.0203116
3.50996	-0.00956206			3.53544	0.00544214			3.51397	-0.0203028
3.51323	-0.00955673			3.53871	0.00542647			3.51724	-0.0202936
3.51651	-0.00955014			3.54199	0.0054099			3.52052	-0.020285
3.51978	-0.0095424			3.54526	0.00539322			3.5238	-0.0202775
3.52306	-0.00953421			3.54854	0.00537813			3.52707	-0.0202714
3.52633	-0.00952657			3.55181	0.0053667			3.53035	-0.0202664
3.52961	-0.00952045			3.55509	0.00536044			3.53362	-0.0202618
3.53289	-0.00951657			3.55837	0.00535971			3.5369	-0.0202573
3.53616	-0.00951527			3.56164	0.00536375			3.54017	-0.0202528
3.53944	-0.00951654			3.56492	0.00537135			3.54345	-0.0202489
3.54271	-0.00951998			3.56819	0.00538146			3.54673	-0.0202462
3.54599	-0.00952474			3.57147	0.00539356			3.55	-0.0202453
3.54927	-0.00952954			3.57475	0.00540744			3.55328	-0.020246
3.55254	-0.00953308			3.57802	0.00542296			3.55655	-0.0202478
3.55582	-0.00953443			3.5813	0.00543996			3.55983	-0.0202499
3.55909	-0.00953336			3.58457	0.0054584			3.56311	-0.0202519
3.56237	-0.00953028			3.58785	0.00547823			3.56638	-0.0202532
3.56565	-0.00952594			3.59113	0.00549917			3.56966	-0.0202532
3.56892	-0.00952122			3.5944	0.00552054			3.57293	-0.0202514
3.5722	-0.00951688			3.59768	0.00554134			3.57621	-0.0202473
3.57547	-0.00951349			3.60095	0.00556056			3.57949	-0.0202409
3.57875	-0.00951119			3.60423	0.00557754			3.58276	-0.0202326
3.58203	-0.00950969			3.60751	0.00559215			3.58604	-0.0202226
3.5853	-0.00950843			3.61078	0.00560454			3.58931	-0.0202115
3.58858	-0.00950709			3.61406	0.00561506			3.59259	-0.0201994
3.59185	-0.00950584			3.61733	0.00562413			3.59587	-0.0201868
3.59513	-0.00950522			3.62061	0.00563244			3.59914	-0.0201742
3.59841	-0.00950559			3.62388	0.00564077			3.60242	-0.0201619
3.60168	-0.00950684			3.62716	0.00564975			3.60569	-0.0201501
3.60496	-0.00950828			3.63044	0.00565967			3.60897	-0.020139
3.60823	-0.00950908			3.63371	0.00567066			3.61224	-0.0201287
3.61151	-0.00950872			3.63699	0.00568283			3.61552	-0.0201193
3.61478	-0.00950729			3.64026	0.00569597			3.6188	-0.0201109
3.61806	-0.00950533			3.64354	0.00570927			3.62207	-0.0201035
3.62134	-0.00950351			3.64682	0.0057212			3.62535	-0.0200966
3.62461	-0.00950234			3.65009	0.00572998			3.62862	-0.0200895
3.62789	-0.00950198			3.65337	0.00573454			3.6319	-0.0200813
3.63116	-0.00950222			3.65664	0.00573522			3.63518	-0.0200722
3.63444	-0.00950236			3.65992	0.00573373			3.63845	-0.0200626
3.63772	-0.00950161			3.6632	0.00573228			3.64173	-0.0200534
3.64099	-0.00949955			3.66647	0.00573248			3.645	-0.0200448
3.64427	-0.00949639			3.66975	0.0057348			3.64828	-0.0200366
3.64754	-0.00949288			3.67302	0.00573858			3.65156	-0.0200285
3.65082	-0.00948995			3.6763	0.00574255			3.65483	-0.0200202
3.6541	-0.00948832			3.67958	0.00574556			3.65811	-0.0200119
3.65737	-0.00948818			3.68285	0.0057473			3.66138	-0.0200043
3.66065	-0.009489			3.68613	0.00574833			3.66466	-0.0199975
3.66392	-0.0094898			3.6894	0.00574948			3.66794	-0.0199918
3.6672	-0.00948973			3.69268	0.00575092			3.67121	-0.0199871
3.67048	-0.0094885			3.69595	0.00575198			3.67449	-0.0199834
3.67375	-0.00948642			3.69923	0.00575167			3.67776	-0.0199805
3.67703	-0.00948426			3.70251	0.00574929			3.68104	-0.0199782
3.6803	-0.00948286			3.70578	0.00574472			3.68432	-0.0199759
3.68358	-0.00948267			3.70906	0.00573832			3.68759	-0.0199734
3.68685	-0.00948356			3.71233	0.00573063			3.69087	-0.0199709
3.69013	-0.00948497			3.71561	0.00572194			3.69414	-0.0199689
3.69341	-0.00948625			3.71889	0.00571213			3.69742	-0.0199676
3.69668	-0.00948686			3.72216	0.00570111			3.70069	-0.0199669
3.69996	-0.00948646			3.72544	0.00568946			3.70397	-0.0199664
3.70323	-0.00948492			3.72871	0.00567833			3.70725	-0.0199654
3.70651	-0.00948226			3.73199	0.00566874			3.71052	-0.019963
3.70979	-0.00947876			3.73527	0.00566093			3.7138	-0.0199588
3.71306	-0.00947519			3.73854	0.00565437			3.71707	-0.0199526
3.71634	-0.00947272			3.74182	0.00564811			3.72035	-0.0199447
3.71961	-0.00947257			3.74509	0.0056411			3.72363	-0.0199356
3.72289	-0.00947558			3.74837	0.00563253			3.7269	-0.0199258
3.72617	-0.00948191			3.75165	0.00562213			3.73018	-0.0199156
3.72944	-0.00949106			3.75492	0.00561047			3.73345	-0.0199053
3.73272	-0.00950207			3.7582	0.00559879			3.73673	-0.0198953
3.73599	-0.0095138			3.76147	0.00558849			3.74001	-0.019886
3.73927	-0.00952499			3.76475	0.00558035			3.74328	-0.0198778
3.74255	-0.00953444			3.76803	0.00557405			3.74656	-0.019871
3.74582	-0.00954108			3.7713	0.00556842			3.74983	-0.0198655
3.7491	-0.00954411			3.77458	0.00556215			3.75311	-0.0198614
3.75237	-0.00954294			3.77785	0.00555455			3.75639	-0.0198589
3.75565	-0.00953738			3.78113	0.00554596			3.75966	-0.0198581
3.75892	-0.00952788			3.7844	0.00553751			3.76294	-0.019859
3.7622	-0.00951568			3.78768	0.00553051			3.76621	-0.0198606
3.76548	-0.00950248			3.79096	0.00552581			3.76949	-0.0198616
3.76875	-0.00949004			3.79423	0.00552366			3.77276	-0.0198608
3.77203	-0.00947962			3.79751	0.00552369			3.77604	-0.019858
3.7753	-0.00947172			3.80078	0.00552516			3.77932	-0.0198535
3.77858	-0.009466			3.80406	0.00552746			3.78259	-0.0198478
3.78186	-0.00946168			3.80734	0.00553013			3.78587	-0.0198411
3.78513	-0.00945798			3.81061	0.00553268			3.78914	-0.019833
3.78841	-0.00945456			3.81389	0.00553445			3.79242	-0.0198233
3.79168	-0.00945154			3.81716	0.00553472			3.7957	-0.0198123
3.79496	-0.00944932			3.82044	0.00553301			3.79897	-0.0198004
3.79824	-0.00944816			3.82372	0.00552911			3.80225	-0.0197887
3.80151	-0.00944794			3.82699	0.00552301			3.80552	-0.0197781
3.80479	-0.00944813			3.83027	0.00551498			3.8088	-0.0197693
3.80806	-0.00944791			3.83354	0.00550595			3.81208	-0.0197625
3.81134	-0.00944645			3.83682	0.00549748			3.81535	-0.0197573
3.81462	-0.00944312			3.8401	0.00549115			3.81863	-0.0197535
3.81789	-0.00943785			3.84337	0.00548763			3.8219	-0.0197507
3.82117	-0.00943109			3.84665	0.00548645			3.82518	-0.0197488
3.82444	-0.00942351			3.84992	0.00548651			3.82846	-0.0197476
3.82772	-0.00941572			3.8532	0.00548684			3.83173	-0.019747
3.83099	-0.00940798			3.85647	0.00548704			3.83501	-0.0197467
3.83427	-0.00940019			3.85975	0.00548745			3.83828	-0.0197466
3.83755	-0.00939193			3.86303	0.00548887			3.84156	-0.0197468
3.84082	-0.00938275			3.8663	0.00549214			3.84483	-0.0197477
3.8441	-0.00937277			3.86958	0.00549751			3.84811	-0.0197493
3.84737	-0.00936294			3.87285	0.00550457			3.85139	-0.0197513
3.85065	-0.00935496			3.87613	0.00551272			3.85466	-0.0197532
3.85393	-0.00935052			3.87941	0.00552166			3.85794	-0.0197546
3.8572	-0.00935021			3.88268	0.00553133			3.86121	-0.0197555
3.86048	-0.00935281			3.88596	0.00554138			3.86449	-0.0197561
3.86375	-0.00935573			3.88923	0.00555071			3.86777	-0.0197566
3.86703	-0.00935655			3.89251	0.00555771			3.87104	-0.0197572
3.87031	-0.00935438			3.89579	0.00556101			3.87432	-0.0197576
3.87358	-0.00935009			3.89906	0.00556037			3.87759	-0.0197578
3.87686	-0.00934563			3.90234	0.00555659			3.88087	-0.0197581
3.88013	-0.00934338			3.90561	0.00555077			3.88415	-0.0197591
3.88341	-0.00934537			3.90889	0.00554341			3.88742	-0.0197612
3.88669	-0.0093526			3.91217	0.00553433			3.8907	-0.0197646
3.88996	-0.00936464			3.91544	0.00552333			3.89397	-0.0197692
3.89324	-0.00937989			3.91872	0.0055108			3.89725	-0.0197745
3.89651	-0.00939647			3.92199	0.00549776			3.90053	-0.0197799
3.89979	-0.00941293			3.92527	0.00548522			3.9038	-0.0197846
3.90307	-0.0094286			3.92854	0.00547393			3.90708	-0.0197879
3.90634	-0.00944345			3.93182	0.00546435			3.91035	-0.0197893
3.90962	-0.00945756			3.9351	0.0054568			3.91363	-0.0197889
3.91289	-0.00947075			3.93837	0.00545129			3.9169	-0.019787
3.91617	-0.00948262			3.94165	0.0054475			3.92018	-0.0197841
3.91944	-0.00949287			3.94492	0.00544499			3.92346	-0.0197806
3.92272	-0.00950145			3.9482	0.00544368			3.92673	-0.0197768
3.926	-0.00950837			3.95148	0.0054439			3.93001	-0.019773
3.92927	-0.00951353			3.95475	0.00544603			3.93328	-0.0197694
3.93255	-0.00951653			3.95803	0.00545004			3.93656	-0.0197663
3.93582	-0.00951687			3.9613	0.00545534			3.93984	-0.019764
3.9391	-0.0095142			3.96458	0.00546118			3.94311	-0.0197624
3.94238	-0.00950875			3.96786	0.00546704			3.94639	-0.0197612
3.94565	-0.00950144			3.97113	0.00547273			3.94966	-0.0197597
3.94893	-0.00949356			3.97441	0.00547812			3.95294	-0.0197575
3.9522	-0.00948613			3.97768	0.00548299			3.95622	-0.0197543
3.95548	-0.0094795			3.98096	0.00548702			3.95949	-0.0197498
3.95876	-0.00947342			3.98424	0.00548969			3.96277	-0.0197434
3.96203	-0.0094675			3.98751	0.00549007			3.96604	-0.0197338
3.96531	-0.00946143			3.99079	0.00548657			3.96932	-0.0197204
3.96858	-0.00945512			3.99406	0.00547759			3.9726	-0.0197033
3.97186	-0.00944859			3.99734	0.00546265			3.97587	-0.0196835
3.97514	-0.00944194			4.00061	0.00544329			3.97915	-0.0196628
3.97841	-0.00943538			4.00389	0.00542285			3.98242	-0.0196427
3.98169	-0.0094292			4.00717	0.00540528			3.9857	-0.0196239
3.98496	-0.00942375			4.01044	0.00539355			3.98897	-0.019606
3.98824	-0.00941932			4.01372	0.00538864			3.99225	-0.0195883
3.99151	-0.00941603			4.01699	0.00538963			3.99553	-0.0195698
3.99479	-0.00941364			4.02027	0.00539455			3.9988	-0.0195504
3.99807	-0.00941172			4.02355	0.00540101			4.00208	-0.0195307
4.00134	-0.00940983			4.02682	0.0054064			4.00535	-0.0195117
4.00462	-0.00940784			4.0301	0.00540837			4.00863	-0.0194948
4.00789	-0.00940583			4.03337	0.00540566			4.01191	-0.0194809
4.01117	-0.00940385			4.03665	0.005399			4.01518	-0.0194705
4.01445	-0.00940162			4.03993	0.00539117			4.01846	-0.0194636
4.01772	-0.00939876			4.0432	0.00538589			4.02173	-0.0194595
4.021	-0.00939508			4.04648	0.00538602			4.02501	-0.0194575
4.02427	-0.00939066			4.04975	0.00539244			4.02829	-0.0194567
4.02755	-0.00938553			4.05303	0.00540423			4.03156	-0.0194572
4.03083	-0.00937929			4.05631	0.00541976			4.03484	-0.0194592
4.0341	-0.00937137			4.05958	0.00543759			4.03811	-0.019463
4.03738	-0.00936169			4.06286	0.00545668			4.04139	-0.019469
4.04065	-0.00935106			4.06613	0.00547617			4.04467	-0.0194766
4.04393	-0.00934084			4.06941	0.00549521			4.04794	-0.0194851
4.04721	-0.00933224			4.07269	0.0055131			4.05122	-0.0194932
4.05048	-0.00932558			4.07596	0.00552934			4.05449	-0.0194997
4.05376	-0.00932017			4.07924	0.0055438			4.05777	-0.0195041
4.05703	-0.00931477			4.08251	0.00555665			4.06105	-0.0195062
4.06031	-0.00930832			4.08579	0.00556819			4.06432	-0.0195066
4.06358	-0.0093003			4.08906	0.00557861			4.0676	-0.0195059
4.06686	-0.00929076			4.09234	0.00558814			4.07087	-0.0195047
4.07014	-0.00928021			4.09562	0.00559732			4.07415	-0.0195034
4.07341	-0.00926948			4.09889	0.00560721			4.07742	-0.019502
4.07669	-0.00925954			4.10217	0.00561895			4.0807	-0.0195006
4.07996	-0.00925112			4.10544	0.00563309			4.08398	-0.019499
4.08324	-0.00924447			4.10872	0.00564929			4.08725	-0.0194971
4.08652	-0.00923947			4.112	0.00566692			4.09053	-0.0194948
4.08979	-0.00923582			4.11527	0.00568591			4.0938	-0.0194921
4.09307	-0.00923341			4.11855	0.00570693			4.09708	-0.0194891
4.09634	-0.00923235			4.12182	0.00573054			4.10036	-0.0194862
4.09962	-0.00923252			4.1251	0.00575628			4.10363	-0.0194837
4.1029	-0.00923318			4.12838	0.00578272			4.10691	-0.0194821
4.10617	-0.00923304			4.13165	0.00580835			4.11018	-0.0194824
4.10945	-0.00923102			4.13493	0.00583246			4.11346	-0.0194854
4.11272	-0.00922704			4.1382	0.00585526			4.11674	-0.0194915
4.116	-0.00922205			4.14148	0.00587741			4.12001	-0.0195001
4.11928	-0.00921728			4.14476	0.00589944			4.12329	-0.01951
4.12255	-0.00921327			4.14803	0.00592152			4.12656	-0.0195198
4.12583	-0.00920931			4.15131	0.00594345			4.12984	-0.0195283
4.1291	-0.00920374			4.15458	0.0059647			4.13312	-0.0195346
4.13238	-0.00919515			4.15786	0.00598434			4.13639	-0.0195378
4.13566	-0.00918336			4.16113	0.00600097			4.13967	-0.0195372
4.13893	-0.00916954			4.16441	0.00601319			4.14294	-0.0195329
4.14221	-0.00915542			4.16769	0.00602044			4.14622	-0.0195261
4.14548	-0.00914269			4.17096	0.00602361			4.14949	-0.0195183
4.14876	-0.00913273			4.17424	0.00602462			4.15277	-0.0195115
4.15203	-0.00912639			4.17751	0.00602521			4.15605	-0.0195068
4.15531	-0.00912399			4.18079	0.00602613			4.15932	-0.0195046
4.15859	-0.0091254			4.18407	0.0060274			4.1626	-0.0195041
4.16186	-0.00913001			4.18734	0.00602879			4.16587	-0.0195043
4.16514	-0.00913649			4.19062	0.00603			4.16915	-0.0195039
4.16841	-0.00914271			4.19389	0.00603048			4.17243	-0.0195016
4.17169	-0.00914633			4.19717	0.00602932			4.1757	-0.0194964
4.17497	-0.00914589			4.20045	0.00602566			4.17898	-0.0194876
4.17824	-0.00914163			4.20372	0.00601908			4.18225	-0.0194758
4.18152	-0.00913517			4.207	0.00600961			4.18553	-0.0194622
4.18479	-0.00912851			4.21027	0.00599757			4.18881	-0.0194486
4.18807	-0.00912304			4.21355	0.00598367			4.19208	-0.019436
4.19135	-0.00911919			4.21683	0.00596939			4.19536	-0.0194248
4.19462	-0.00911671			4.2201	0.00595692			4.19863	-0.0194151
4.1979	-0.0091152			4.22338	0.00594833			4.20191	-0.0194072
4.20117	-0.00911427			4.22665	0.00594475			4.20519	-0.0194033
4.20445	-0.00911334			4.22993	0.00594624			4.20846	-0.0194097
4.20773	-0.00911162			4.2332	0.00595223			4.21174	-0.0194368
4.211	-0.00910837			4.23648	0.00596177			4.21501	-0.0194942
4.21428	-0.00910345			4.23976	0.00597369			4.21829	-0.0195816
4.21755	-0.00909739			4.24303	0.00598672			4.22156	-0.0196826
4.22083	-0.00909108			4.24631	0.00599963			4.22484	-0.0197714
4.2241	-0.00908544			4.24958	0.00601128			4.22812	-0.0198283
4.22738	-0.00908129			4.25286	0.00602081			4.23139	-0.0198495
4.23066	-0.0090792			4.25614	0.00602783			4.23467	-0.0198444
4.23393	-0.00907919			4.25941	0.00603269			4.23794	-0.0198259
4.23721	-0.00908057			4.26269	0.0060362			4.24122	-0.0198034
4.24048	-0.00908228			4.26596	0.00603922			4.2445	-0.0197812
4.24376	-0.00908346			4.26924	0.00604221			4.24777	-0.0197608
4.24704	-0.0090838			4.27252	0.00604501			4.25105	-0.019742
4.25031	-0.00908339			4.27579	0.00604675			4.25432	-0.0197239
4.25359	-0.00908243			4.27907	0.00604595			4.2576	-0.0197059
4.25686	-0.00908122			4.28234	0.00604108			4.26088	-0.0196875
4.26014	-0.00908013			4.28562	0.00603175			4.26415	-0.019669
4.26342	-0.00907941			4.2889	0.00601953			4.26743	-0.0196511
4.26669	-0.00907897			4.29217	0.00600727			4.2707	-0.0196349
4.26997	-0.00907854			4.29545	0.00599702			4.27398	-0.0196216
4.27324	-0.00907803			4.29872	0.00598783			4.27726	-0.0196119
4.27652	-0.00907774			4.302	0.00597472			4.28053	-0.0196055
4.2798	-0.00907811			4.30527	0.00594884			4.28381	-0.0196012
4.28307	-0.00907944			4.30855	0.00589926			4.28708	-0.0195979
4.28635	-0.00908169			4.31183	0.00581678			4.29036	-0.0195945
4.28962	-0.00908467			4.3151	0.00569815			4.29363	-0.0195902
4.2929	-0.00908827			4.31838	0.00554756			4.29691	-0.0195845
4.29617	-0.00909267			4.32165	0.00537425			4.30019	-0.0195768
4.29945	-0.00909811			4.32493	0.00518793			4.30346	-0.019567
4.30273	-0.00910452			4.32821	0.00499591			4.30674	-0.0195547
4.306	-0.00911123			4.33148	0.00480314			4.31001	-0.01954
4.30928	-0.00911715			4.33476	0.0046142			4.31329	-0.0195235
4.31255	-0.00912139			4.33803	0.00443571			4.31657	-0.019506
4.31583	-0.0091238			4.34131	0.00427744			4.31984	-0.0194883
4.31911	-0.00912503			4.34459	0.00415001			4.32312	-0.019471
4.32238	-0.00912591			4.34786	0.00405889			4.32639	-0.0194545
4.32566	-0.00912687			4.35114	0.00399845			4.32967	-0.019439
4.32893	-0.00912761			4.35441	0.00395217			4.33295	-0.019424
4.33221	-0.00912733			4.35769	0.00389933			4.33622	-0.0194092
4.33549	-0.00912542			4.36097	0.00382424			4.3395	-0.0193937
4.33876	-0.00912199			4.36424	0.00372283			4.34277	-0.0193774
4.34204	-0.00911768			4.36752	0.00360307			4.34605	-0.0193603
4.34531	-0.00911296			4.37079	0.00347885			4.34933	-0.019343
4.34859	-0.00910758			4.37407	0.00336143			4.3526	-0.0193262
4.35187	-0.00910084			4.37735	0.00325412			4.35588	-0.0193102
4.35514	-0.00909235			4.38062	0.00315286			4.35915	-0.019295
4.35842	-0.00908256			4.3839	0.0030512			4.36243	-0.019281
4.36169	-0.00907254			4.38717	0.0029451			4.3657	-0.0192686
4.36497	-0.00906343			4.39045	0.00283461			4.36898	-0.0192582
4.36824	-0.00905614			4.39372	0.00272309			4.37226	-0.0192497
4.37152	-0.0090512			4.397	0.00261533			4.37553	-0.0192428
4.3748	-0.00904848			4.40028	0.00251511			4.37881	-0.0192364
4.37807	-0.00904716			4.40355	0.00242391			4.38208	-0.0192294
4.38135	-0.00904601			4.40683	0.00234286			4.38536	-0.0192215
4.38462	-0.00904398			4.4101	0.00227695			4.38864	-0.0192128
4.3879	-0.00904039			4.41338	0.00223559			4.39191	-0.0192041
4.39118	-0.00903488			4.41666	0.00222673			4.39519	-0.0191961
4.39445	-0.00902733			4.41993	0.00225035			4.39846	-0.0191896
4.39773	-0.00901813			4.42321	0.00229825			4.40174	-0.0191849
4.401	-0.00900823			4.42648	0.00235922			4.40502	-0.0191823
4.40428	-0.00899885			4.42976	0.00242403			4.40829	-0.0191819
4.40756	-0.00899111			4.43304	0.00248745			4.41157	-0.0191832
4.41083	-0.00898579			4.43631	0.0025478			4.41484	-0.0191854
4.41411	-0.00898325			4.43959	0.00260558			4.41812	-0.0191878
4.41738	-0.00898346			4.44286	0.00266185			4.4214	-0.0191894
4.42066	-0.00898621			4.44614	0.0027169			4.42467	-0.0191893
4.42394	-0.00899135			4.44942	0.00276913			4.42795	-0.0191872
4.42721	-0.00899862			4.45269	0.00281368			4.43122	-0.0191834
4.43049	-0.00900726			4.45597	0.00284124			4.4345	-0.0191788
4.43376	-0.00901598			4.45924	0.00283885			4.43778	-0.0191747
4.43704	-0.00902345			4.46252	0.00279456			4.44105	-0.0191719
4.44032	-0.00902887			4.46579	0.00270426			4.44433	-0.0191712
4.44359	-0.00903212			4.46907	0.00257495			4.4476	-0.0191723
4.44687	-0.00903356			4.47235	0.00242076			4.45088	-0.0191745
4.45014	-0.00903386			4.47562	0.00225533			4.45415	-0.0191768
4.45342	-0.00903372			4.4789	0.00208701			4.45743	-0.0191785
4.45669	-0.00903359			4.48217	0.001919			4.46071	-0.0191789
4.45997	-0.00903342			4.48545	0.00175201			4.46398	-0.0191779
4.46325	-0.00903264			4.48873	0.00158637			4.46726	-0.0191755
4.46652	-0.00903062			4.492	0.00142259			4.47053	-0.0191719
4.4698	-0.00902731			4.49528	0.00126082			4.47381	-0.0191673
4.47307	-0.00902332			4.49855	0.00110066			4.47709	-0.0191619
4.47635	-0.00901952			4.50183	0.000941551			4.48036	-0.0191562
4.47963	-0.00901644			4.50511	0.000783797			4.48364	-0.0191503
4.4829	-0.00901411			4.50838	0.00063004			4.48691	-0.0191442
4.48618	-0.00901229			4.51166	0.000486328			4.49019	-0.0191378
4.48945	-0.00901081			4.51493	0.0003615			4.49347	-0.0191308
4.49273	-0.00900976			4.51821	0.000264033			4.49674	-0.0191232
4.49601	-0.00900955			4.52149	0.000197369			4.50002	-0.0191147
4.49928	-0.00901087			4.52476	0.000156354			4.50329	-0.0191053
4.50256	-0.00901435			4.52804	0.000127638			4.50657	-0.0190948
4.50583	-0.00902007			4.53131	9.50481e-05			4.50985	-0.0190836
4.50911	-0.00902728			4.53459	4.71363e-05			4.51312	-0.0190724
4.51239	-0.00903462			4.53786	-1.82188e-05			4.5164	-0.0190621
4.51566	-0.00904075			4.54114	-9.51398e-05			4.51967	-0.0190531
4.51894	-0.0090451			4.54442	-0.000175045			4.52295	-0.0190459
4.52221	-0.00904802			4.54769	-0.000251439			4.52622	-0.0190405
4.52549	-0.00905048			4.55097	-0.000321636			4.5295	-0.0190369
4.52876	-0.00905361			4.55424	-0.00038597			4.53278	-0.0190344
4.53204	-0.00905825			4.55752	-0.000446303			4.53605	-0.0190323
4.53532	-0.00906464			4.5608	-0.000504878			4.53933	-0.0190297
4.53859	-0.00907207			4.56407	-0.000563557			4.5426	-0.0190262
4.54187	-0.00907905			4.56735	-0.000623333			4.54588	-0.0190217
4.54514	-0.00908413			4.57062	-0.000684321			4.54916	-0.0190163
4.54842	-0.00908672			4.5739	-0.00074618			4.55243	-0.0190107
4.5517	-0.00908733			4.57718	-0.000808471			4.55571	-0.0190053
4.55497	-0.00908704			4.58045	-0.000870514			4.55898	-0.0190004
4.55825	-0.00908671			4.58373	-0.00093094			4.56226	-0.0189965
4.56152	-0.00908647			4.587	-0.000987702			4.56554	-0.0189936
4.5648	-0.00908592			4.59028	-0.00103885			4.56881	-0.018992
4.56808	-0.00908462			4.59356	-0.00108354			4.57209	-0.0189916
4.57135	-0.00908239			4.59683	-0.00112239			4.57536	-0.018992
4.57463	-0.0090792			4.60011	-0.00115703			4.57864	-0.0189925
4.5779	-0.00907483			4.60338	-0.00118932			4.58192	-0.0189918
4.58118	-0.00906876			4.60666	-0.0012209			4.58519	-0.0189889
4.58446	-0.00906063			4.60994	-0.00125296			4.58847	-0.0189833
4.58773	-0.00905073			4.61321	-0.00128604			4.59174	-0.0189755
4.59101	-0.00903987			4.61649	-0.00131993			4.59502	-0.0189663
4.59428	-0.00902869			4.61976	-0.00135374			4.59829	-0.0189566
4.59756	-0.00901695			4.62304	-0.00138636			4.60157	-0.018947
4.60083	-0.00900374			4.62631	-0.00141708			4.60485	-0.0189377
4.60411	-0.00898833			4.62959	-0.00144574			4.60812	-0.0189289
4.60739	-0.00897074			4.63287	-0.00147271			4.6114	-0.0189205
4.61066	-0.00895158			4.63614	-0.00149882			4.61467	-0.0189129
4.61394	-0.0089318			4.63942	-0.00152541			4.61795	-0.0189063
4.61721	-0.00891254			4.64269	-0.00155422			4.62123	-0.018901
4.62049	-0.00889506			4.64597	-0.00158658			4.6245	-0.0188969
4.62377	-0.00888038			4.64925	-0.0016224			4.62778	-0.0188931
4.62704	-0.00886888			4.65252	-0.00165988			4.63105	-0.0188884
4.63032	-0.0088601			4.6558	-0.00169639			4.63433	-0.0188818
4.63359	-0.00885312			4.65907	-0.00172999			4.63761	-0.018873
4.63687	-0.00884692			4.66235	-0.00176016			4.64088	-0.0188622
4.64015	-0.00884051			4.66563	-0.00178758			4.64416	-0.01885
4.64342	-0.00883298			4.6689	-0.00181361			4.64743	-0.0188366
4.6467	-0.00882364			4.67218	-0.00183993			4.65071	-0.0188227
4.64997	-0.00881208			4.67545	-0.00186823			4.65399	-0.0188087
4.65325	-0.00879815			4.67873	-0.00189984			4.65726	-0.018795
4.65653	-0.008782			4.68201	-0.00193512			4.66054	-0.0187816
4.6598	-0.00876431			4.68528	-0.00197309			4.66381	-0.0187683
4.66308	-0.00874632			4.68856	-0.0020117			4.66709	-0.018755
4.66635	-0.00872954			4.69183	-0.00204854			4.67036	-0.0187418
4.66963	-0.00871507			4.69511	-0.00208154			4.67364	-0.018729
4.6729	-0.00870324			4.69838	-0.00210957			4.67692	-0.0187171
4.67618	-0.00869357			4.70166	-0.00213267			4.68019	-0.0187069
4.67946	-0.00868521			4.70494	-0.00215171			4.68347	-0.0186987
4.68273	-0.00867743			4.70821	-0.00216781			4.68674	-0.0186927
4.68601	-0.00866992			4.71149	-0.0021819			4.69002	-0.018688
4.68928	-0.00866261			4.71476	-0.00219478			4.6933	-0.0186833
4.69256	-0.00865561			4.71804	-0.0022074			4.69657	-0.0186776
4.69584	-0.00864906			4.72132	-0.00222098			4.69985	-0.0186706
4.69911	-0.00864322			4.72459	-0.00223672			4.70312	-0.0186624
4.70239	-0.00863839			4.72787	-0.00225526			4.7064	-0.0186537
4.70566	-0.008635			4.73114	-0.0022761			4.70968	-0.018645
4.70894	-0.00863353			4.73442	-0.0022977			4.71295	-0.0186364
4.71222	-0.00863435			4.7377	-0.00231818			4.71623	-0.0186283
4.71549	-0.0086374			4.74097	-0.00233622			4.7195	-0.0186207
4.71877	-0.00864177			4.74425	-0.00235145			4.72278	-0.0186139
4.72204	-0.0086457			4.74752	-0.00236428			4.72606	-0.0186082
4.72532	-0.00864711			4.7508	-0.00237549			4.72933	-0.018604
4.7286	-0.00864477			4.75408	-0.00238583			4.73261	-0.0186016
4.73187	-0.00863913			4.75735	-0.0023956			4.73588	-0.0186009
4.73515	-0.00863201			4.76063	-0.0024046			4.73916	-0.0186018
4.73842	-0.00862553			4.7639	-0.0024124			4.74243	-0.0186041
4.7417	-0.0086211			4.76718	-0.00241878			4.74571	-0.0186076
4.74498	-0.00861905			4.77045	-0.00242394			4.74899	-0.0186125
4.74825	-0.00861899			4.77373	-0.00242808			4.75226	-0.0186185
4.75153	-0.00862027			4.77701	-0.00243093			4.75554	-0.0186249
4.7548	-0.00862223			4.78028	-0.00243177			4.75881	-0.0186305
4.75808	-0.00862423			4.78356	-0.00242998			4.76209	-0.0186344
4.76135	-0.00862558			4.78683	-0.00242558			4.76537	-0.0186361
4.76463	-0.00862566			4.79011	-0.00241949			4.76864	-0.0186356
4.76791	-0.008624			4.79339	-0.00241327			4.77192	-0.0186332
4.77118	-0.00862046			4.79666	-0.00240863			4.77519	-0.0186288
4.77446	-0.00861513			4.79994	-0.0024065			4.77847	-0.0186223
4.77773	-0.0086083			4.80321	-0.00240647			4.78175	-0.0186141
4.78101	-0.00860044			4.80649	-0.002407			4.78502	-0.018605
4.78429	-0.00859209			4.80977	-0.00240628			4.7883	-0.0185957
4.78756	-0.00858368			4.81304	-0.00240311			4.79157	-0.0185867
4.79084	-0.00857544			4.81632	-0.00239694			4.79485	-0.018578
4.79411	-0.00856747			4.81959	-0.00238763			4.79813	-0.0185688
4.79739	-0.00855967			4.82287	-0.00237526			4.8014	-0.0185585
4.80067	-0.00855157			4.82615	-0.00236007			4.80468	-0.0185469
4.80394	-0.0085424			4.82942	-0.00234257			4.80795	-0.0185343
4.80722	-0.00853162			4.8327	-0.0023237			4.81123	-0.018521
4.81049	-0.00851936			4.83597	-0.00230472			4.81451	-0.0185076
4.81377	-0.00850621			4.83925	-0.00228692			4.81778	-0.018494
4.81705	-0.00849241			4.84252	-0.00227125			4.82106	-0.0184799
4.82032	-0.00847743			4.8458	-0.00225797			4.82433	-0.0184649
4.8236	-0.00846032			4.84908	-0.00224626			4.82761	-0.0184487
4.82687	-0.0084405			4.85235	-0.00223447			4.83088	-0.0184315
4.83015	-0.00841826			4.85563	-0.00222084			4.83416	-0.0184135
4.83342	-0.00839444			4.8589	-0.00220446			4.83744	-0.0183952
4.8367	-0.00836994			4.86218	-0.00218543			4.84071	-0.0183768
4.83998	-0.00834546			4.86546	-0.00216459			4.84399	-0.0183587
4.84325	-0.00832161			4.86873	-0.00214307			4.84726	-0.0183411
4.84653	-0.00829914			4.87201	-0.00212187			4.85054	-0.0183246
4.8498	-0.00827893			4.87528	-0.00210172			4.85382	-0.0183095
4.85308	-0.00826159			4.87856	-0.00208315			4.85709	-0.0182958
4.85636	-0.00824693			4.88184	-0.00206667			4.86037	-0.0182832
4.85963	-0.00823395			4.88511	-0.00205301			4.86364	-0.0182712
4.86291	-0.00822156			4.88839	-0.00204318			4.86692	-0.0182596
4.86618	-0.00820921			4.89166	-0.00203824			4.8702	-0.0182484
4.86946	-0.008197			4.89494	-0.00203858			4.87347	-0.0182376
4.87274	-0.0081851			4.89822	-0.00204328			4.87675	-0.0182275
4.87601	-0.00817336			4.90149	-0.00205014			4.88002	-0.0182185
4.87929	-0.00816142			4.90477	-0.00205663			4.8833	-0.0182109
4.88256	-0.00814918			4.90804	-0.00206109			4.88658	-0.018205
4.88584	-0.00813697			4.91132	-0.00206328			4.88985	-0.0182005
4.88912	-0.00812536			4.9146	-0.00206421			4.89313	-0.0181968
4.89239	-0.00811485			4.91787	-0.00206538			4.8964	-0.0181933
4.89567	-0.00810565			4.92115	-0.00206785			4.89968	-0.0181895
4.89894	-0.00809788			4.92442	-0.00207161			4.90295	-0.0181849
4.90222	-0.00809161			4.9277	-0.00207561			4.90623	-0.0181795
4.90549	-0.00808671			4.93097	-0.00207852			4.90951	-0.0181734
4.90877	-0.00808266			4.93425	-0.00207972			4.91278	-0.0181673
4.91205	-0.00807851			4.93753	-0.00207968			4.91606	-0.0181613
4.91532	-0.0080732			4.9408	-0.00207966			4.91933	-0.0181555
4.9186	-0.00806589			4.94408	-0.00208114			4.92261	-0.0181498
4.92187	-0.00805635			4.94735	-0.00208537			4.92589	-0.0181438
4.92515	-0.00804507			4.95063	-0.0020933			4.92916	-0.0181373
4.92843	-0.00803302			4.95391	-0.00210581			4.93244	-0.0181301
4.9317	-0.00802112			4.95718	-0.00212386			4.93571	-0.0181223
4.93498	-0.00800999			4.96046	-0.00214769			4.93899	-0.0181138
4.93825	-0.008			4.96373	-0.00217573			4.94227	-0.0181049
4.94153	-0.00799155			4.96701	-0.00220452			4.94554	-0.0180955
4.94481	-0.00798506			4.97029	-0.00223061			4.94882	-0.0180859
4.94808	-0.0079808			4.97356	-0.00225265			4.95209	-0.0180762
4.95136	-0.00797851			4.97684	-0.00227153			4.95537	-0.0180668
4.95463	-0.00797733			4.98011	-0.00228866			4.95865	-0.0180577
4.95791	-0.00797608			4.98339	-0.00230431			4.96192	-0.0180493
4.96119	-0.00797395			4.98667	-0.00231716			4.9652	-0.0180417
4.96446	-0.00797077			4.98994	-0.00232533			4.96847	-0.0180349
4.96774	-0.00796683			4.99322	-0.00232806			4.97175	-0.0180289
4.97101	-0.00796246			4.99649	-0.00232648			4.97502	-0.0180235
4.97429	-0.00795795			4.99977	-0.00232306			4.9783	-0.0180185
4.97757	-0.00795364			5.00304	-0.00232037			4.98158	-0.0180135
4.98084	-0.00795014			5.00632	-0.00232023			4.98485	-0.0180081
4.98412	-0.00794822			5.0096	-0.00232317			4.98813	-0.0180016
4.98739	-0.00794822			5.01287	-0.00232851			4.9914	-0.0179934
4.99067	-0.00794975			5.01615	-0.00233513			4.99468	-0.0179833
4.99394	-0.00795192			5.01942	-0.00234249			4.99796	-0.0179717
4.99722	-0.00795412			5.0227	-0.00235075			5.00123	-0.0179597
5.0005	-0.00795641			5.02598	-0.00236021			5.00451	-0.0179482
5.00377	-0.00795924			5.02925	-0.00237072			5.00778	-0.0179382
5.00705	-0.007963			5.03253	-0.00238175			5.01106	-0.0179299
5.01032	-0.00796768			5.0358	-0.00239277			5.01434	-0.0179233
5.0136	-0.00797303			5.03908	-0.00240347			5.01761	-0.0179178
5.01688	-0.00797878			5.04236	-0.00241358			5.02089	-0.0179128
5.02015	-0.00798461			5.04563	-0.00242274			5.02416	-0.0179073
5.02343	-0.00799			5.04891	-0.00243054			5.02744	-0.017901
5.0267	-0.00799444			5.05218	-0.00243685			5.03072	-0.0178935
5.02998	-0.00799773			5.05546	-0.00244206			5.03399	-0.0178856
5.03326	-0.00800033			5.05874	-0.00244717			5.03727	-0.0178783
5.03653	-0.00800333			5.06201	-0.00245334			5.04054	-0.0178727
5.03981	-0.008008			5.06529	-0.00246147			5.04382	-0.0178696
5.04308	-0.00801531			5.06856	-0.00247191			5.04709	-0.0178691
5.04636	-0.00802518			5.07184	-0.00248448			5.05037	-0.0178709
5.04964	-0.00803622			5.07511	-0.00249859			5.05365	-0.017875
5.05291	-0.00804606			5.07839	-0.00251298			5.05692	-0.017881
5.05619	-0.00805241			5.08167	-0.00252571			5.0602	-0.0178884
5.05946	-0.00805419			5.08494	-0.00253463			5.06347	-0.0178961
5.06274	-0.00805193			5.08822	-0.0025383			5.06675	-0.0179028
5.06601	-0.00804718			5.09149	-0.00253671			5.07003	-0.0179073
5.06929	-0.00804148			5.09477	-0.00253139			5.0733	-0.0179092
5.07257	-0.0080356			5.09805	-0.00252468			5.07658	-0.0179083
5.07584	-0.00802958			5.10132	-0.00251875			5.07985	-0.017905
5.07912	-0.00802322			5.1046	-0.00251504			5.08313	-0.0179001
5.08239	-0.00801664			5.10787	-0.00251429			5.08641	-0.0178948
5.08567	-0.00801028			5.11115	-0.00251695			5.08968	-0.0178901
5.08895	-0.00800461			5.11443	-0.00252342			5.09296	-0.017887
5.09222	-0.00799986			5.1177	-0.00253405			5.09623	-0.0178858
5.0955	-0.00799617			5.12098	-0.00254864			5.09951	-0.0178864
5.09877	-0.00799378			5.12425	-0.00256598			5.10279	-0.0178878
5.10205	-0.00799312			5.12753	-0.00258387			5.10606	-0.0178892
5.10533	-0.00799446			5.13081	-0.00259969			5.10934	-0.0178904
5.1086	-0.00799744			5.13408	-0.00261134			5.11261	-0.0178914
5.11188	-0.00800107			5.13736	-0.00261797			5.11589	-0.0178925
5.11515	-0.00800432			5.14063	-0.00262021			5.11917	-0.0178935
5.11843	-0.00800669			5.14391	-0.00261986			5.12244	-0.017894
5.12171	-0.00800845			5.14718	-0.00261894			5.12572	-0.0178935
5.12498	-0.00801029			5.15046	-0.0026188			5.12899	-0.0178919
5.12826	-0.00801281			5.15374	-0.00261972			5.13227	-0.0178893
5.13153	-0.00801619			5.15701	-0.00262109			5.13554	-0.0178861
5.13481	-0.00802006			5.16029	-0.00262187			5.13882	-0.0178826
5.13808	-0.00802378			5.16356	-0.00262128			5.1421	-0.0178796
5.14136	-0.00802696			5.16684	-0.00261943			5.14537	-0.0178782
5.14464	-0.00802978			5.17012	-0.00261778			5.14865	-0.0178793
5.14791	-0.00803288			5.17339	-0.00261884			5.15192	-0.0178831
5.15119	-0.00803681			5.17667	-0.00262512			5.1552	-0.0178887
5.15446	-0.00804156			5.17994	-0.00263803			5.15848	-0.0178947
5.15774	-0.00804651			5.18322	-0.00265738			5.16175	-0.0179002
5.16102	-0.00805095			5.1865	-0.0026815			5.16503	-0.0179048
5.16429	-0.0080545			5.18977	-0.0027076			5.1683	-0.0179084
5.16757	-0.00805718			5.19305	-0.00273222			5.17158	-0.0179103
5.17084	-0.00805917			5.19632	-0.00275219			5.17486	-0.0179092
5.17412	-0.00806068			5.1996	-0.00276578			5.17813	-0.0179044
5.1774	-0.00806196			5.20288	-0.00277324			5.18141	-0.0178958
5.18067	-0.00806335			5.20615	-0.00277619			5.18468	-0.0178844
5.18395	-0.00806529			5.20943	-0.00277654			5.18796	-0.0178714
5.18722	-0.00806831			5.2127	-0.00277571			5.19124	-0.0178582
5.1905	-0.00807281			5.21598	-0.00277423			5.19451	-0.0178456
5.19378	-0.00807896			5.21926	-0.00277177			5.19779	-0.0178343
5.19705	-0.0080867			5.22253	-0.00276736			5.20106	-0.0178242
5.20033	-0.00809599			5.22581	-0.00276007			5.20434	-0.017815
5.2036	-0.00810683			5.22908	-0.00274957			5.20761	-0.0178062
5.20688	-0.00811893			5.23236	-0.00273624			5.21089	-0.0177973
5.21015	-0.00813144			5.23563	-0.00272084			5.21417	-0.017788
5.21343	-0.0081432			5.23891	-0.00270421			5.21744	-0.0177782
5.21671	-0.00815342			5.24219	-0.00268727			5.22072	-0.0177683
5.21998	-0.00816195			5.24546	-0.00267126			5.22399	-0.0177587
5.22326	-0.00816906			5.24874	-0.00265786			5.22727	-0.0177496
5.22653	-0.00817515			5.25201	-0.00264885			5.23055	-0.0177407
5.22981	-0.00818051			5.25529	-0.00264562			5.23382	-0.0177318
5.23309	-0.00818528			5.25857	-0.00264864			5.2371	-0.0177227
5.23636	-0.0081895			5.26184	-0.00265734			5.24037	-0.0177131
5.23964	-0.00819328			5.26512	-0.0026705			5.24365	-0.0177024
5.24291	-0.00819685			5.26839	-0.00268689			5.24693	-0.01769
5.24619	-0.00820054			5.27167	-0.00270571			5.2502	-0.0176758
5.24947	-0.00820456			5.27495	-0.00272649			5.25348	-0.01766
5.25274	-0.00820904			5.27822	-0.00274865			5.25675	-0.0176436
5.25602	-0.00821413			5.2815	-0.00277119			5.26003	-0.0176272
5.25929	-0.00821997			5.28477	-0.00279267			5.26331	-0.0176111
5.26257	-0.00822651			5.28805	-0.00281169			5.26658	-0.0175951
5.26585	-0.00823333			5.29133	-0.00282758			5.26986	-0.0175787
5.26912	-0.0082397			5.2946	-0.00284072			5.27313	-0.0175615
5.2724	-0.00824493			5.29788	-0.00285218			5.27641	-0.0175439
5.27567	-0.0082488			5.30115	-0.00286291			5.27968	-0.0175263
5.27895	-0.00825174			5.30443	-0.0028732			5.28296	-0.0175094
5.28223	-0.0082546			5.3077	-0.00288258			5.28624	-0.0174934
5.2855	-0.00825812			5.31098	-0.00289018			5.28951	-0.0174787
5.28878	-0.0082623			5.31426	-0.0028952			5.29279	-0.0174657
5.29205	-0.00826622			5.31753	-0.00289712			5.29606	-0.0174545
5.29533	-0.00826855			5.32081	-0.00289581			5.29934	-0.0174451
5.2986	-0.00826838			5.32408	-0.00289134			5.30262	-0.0174372
5.30188	-0.00826561			5.32736	-0.00288357			5.30589	-0.01743
5.30516	-0.0082607			5.33064	-0.00287201			5.30917	-0.0174233
5.30843	-0.00825433			5.33391	-0.00285589			5.31244	-0.0174175
5.31171	-0.0082472			5.33719	-0.0028344			5.31572	-0.0174135
5.31498	-0.00824001			5.34046	-0.00280715			5.319	-0.0174121
5.31826	-0.00823342			5.34374	-0.0027747			5.32227	-0.0174134
5.32154	-0.00822809			5.34702	-0.0027387			5.32555	-0.0174166
5.32481	-0.0082245			5.35029	-0.00270157			5.32882	-0.0174207
5.32809	-0.00822282			5.35357	-0.00266588			5.3321	-0.0174248
5.33136	-0.00822296			5.35684	-0.00263372			5.33538	-0.0174284
5.33464	-0.00822465			5.36012	-0.00260624			5.33865	-0.0174315
5.33792	-0.0082276			5.3634	-0.00258332			5.34193	-0.017434
5.34119	-0.00823145			5.36667	-0.00256394			5.3452	-0.0174361
5.34447	-0.00823561			5.36995	-0.00254695			5.34848	-0.0174379
5.34774	-0.00823926			5.37322	-0.00253164			5.35175	-0.0174394
5.35102	-0.00824154			5.3765	-0.00251791			5.35503	-0.0174405
5.3543	-0.00824176			5.37977	-0.00250575			5.35831	-0.0174409
5.35757	-0.00823961			5.38305	-0.0024949			5.36158	-0.0174405
5.36085	-0.00823522			5.38633	-0.00248505			5.36486	-0.0174388
5.36412	-0.00822903			5.3896	-0.00247634			5.36813	-0.0174357
5.3674	-0.0082214			5.39288	-0.00246928			5.37141	-0.0174311
5.37067	-0.00821211			5.39615	-0.00246407			5.37469	-0.0174251
5.37395	-0.00820049			5.39943	-0.00245994			5.37796	-0.0174182
5.37723	-0.00818605			5.40271	-0.0024554			5.38124	-0.0174108
5.3805	-0.00816913			5.40598	-0.00244924			5.38451	-0.0174036
5.38378	-0.00815087			5.40926	-0.0024411			5.38779	-0.0173968
5.38705	-0.0081328			5.41253	-0.00243127			5.39107	-0.0173907
5.39033	-0.00811645			5.41581	-0.0024201			5.39434	-0.0173854
5.39361	-0.00810309			5.41909	-0.00240764			5.39762	-0.0173816
5.39688	-0.00809347			5.42236	-0.00239392			5.40089	-0.0173801
5.40016	-0.00808749			5.42564	-0.0023795			5.40417	-0.0173816
5.40343	-0.00808416			5.42891	-0.00236565			5.40745	-0.0173859
5.40671	-0.00808202			5.43219	-0.0023538			5.41072	-0.0173919
5.40999	-0.00807972			5.43547	-0.00234418			5.414	-0.0173979
5.41326	-0.00807636			5.43874	-0.00233509			5.41727	-0.0174022
5.41654	-0.0080715			5.44202	-0.00232392			5.42055	-0.0174038
5.41981	-0.00806518			5.44529	-0.00230884			5.42382	-0.0174027
5.42309	-0.0080578			5.44857	-0.00228977			5.4271	-0.0173993
5.42637	-0.00805004			5.45184	-0.00226779			5.43038	-0.0173941
5.42964	-0.00804261			5.45512	-0.00224406			5.43365	-0.0173871
5.43292	-0.00803607			5.4584	-0.0022198			5.43693	-0.0173784
5.43619	-0.00803076			5.46167	-0.00219671			5.4402	-0.0173686
5.43947	-0.00802683			5.46495	-0.00217724			5.44348	-0.0173582
5.44274	-0.00802437			5.46822	-0.00216412			5.44676	-0.0173482
5.44602	-0.00802344			5.4715	-0.00215932			5.45003	-0.0173391
5.4493	-0.00802401			5.47478	-0.00216277			5.45331	-0.0173313
5.45257	-0.00802591			5.47805	-0.00217212			5.45658	-0.0173253
5.45585	-0.00802893			5.48133	-0.00218387			5.45986	-0.0173214
5.45912	-0.00803306			5.4846	-0.00219502			5.46314	-0.0173198
5.4624	-0.00803856			5.48788	-0.00220386			5.46641	-0.0173204
5.46568	-0.00804571			5.49116	-0.00220983			5.46969	-0.0173226
5.46895	-0.00805426			5.49443	-0.00221266			5.47296	-0.0173258
5.47223	-0.00806324			5.49771	-0.00221225			5.47624	-0.0173292
5.4755	-0.00807124			5.50098	-0.00220877			5.47952	-0.017332
5.47878	-0.00807714			5.50426	-0.00220269			5.48279	-0.0173338
5.48206	-0.00808064			5.50754	-0.00219474			5.48607	-0.0173342
5.48533	-0.00808218			5.51081	-0.00218572			5.48934	-0.017333
5.48861	-0.00808247			5.51409	-0.00217648			5.49262	-0.0173301
5.49188	-0.00808208			5.51736	-0.00216794			5.4959	-0.0173258
5.49516	-0.00808133			5.52064	-0.00216091			5.49917	-0.0173206
5.49844	-0.00808035			5.52392	-0.00215575			5.50245	-0.017315
5.50171	-0.00807923			5.52719	-0.00215232			5.50572	-0.0173092
5.50499	-0.00807796			5.53047	-0.00215012			5.509	-0.0173031
5.50826	-0.00807649			5.53374	-0.00214861			5.51227	-0.0172967
5.51154	-0.00807472			5.53702	-0.00214746			5.51555	-0.0172899
5.51481	-0.00807265			5.54029	-0.00214665			5.51883	-0.0172828
5.51809	-0.00807036			5.54357	-0.00214657			5.5221	-0.0172753
5.52137	-0.008068			5.54685	-0.00214785			5.52538	-0.0172674
5.52464	-0.00806558			5.55012	-0.00215093			5.52865	-0.0172589
5.52792	-0.00806302			5.5534	-0.00215585			5.53193	-0.0172497
5.53119	-0.00806015			5.55667	-0.0021623			5.53521	-0.0172392
5.53447	-0.00805689			5.55995	-0.00216998			5.53848	-0.0172275
5.53775	-0.00805328			5.56323	-0.00217877			5.54176	-0.0172148
5.54102	-0.00804952			5.5665	-0.00218856			5.54503	-0.0172019
5.5443	-0.00804584			5.56978	-0.00219907			5.54831	-0.0171898
5.54757	-0.00804228			5.57305	-0.00221002			5.55159	-0.0171791
5.55085	-0.00803874			5.57633	-0.00222121			5.55486	-0.0171702
5.55413	-0.00803515			5.57961	-0.00223231			5.55814	-0.0171629
5.5574	-0.00803173			5.58288	-0.00224264			5.56141	-0.0171568
5.56068	-0.00802886			5.58616	-0.00225153			5.56469	-0.0171512
5.56395	-0.00802679			5.58943	-0.00225911			5.56797	-0.0171457
5.56723	-0.00802525			5.59271	-0.00226638			5.57124	-0.0171396
5.57051	-0.00802344			5.59599	-0.00227452			5.57452	-0.0171323
5.57378	-0.00802038			5.59926	-0.00228423			5.57779	-0.0171236
5.57706	-0.00801534			5.60254	-0.00229556			5.58107	-0.0171134
5.58033	-0.00800807			5.60581	-0.00230833			5.58434	-0.0171022
5.58361	-0.00799848			5.60909	-0.00232237			5.58762	-0.0170902
5.58689	-0.00798642			5.61236	-0.00233761			5.5909	-0.0170782
5.59016	-0.00797185			5.61564	-0.00235403			5.59417	-0.0170665
5.59344	-0.00795518			5.61892	-0.00237163			5.59745	-0.0170553
5.59671	-0.00793732			5.62219	-0.00239041			5.60072	-0.0170444
5.59999	-0.00791942			5.62547	-0.00241021			5.604	-0.0170335
5.60326	-0.00790244			5.62874	-0.00243045			5.60728	-0.0170223
5.60654	-0.0078869			5.63202	-0.00245008			5.61055	-0.0170105
5.60982	-0.00787281			5.6353	-0.00246775			5.61383	-0.0169976
5.61309	-0.00785978			5.63857	-0.00248207			5.6171	-0.0169831
5.61637	-0.00784725			5.64185	-0.00249174			5.62038	-0.0169667
5.61964	-0.00783481			5.64512	-0.00249588			5.62366	-0.0169485
5.62292	-0.00782236			5.6484	-0.00249447			5.62693	-0.0169292
5.6262	-0.00781023			5.65168	-0.00248872			5.63021	-0.0169097
5.62947	-0.00779888			5.65495	-0.00248086			5.63348	-0.0168903
5.63275	-0.00778859			5.65823	-0.00247332			5.63676	-0.0168711
5.63602	-0.00777892			5.6615	-0.00246787			5.64004	-0.016852
5.6393	-0.00776851			5.66478	-0.00246523			5.64331	-0.016833
5.64258	-0.00775549			5.66806	-0.00246537			5.64659	-0.0168142
5.64585	-0.00773859			5.67133	-0.00246816			5.64986	-0.0167956
5.64913	-0.00771799			5.67461	-0.00247391			5.65314	-0.0167769
5.6524	-0.0076953			5.67788	-0.00248314			5.65641	-0.0167577
5.65568	-0.00767269			5.68116	-0.00249582			5.65969	-0.0167385
5.65896	-0.007652			5.68443	-0.00251089			5.66297	-0.0167198
5.66223	-0.00763414			5.68771	-0.00252647			5.66624	-0.0167023
5.66551	-0.00761902			5.69099	-0.00254031			5.66952	-0.0166861
5.66878	-0.00760584			5.69426	-0.00255051			5.67279	-0.016671
5.67206	-0.00759381			5.69754	-0.002556			5.67607	-0.0166565
5.67533	-0.00758252			5.70081	-0.0025568			5.67935	-0.0166423
5.67861	-0.00757191			5.70409	-0.00255393			5.68262	-0.0166286
5.68189	-0.00756197			5.70737	-0.002549			5.6859	-0.0166156
5.68516	-0.00755264			5.71064	-0.00254347			5.68917	-0.0166036
5.68844	-0.00754383			5.71392	-0.00253811			5.69245	-0.0165929
5.69171	-0.00753564			5.71719	-0.00253304			5.69573	-0.0165831
5.69499	-0.00752845			5.72047	-0.00252826			5.699	-0.016574
5.69827	-0.00752273			5.72375	-0.00252419			5.70228	-0.0165651
5.70154	-0.0075187			5.72702	-0.00252177			5.70555	-0.016556
5.70482	-0.00751597			5.7303	-0.0025218			5.70883	-0.0165465
5.70809	-0.00751333			5.73357	-0.0025241			5.71211	-0.0165366
5.71137	-0.0075092			5.73685	-0.00252718			5.71538	-0.0165265
5.71465	-0.00750248			5.74013	-0.0025287			5.71866	-0.0165164
5.71792	-0.00749319			5.7434	-0.00252673			5.72193	-0.0165068
5.7212	-0.00748228			5.74668	-0.00252084			5.72521	-0.016498
5.72447	-0.00747106			5.74995	-0.00251247			5.72848	-0.0164902
5.72775	-0.00746062			5.75323	-0.00250411			5.73176	-0.0164839
5.73103	-0.00745158			5.7565	-0.00249827			5.73504	-0.0164791
5.7343	-0.00744398			5.75978	-0.00249656			5.73831	-0.0164754
5.73758	-0.00743741			5.76306	-0.0024992			5.74159	-0.0164716
5.74085	-0.0074314			5.76633	-0.00250518			5.74486	-0.0164667
5.74413	-0.00742583			5.76961	-0.00251318			5.74814	-0.0164603
5.7474	-0.00742095			5.77288	-0.00252258			5.75142	-0.0164527
5.75068	-0.00741704			5.77616	-0.00253364			5.75469	-0.0164446
5.75396	-0.00741396			5.77944	-0.00254739			5.75797	-0.0164366
5.75723	-0.00741104			5.78271	-0.00256511			5.76124	-0.0164291
5.76051	-0.00740735			5.78599	-0.00258773			5.76452	-0.0164229
5.76378	-0.00740226			5.78926	-0.00261515			5.7678	-0.0164189
5.76706	-0.00739583			5.79254	-0.00264617			5.77107	-0.0164179
5.77034	-0.00738869			5.79582	-0.00267938			5.77435	-0.0164205
5.77361	-0.00738163			5.79909	-0.0027141			5.77762	-0.0164262
5.77689	-0.00737513			5.80237	-0.00275057			5.7809	-0.0164339
5.78016	-0.00736923			5.80564	-0.00278932			5.78418	-0.0164421
5.78344	-0.00736337			5.80892	-0.00283046			5.78745	-0.0164494
5.78672	-0.00735657			5.8122	-0.00287334			5.79073	-0.0164556
5.78999	-0.00734791			5.81547	-0.00291683			5.794	-0.016461
5.79327	-0.00733725			5.81875	-0.00295959			5.79728	-0.0164666
5.79654	-0.00732557			5.82202	-0.00300031			5.80055	-0.0164727
5.79982	-0.00731445			5.8253	-0.00303777			5.80383	-0.0164792
5.8031	-0.00730532			5.82858	-0.00307101			5.80711	-0.0164856
5.80637	-0.00729893			5.83185	-0.00309951			5.81038	-0.0164913
5.80965	-0.00729529			5.83513	-0.0031233			5.81366	-0.0164963
5.81292	-0.00729391			5.8384	-0.00314302			5.81693	-0.0165005
5.8162	-0.00729403			5.84168	-0.00315953			5.82021	-0.0165042
5.81947	-0.00729488			5.84495	-0.00317328			5.82349	-0.0165073
5.82275	-0.00729601			5.84823	-0.00318387			5.82676	-0.0165096
5.82603	-0.00729746			5.85151	-0.00319009			5.83004	-0.0165109
5.8293	-0.0072996			5.85478	-0.00319061			5.83331	-0.0165111
5.83258	-0.00730264			5.85806	-0.00318485			5.83659	-0.0165102
5.83585	-0.00730615			5.86133	-0.00317317			5.83987	-0.0165081
5.83913	-0.00730897			5.86461	-0.00315648			5.84314	-0.016505
5.84241	-0.00730954			5.86789	-0.00313568			5.84642	-0.0165015
5.84568	-0.00730665			5.87116	-0.00311136			5.84969	-0.0164976
5.84896	-0.00729997			5.87444	-0.00308384			5.85297	-0.0164934
5.85223	-0.00729007			5.87771	-0.00305327			5.85625	-0.0164884
5.85551	-0.00727796			5.88099	-0.0030198			5.85952	-0.0164826
5.85879	-0.0072647			5.88427	-0.00298371			5.8628	-0.0164759
5.86206	-0.00725122			5.88754	-0.00294556			5.86607	-0.0164691
5.86534	-0.00723844			5.89082	-0.00290605			5.86935	-0.0164631
5.86861	-0.00722718			5.89409	-0.00286576			5.87263	-0.0164586
5.87189	-0.00721796			5.89737	-0.00282489			5.8759	-0.016456
5.87517	-0.00721084			5.90065	-0.00278339			5.87918	-0.016455
5.87844	-0.00720544			5.90392	-0.00274131			5.88245	-0.0164548
5.88172	-0.00720106			5.9072	-0.00269905			5.88573	-0.0164551
5.88499	-0.00719688			5.91047	-0.00265746			5.889	-0.0164552
5.88827	-0.0071921			5.91375	-0.0026175			5.89228	-0.016455
5.89155	-0.00718624			5.91702	-0.00257975			5.89556	-0.0164543
5.89482	-0.00717937			5.9203	-0.00254393			5.89883	-0.016453
5.8981	-0.00717217			5.92358	-0.00250896			5.90211	-0.0164513
5.90137	-0.00716566			5.92685	-0.00247341			5.90538	-0.0164495
5.90465	-0.00716086			5.93013	-0.00243635			5.90866	-0.0164478
5.90792	-0.00715833			5.9334	-0.00239775			5.91194	-0.0164468
5.9112	-0.00715777			5.93668	-0.00235846			5.91521	-0.0164468
5.91448	-0.00715805			5.93996	-0.00231984			5.91849	-0.0164482
5.91775	-0.0071578			5.94323	-0.00228346			5.92176	-0.0164509
5.92103	-0.00715624			5.94651	-0.00225082			5.92504	-0.0164545
5.9243	-0.00715368			5.94978	-0.00222284			5.92832	-0.0164587
5.92758	-0.00715113			5.95306	-0.00219883			5.93159	-0.0164631
5.93086	-0.00714955			5.95634	-0.00217622			5.93487	-0.0164677
5.93413	-0.00714933			5.95961	-0.00215181			5.93814	-0.0164723
5.93741	-0.00715037			5.96289	-0.00212363			5.94142	-0.016476
5.94068	-0.00715245			5.96616	-0.0020918			5.9447	-0.0164782
5.94396	-0.00715561			5.96944	-0.00205796			5.94797	-0.0164781
5.94724	-0.0071602			5.97272	-0.00202414			5.95125	-0.0164757
5.95051	-0.00716671			5.97599	-0.00199218			5.95452	-0.0164715
5.95379	-0.00717546			5.97927	-0.00196347			5.9578	-0.0164661
5.95706	-0.00718637			5.98254	-0.00193896			5.96107	-0.0164603
5.96034	-0.00719892			5.98582	-0.00191926			5.96435	-0.0164546
5.96362	-0.00721232			5.98909	-0.00190487			5.96763	-0.0164497
5.96689	-0.00722567			5.99237	-0.00189626			5.9709	-0.016446
5.97017	-0.007238			5.99565	-0.00189341			5.97418	-0.0164432
5.97344	-0.00724839			5.99892	-0.00189537			5.97745	-0.0164412
5.97672	-0.00725623			6.0022	-0.00190042			5.98073	-0.0164399
5.97999	-0.00726143			6.00547	-0.00190679			5.98401	-0.0164395
5.98327	-0.00726431			6.00875	-0.00191297			5.98728	-0.0164402
5.98655	-0.00726518			6.01203	-0.00191767			5.99056	-0.0164421
5.98982	-0.00726419			6.0153	-0.00191979			5.99383	-0.0164452
5.9931	-0.00726139			6.01858	-0.00191847			5.99711	-0.0164491
5.99637	-0.00725695			6.02185	-0.00191304			6.00039	-0.0164538
5.99965	-0.00725116			6.02513	-0.00190315			6.00366	-0.0164588
6.00293	-0.00724439			6.02841	-0.00188912			6.00694	-0.0164639
6.0062	-0.00723713			6.03168	-0.00187221			6.01021	-0.0164688
6.00948	-0.00723014			6.03496	-0.0018544			6.01349	-0.0164735
6.01275	-0.00722445			6.03823	-0.00183767			6.01677	-0.0164783
6.01603	-0.00722116			6.04151	-0.00182313			6.02004	-0.0164832
6.01931	-0.00722099			6.04479	-0.00181068			6.02332	-0.0164879
6.02258	-0.00722375			6.04806	-0.00179952			6.02659	-0.0164919
6.02586	-0.00722826			6.05134	-0.001789			6.02987	-0.0164946
6.02913	-0.00723303			6.05461	-0.0017792			6.03314	-0.0164957
6.03241	-0.00723711			6.05789	-0.00177095			6.03642	-0.0164953
6.03569	-0.00724037			6.06116	-0.00176528			6.0397	-0.0164939
6.03896	-0.00724316			6.06444	-0.00176279			6.04297	-0.0164919
6.04224	-0.00724586			6.06772	-0.00176304			6.04625	-0.0164898
6.04551	-0.00724861			6.07099	-0.00176454			6.04952	-0.0164879
6.04879	-0.00725143			6.07427	-0.00176554			6.0528	-0.0164862
6.05206	-0.0072544			6.07754	-0.00176488			6.05608	-0.0164843
6.05534	-0.00725759			6.08082	-0.00176232			6.05935	-0.0164816
6.05862	-0.00726107			6.0841	-0.00175833			6.06263	-0.0164776
6.06189	-0.00726495			6.08737	-0.00175364			6.0659	-0.0164726
6.06517	-0.00726951			6.09065	-0.00174879			6.06918	-0.016467
6.06844	-0.0072753			6.09392	-0.00174391			6.07246	-0.0164617
6.07172	-0.00728291			6.0972	-0.0017389			6.07573	-0.0164571
6.075	-0.00729264			6.10048	-0.00173361			6.07901	-0.0164532
6.07827	-0.00730419			6.10375	-0.00172796			6.08228	-0.0164501
6.08155	-0.00731657			6.10703	-0.001722			6.08556	-0.016448
6.08482	-0.00732842			6.1103	-0.00171589			6.08884	-0.0164474
6.0881	-0.00733863			6.11358	-0.00170988			6.09211	-0.0164489
6.09138	-0.0073468			6.11686	-0.00170418			6.09539	-0.0164522
6.09465	-0.00735324			6.12013	-0.00169893			6.09866	-0.0164566
6.09793	-0.00735852			6.12341	-0.0016943			6.10194	-0.0164609
6.1012	-0.0073632			6.12668	-0.00169064			6.10521	-0.016464
6.10448	-0.00736765			6.12996	-0.0016884			6.10849	-0.0164652
6.10776	-0.00737215			6.13324	-0.0016876			6.11177	-0.0164645
6.11103	-0.00737687			6.13651	-0.00168759			6.11504	-0.0164624
6.11431	-0.00738165			6.13979	-0.00168731			6.11832	-0.016459
6.11758	-0.00738588			6.14306	-0.00168575			6.12159	-0.0164548
6.12086	-0.00738873			6.14634	-0.00168203			6.12487	-0.01645
6.12414	-0.00738966			6.14961	-0.00167521			6.12815	-0.0164451
6.12741	-0.00738872			6.15289	-0.00166453			6.13142	-0.016441
6.13069	-0.00738634			6.15617	-0.00165003			6.1347	-0.0164381
6.13396	-0.007383			6.15944	-0.00163279			6.13797	-0.0164368
6.13724	-0.00737914			6.16272	-0.00161438			6.14125	-0.0164366
6.14051	-0.00737523			6.16599	-0.00159612			6.14453	-0.0164374
6.14379	-0.00737179			6.16927	-0.00157859			6.1478	-0.0164388
6.14707	-0.00736927			6.17255	-0.00156164			6.15108	-0.0164409
6.15034	-0.00736796			6.17582	-0.00154442			6.15435	-0.0164433
6.15362	-0.00736774			6.1791	-0.00152561			6.15763	-0.016445
6.15689	-0.00736825			6.18237	-0.00150382			6.16091	-0.0164451
6.16017	-0.00736915			6.18565	-0.00147813			6.16418	-0.0164431
6.16345	-0.00737033			6.18893	-0.00144872			6.16746	-0.0164389
6.16672	-0.00737157			6.1922	-0.00141696			6.17073	-0.0164327
6.17	-0.00737221			6.19548	-0.00138506			6.17401	-0.0164249
6.17327	-0.00737129			6.19875	-0.00135532			6.17728	-0.0164155
6.17655	-0.0073682			6.20203	-0.0013295			6.18056	-0.016405
6.17983	-0.00736298			6.20531	-0.00130841			6.18384	-0.0163941
6.1831	-0.00735609			6.20858	-0.00129174			6.18711	-0.0163838
6.18638	-0.00734813			6.21186	-0.00127841			6.19039	-0.0163751
6.18965	-0.00733973			6.21513	-0.00126733			6.19366	-0.0163689
6.19293	-0.00733156			6.21841	-0.00125786			6.19694	-0.0163648
6.19621	-0.00732417			6.22168	-0.00124983			6.20022	-0.0163616
6.19948	-0.00731787			6.22496	-0.00124323			6.20349	-0.016358
6.20276	-0.00731268			6.22824	-0.00123792			6.20677	-0.0163534
6.20603	-0.00730827			6.23151	-0.00123386			6.21004	-0.0163483
6.20931	-0.00730392			6.23479	-0.0012314			6.21332	-0.0163432
6.21258	-0.0072986			6.23806	-0.00123132			6.2166	-0.0163387
6.21586	-0.00729164			6.24134	-0.00123465			6.21987	-0.0163352
6.21914	-0.00728322			6.24462	-0.0012421			6.22315	-0.0163327
6.22241	-0.00727443			6.24789	-0.00125355			6.22642	-0.0163309
6.22569	-0.00726662			6.25117	-0.00126768			6.2297	-0.0163292
6.22896	-0.00726074			6.25444	-0.00128233			6.23298	-0.0163267
6.23224	-0.00725695			6.25772	-0.00129512			6.23625	-0.0163222
6.23552	-0.00725478			6.261	-0.00130397			6.23953	-0.0163151
6.23879	-0.00725355			6.26427	-0.00130728			6.2428	-0.0163051
6.24207	-0.00725284			6.26755	-0.00130425			6.24608	-0.016293
6.24534	-0.00725268			6.27082	-0.00129511			6.24936	-0.0162797
6.24862	-0.00725358			6.2741	-0.00128119			6.25263	-0.0162658
6.2519	-0.00725627			6.27738	-0.00126443			6.25591	-0.0162518
6.25517	-0.00726139			6.28065	-0.001247			6.25918	-0.0162377
6.25845	-0.00726902			6.28393	-0.00123098			6.26246	-0.0162236
6.26172	-0.00727856			6.2872	-0.00121795			6.26573	-0.0162095
6.265	-0.00728911			6.29048	-0.00120848			6.26901	-0.0161953
6.26828	-0.00729999			6.29375	-0.00120176			6.27229	-0.016181
6.27155	-0.00731098			6.29703	-0.00119614			6.27556	-0.0161667
6.27483	-0.00732215			6.30031	-0.00119023			6.27884	-0.0161526
6.2781	-0.00733351			6.30358	-0.00118384			6.28211	-0.0161389
6.28138	-0.00734477			6.30686	-0.00117786			6.28539	-0.0161266
6.28465	-0.00735547			6.31013	-0.00117353			6.28867	-0.0161165
6.28793	-0.00736535			6.31341	-0.00117168			6.29194	-0.0161097
6.29121	-0.00737475			6.31669	-0.00117244			6.29522	-0.0161067
6.29448	-0.00738432			6.31996	-0.00117542			6.29849	-0.0161072
6.29776	-0.00739453			6.32324	-0.00117993			6.30177	-0.0161104
6.30103	-0.00740528			6.32651	-0.00118512			6.30505	-0.0161145
6.30431	-0.00741611			6.32979	-0.00119022			6.30832	-0.0161182
6.30759	-0.00742667			6.33307	-0.00119476			6.3116	-0.0161205
6.31086	-0.00743699			6.33634	-0.00119871			6.31487	-0.0161211
6.31414	-0.0074473			6.33962	-0.0012024			6.31815	-0.0161203
6.31741	-0.00745776			6.34289	-0.00120628			6.32143	-0.0161188
6.32069	-0.00746831			6.34617	-0.00121052			6.3247	-0.0161168
6.32397	-0.0074788			6.34945	-0.00121476			6.32798	-0.0161141
6.32724	-0.00748904			6.35272	-0.00121804			6.33125	-0.0161103
6.33052	-0.00749867			6.356	-0.00121912			6.33453	-0.0161053
6.33379	-0.00750712			6.35927	-0.00121709			6.3378	-0.0160995
6.33707	-0.00751379			6.36255	-0.00121161			6.34108	-0.0160937
6.34035	-0.00751841			6.36582	-0.00120278			6.34436	-0.0160885
6.34362	-0.00752137			6.3691	-0.00119077			6.34763	-0.0160835
6.3469	-0.00752372			6.37238	-0.00117578			6.35091	-0.0160781
6.35017	-0.00752676			6.37565	-0.00115836			6.35418	-0.0160718
6.35345	-0.00753136			6.37893	-0.00113968			6.35746	-0.0160647
6.35672	-0.00753745			6.3822	-0.00112126			6.36074	-0.0160575
6.36	-0.00754398			6.38548	-0.00110438			6.36401	-0.016051
6.36328	-0.00754962			6.38876	-0.00108957			6.36729	-0.0160457
6.36655	-0.00755335			6.39203	-0.00107659			6.37056	-0.0160416
6.36983	-0.00755453			6.39531	-0.00106473			6.37384	-0.0160382
6.3731	-0.00755283			6.39858	-0.00105286			6.37712	-0.016035
6.37638	-0.00754816			6.40186	-0.0010393			6.38039	-0.0160317
6.37966	-0.00754095			6.40514	-0.0010218			6.38367	-0.016028
6.38293	-0.00753214			6.40841	-0.00099816			6.38694	-0.0160237
6.38621	-0.00752293			6.41169	-0.000967276			6.39022	-0.0160182
6.38948	-0.00751428			6.41496	-0.000929924			6.3935	-0.016011
6.39276	-0.00750661			6.41824	-0.000888467			6.39677	-0.0160024
6.39604	-0.00749969			6.42152	-0.000845791			6.40005	-0.0159933
6.39931	-0.00749299			6.42479	-0.000804264			6.40332	-0.0159855
6.40259	-0.00748598			6.42807	-0.000764992			6.4066	-0.0159799
6.40586	-0.00747829			6.43134	-0.00072754			6.40987	-0.0159766
6.40914	-0.00746962			6.43462	-0.000690583			6.41315	-0.0159747
6.41242	-0.00745973			6.4379	-0.000653358			6.41643	-0.0159733
6.41569	-0.00744852			6.44117	-0.000616608			6.4197	-0.0159712
6.41897	-0.00743618			6.44445	-0.000582007			6.42298	-0.0159679
6.42224	-0.0074231			6.44772	-0.000550648			6.42625	-0.0159633
6.42552	-0.00740957			6.451	-0.000521956			6.42953	-0.0159578
6.4288	-0.00739564			6.45427	-0.000494002			6.43281	-0.015952
6.43207	-0.00738118			6.45755	-0.000465125			6.43608	-0.0159465
6.43535	-0.00736614			6.46083	-0.000435445			6.43936	-0.0159413
6.43862	-0.00735056			6.4641	-0.000406842			6.44263	-0.015936
6.4419	-0.00733447			6.46738	-0.000381568			6.44591	-0.0159303
6.44517	-0.00731781			6.47065	-0.000360807			6.44919	-0.0159239
6.44845	-0.00730054			6.47393	-0.00034415			6.45246	-0.0159172
6.45173	-0.00728262			6.47721	-0.00032999			6.45574	-0.0159105
6.455	-0.00726389			6.48048	-0.000316304			6.45901	-0.0159044
6.45828	-0.0072441			6.48376	-0.000301424			6.46229	-0.0158993
6.46155	-0.00722308			6.48703	-0.000284708			6.46557	-0.0158955
6.46483	-0.00720096			6.49031	-0.000266768			6.46884	-0.0158934
6.46811	-0.00717822			6.49359	-0.000248893			6.47212	-0.0158934
6.47138	-0.00715556			6.49686	-0.000231937			6.47539	-0.0158947
6.47466	-0.00713383			6.50014	-0.000215674			6.47867	-0.015896
6.47793	-0.00711408			6.50341	-0.000199104			6.48194	-0.0158959
6.48121	-0.00709732			6.50669	-0.000181051			6.48522	-0.0158937
6.48449	-0.00708409			6.50997	-0.000160423			6.4885	-0.0158898
6.48776	-0.00707433			6.51324	-0.000136373			6.49177	-0.0158852
6.49104	-0.00706757			6.51652	-0.000108745			6.49505	-0.0158805
6.49431	-0.00706322			6.51979	-7.83227e-05			6.49832	-0.0158761
6.49759	-0.00706069			6.52307	-4.63924e-05			6.5016	-0.0158716
6.50087	-0.00705925			6.52634	-1.41287e-05			6.50488	-0.015867
6.50414	-0.00705816			6.52962	1.76593e-05			6.50815	-0.0158622
6.50742	-0.00705668			6.5329	4.836e-05			6.51143	-0.0158578
6.51069	-0.00705426			6.53617	7.7458e-05			6.5147	-0.0158546
6.51397	-0.00705049			6.53945	0.000104714			6.51798	-0.0158533
6.51724	-0.00704531			6.54272	0.000130457			6.52126	-0.015854
6.52052	-0.00703906			6.546	0.000155642			6.52453	-0.0158566
6.5238	-0.00703238			6.54928	0.000181594			6.52781	-0.0158602
6.52707	-0.00702594			6.55255	0.000209441			6.53108	-0.0158633
6.53035	-0.00702025			6.55583	0.000239539			6.53436	-0.0158649
6.53362	-0.00701554			6.5591	0.000271258			6.53764	-0.0158644
6.5369	-0.00701169			6.56238	0.000303293			6.54091	-0.0158618
6.54018	-0.00700809			6.56566	0.00033429			6.54419	-0.0158579
6.54345	-0.00700392			6.56893	0.000363295			6.54746	-0.0158539
6.54673	-0.00699869			6.57221	0.000389684			6.55074	-0.0158504
6.55	-0.00699259			6.57548	0.000412722			6.55401	-0.0158479
6.55328	-0.00698628			6.57876	0.000431383			6.55729	-0.0158461
6.55656	-0.00698012			6.58204	0.000444955			6.56057	-0.0158441
6.55983	-0.00697361			6.58531	0.000454061			6.56384	-0.015841
6.56311	-0.00696554			6.58859	0.000460879			6.56712	-0.0158361
[truncated: 5,331 more rows]

## Sheet: S4 Fig.Panel2 gHgLLBDMALS
	EphA2 LBD				gH/gL				EphA2 LBD-gH/gL complex
volume (mL)	A280	volume (mL)	MW LBD	volume (mL)	A280	volume (mL)	gH/gL MW	volume (mL)	A280	volume (mL)	MW complex
0.0223867	-0.00055984			0.0465867	0.0296425			0.0305733	0.00712306
0.0256626	-0.000222481			0.0498626	0.0318411			0.0338492	0.00851
0.0289385	0.00019046			0.0531385	0.0339161			0.0371252	0.00994717
0.0322144	0.000677933			0.0564144	0.0358596			0.0404011	0.0114001
0.0354903	0.00123477			0.0596903	0.037666			0.043677	0.0128386
0.0387662	0.00185169			0.0629662	0.0393306			0.0469529	0.0142378
0.0420422	0.00251594			0.0662422	0.0408503			0.0502288	0.0155777
0.0453181	0.00321254			0.0695181	0.0422245			0.0535047	0.0168433
0.048594	0.00392598			0.072794	0.0434567			0.0567806	0.0180245
0.0518699	0.00464182			0.0760699	0.0445545			0.0600566	0.0191154
0.0551458	0.00534761			0.0793458	0.0455287			0.0633325	0.0201126
0.0584217	0.00603305			0.0826217	0.0463896			0.0666084	0.0210143
0.0616976	0.00668941			0.0858976	0.047145			0.0698843	0.0218206
0.0649735	0.00730913			0.0891735	0.0477979			0.0731602	0.0225338
0.0682495	0.00788593			0.0924495	0.0483478			0.0764361	0.0231584
0.0715254	0.00841505			0.0957254	0.0487939			0.079712	0.0237002
0.0748013	0.00889342			0.0990013	0.0491379			0.082988	0.0241656
0.0780772	0.00931965			0.102277	0.0493851			0.0862639	0.0245619
0.0813531	0.00969391			0.105553	0.0495435			0.0895398	0.0248978
0.084629	0.0100177			0.108829	0.0496252			0.0928157	0.025181
0.0879049	0.0102933			0.112105	0.0496461			0.0960916	0.0254174
0.0911809	0.0105237			0.115381	0.0496225			0.0993675	0.0256106
0.0944568	0.010712			0.118657	0.0495642			0.102643	0.0257628
0.0977327	0.0108612			0.121933	0.0494727			0.105919	0.0258749
0.101009	0.0109746			0.125209	0.0493462			0.109195	0.0259473
0.104285	0.0110555			0.128485	0.0491867			0.112471	0.0259827
0.10756	0.0111073			0.13176	0.0490028			0.115747	0.0259862
0.110836	0.0111331			0.135036	0.0488056			0.119023	0.0259629
0.114112	0.0111357			0.138312	0.0486034			0.122299	0.0259153
0.117388	0.0111178			0.141588	0.0483991			0.125575	0.025843
0.120664	0.0110818			0.144864	0.0481895			0.128851	0.0257467
0.12394	0.0110303			0.14814	0.0479659			0.132127	0.0256309
0.127216	0.0109655			0.151416	0.0477163			0.135403	0.0255028
0.130492	0.0108894			0.154692	0.0474318			0.138678	0.0253688
0.133768	0.0108036			0.157968	0.0471122			0.141954	0.0252304
0.137044	0.010709			0.161244	0.0467672			0.14523	0.0250842
0.14032	0.0106065			0.16452	0.0464107			0.148506	0.0249231
0.143595	0.0104968			0.167795	0.0460544			0.151782	0.0247413
0.146871	0.0103809			0.171071	0.0457045			0.155058	0.0245373
0.150147	0.0102594			0.174347	0.0453635			0.158334	0.0243164
0.153423	0.010133			0.177623	0.0450314			0.16161	0.0240869
0.156699	0.0100024			0.180899	0.044708			0.164886	0.0238569
0.159975	0.00986734			0.184175	0.0443927			0.168162	0.023632
0.163251	0.00972795			0.187451	0.0440849			0.171438	0.0234148
0.166527	0.00958495			0.190727	0.0437845			0.174714	0.0232055
0.169803	0.0094401			0.194003	0.0434911			0.177989	0.023003
0.173079	0.00929534			0.197279	0.0432045			0.181265	0.0228056
0.176355	0.00915185			0.200555	0.0429242			0.184541	0.0226118
0.179631	0.00900954			0.203831	0.04265			0.187817	0.0224201
0.182906	0.00886718			0.207106	0.0423812			0.191093	0.0222283
0.186182	0.00872331			0.210382	0.0421154			0.194369	0.0220314
0.189458	0.0085773			0.213658	0.041846			0.197645	0.0218219
0.192734	0.00842995			0.216934	0.0415618			0.200921	0.0215926
0.19601	0.0082829			0.22021	0.0412496			0.204197	0.0213408
0.199286	0.00813766			0.223486	0.0409019			0.207473	0.0210703
0.202562	0.00799504			0.226762	0.0405215			0.210749	0.0207885
0.205838	0.0078553			0.230038	0.04012			0.214025	0.0205025
0.209114	0.00771842			0.233314	0.0397107			0.2173	0.0202174
0.21239	0.0075842			0.23659	0.0393037			0.220576	0.0199361
0.215666	0.00745203			0.239866	0.0389042			0.223852	0.0196598
0.218942	0.00732069			0.243142	0.0385144			0.227128	0.019389
0.222217	0.00718848			0.246417	0.0381349			0.230404	0.019124
0.225493	0.0070538			0.249693	0.0377658			0.23368	0.0188644
0.228769	0.00691596			0.252969	0.0374065			0.236956	0.0186101
0.232045	0.00677568			0.256245	0.0370567			0.240232	0.0183607
0.235321	0.00663464			0.259521	0.0367162			0.243508	0.0181161
0.238597	0.00649459			0.262797	0.036386			0.246784	0.0178766
0.241873	0.00635673			0.266073	0.0360668			0.25006	0.0176421
0.245149	0.0062216			0.269349	0.035759			0.253335	0.0174122
0.248425	0.00608931			0.272625	0.0354611			0.256611	0.0171864
0.251701	0.00595975			0.275901	0.0351703			0.259887	0.0169646
0.254977	0.00583271			0.279177	0.0348838			0.263163	0.0167472
0.258252	0.00570805			0.282452	0.0346003			0.266439	0.0165344
0.261528	0.00558577			0.285728	0.0343193			0.269715	0.0163264
0.264804	0.00546605			0.289004	0.0340414			0.272991	0.0161228
0.26808	0.0053491			0.29228	0.033767			0.276267	0.015923
0.271356	0.005235			0.295556	0.0334967			0.279543	0.015727
0.274632	0.00512371			0.298832	0.033231			0.282819	0.0155352
0.277908	0.00501504			0.302108	0.0329706			0.286095	0.0153482
0.281184	0.00490876			0.305384	0.0327161			0.289371	0.0151665
0.28446	0.00480465			0.30866	0.0324675			0.292646	0.0149896
0.287736	0.0047026			0.311936	0.0322247			0.295922	0.0148165
0.291012	0.00460266			0.315212	0.0319874			0.299198	0.0146462
0.294288	0.00450499			0.318488	0.0317547			0.302474	0.0144785
0.297563	0.0044097			0.321763	0.031525			0.30575	0.0143137
0.300839	0.00431672			0.325039	0.0312972			0.309026	0.0141529
0.304115	0.00422547			0.328315	0.0310709			0.312302	0.0139969
0.307391	0.00413464			0.331591	0.030847			0.315578	0.0138459
0.310667	0.00404221			0.334867	0.0306277			0.318854	0.0136995
0.313943	0.00394614			0.338143	0.0304151			0.32213	0.0135566
0.317219	0.00384555			0.341419	0.0302094			0.325406	0.0134156
0.320495	0.00374133			0.344695	0.0300089			0.328682	0.0132754
0.323771	0.00363556			0.347971	0.0298087			0.331957	0.0131355
0.327047	0.00353027			0.351247	0.0296006			0.335233	0.012997
0.330323	0.0034266			0.354523	0.0293735			0.338509	0.0128621
0.333599	0.00332489			0.357799	0.029115			0.341785	0.012733
0.336874	0.00322511			0.361074	0.0288168			0.345061	0.0126112
0.34015	0.00312717			0.36435	0.0284797			0.348337	0.0124971
0.343426	0.00303114			0.367626	0.0281146			0.351613	0.0123896
0.346702	0.0029372			0.370902	0.0277365			0.354889	0.0122872
0.349978	0.00284553			0.374178	0.027358			0.358165	0.012188
0.353254	0.00275617			0.377454	0.026986			0.361441	0.0120907
0.35653	0.00266906			0.38073	0.0266227			0.364717	0.011994
0.359806	0.00258413			0.384006	0.0262689			0.367992	0.0118967
0.363082	0.00250129			0.387282	0.0259254			0.371268	0.0117966
0.366358	0.00242047			0.390558	0.0255933			0.374544	0.0116897
0.369634	0.0023416			0.393834	0.0252729			0.37782	0.0115705
0.372909	0.00226462			0.397109	0.0249628			0.381096	0.0114321
0.376185	0.0021895			0.400385	0.024661			0.384372	0.011269
0.379461	0.00211622			0.403661	0.0243655			0.387648	0.0110803
0.382737	0.00204471			0.406937	0.0240754			0.390924	0.0108711
0.386013	0.00197489			0.410213	0.0237902			0.3942	0.0106503
0.389289	0.00190669			0.413489	0.0235097			0.397476	0.0104262
0.392565	0.00184015			0.416765	0.0232333			0.400752	0.0102044
0.395841	0.00177543			0.420041	0.0229602			0.404028	0.00998741
0.399117	0.00171267			0.423317	0.0226905			0.407303	0.00977537
0.402393	0.00165183			0.426593	0.022425			0.410579	0.00956789
0.405669	0.00159262			0.429869	0.0221652			0.413855	0.00936438
0.408945	0.0015346			0.433145	0.0219127			0.417131	0.00916427
0.41222	0.00147734			0.43642	0.0216685			0.420407	0.00896704
0.415496	0.00142047			0.439696	0.021432			0.423683	0.00877235
0.418772	0.00136385			0.442972	0.0212015			0.426959	0.00858003
0.422048	0.0013075			0.446248	0.0209744			0.430235	0.00839006
0.425324	0.00125156			0.449524	0.0207486			0.433511	0.00820254
0.4286	0.0011963			0.4528	0.0205233			0.436787	0.00801774
0.431876	0.00114201			0.456076	0.0202994			0.440063	0.00783599
0.435152	0.0010889			0.459352	0.020079			0.443339	0.00765744
0.438428	0.00103703			0.462628	0.0198635			0.446614	0.00748196
0.441704	0.000986317			0.465904	0.0196538			0.44989	0.00730923
0.44498	0.000936652			0.46918	0.0194502			0.453166	0.00713926
0.448255	0.000887998			0.472455	0.019253			0.456442	0.00697258
0.451531	0.000840408			0.475731	0.0190622			0.459718	0.00680998
0.454807	0.000793965			0.479007	0.0188778			0.462994	0.00665195
0.458083	0.00074871			0.482283	0.0186998			0.46627	0.00649834
0.461359	0.000704609			0.485559	0.0185286			0.469546	0.00634843
0.464635	0.000661571			0.488835	0.0183648			0.472822	0.00620126
0.467911	0.000619478			0.492111	0.0182084			0.476098	0.00605604
0.471187	0.000578224			0.495387	0.0180584			0.479374	0.00591228
0.474463	0.000537768			0.498663	0.0179134			0.482649	0.00576981
0.477739	0.000498205			0.501939	0.0177719			0.485925	0.00562857
0.481015	0.000459773			0.505215	0.0176331			0.489201	0.0054886
0.484291	0.000422801			0.508491	0.0174965			0.492477	0.00535014
0.487566	0.000387581			0.511766	0.0173628			0.495753	0.0052137
0.490842	0.000354198			0.515042	0.0172334			0.499029	0.00508007
0.494118	0.000322434			0.518318	0.0171108			0.502305	0.00495024
0.497394	0.000291826			0.521594	0.0169971			0.505581	0.00482519
0.50067	0.000261859			0.52487	0.0168922			0.508857	0.0047053
0.503946	0.000232165			0.528146	0.0167942			0.512133	0.00458997
0.507222	0.000202604			0.531422	0.0167001			0.515409	0.00447791
0.510498	0.000173204			0.534698	0.0166075			0.518685	0.00436776
0.513774	0.000144037			0.537974	0.0165144			0.52196	0.0042585
0.51705	0.000115143			0.54125	0.0164201			0.525236	0.00414954
0.520326	8.65106e-05			0.544526	0.0163245			0.528512	0.00404062
0.523602	5.80862e-05			0.547802	0.0162282			0.531788	0.00393181
0.526877	2.98172e-05			0.551077	0.0161319			0.535064	0.00382351
0.530153	1.71835e-06			0.554353	0.0160361			0.53834	0.00371669
0.533429	-2.60873e-05			0.557629	0.0159411			0.541616	0.00361293
0.536705	-5.34235e-05			0.560905	0.015847			0.544892	0.00351401
0.539981	-8.01816e-05			0.564181	0.0157544			0.548168	0.00342122
0.543257	-0.000106403			0.567457	0.0156641			0.551444	0.00333505
0.546533	-0.000132276			0.570733	0.0155765			0.55472	0.0032553
0.549809	-0.000158068			0.574009	0.015492			0.557996	0.00318136
0.553085	-0.000183986			0.577285	0.0154102			0.561271	0.00311243
0.556361	-0.000210024			0.580561	0.0153306			0.564547	0.00304751
0.559637	-0.000235919			0.583837	0.0152522			0.567823	0.00298547
0.562912	-0.000261281			0.587112	0.0151738			0.571099	0.00292536
0.566188	-0.000285802			0.590388	0.0150937			0.574375	0.0028665
0.569464	-0.000309366			0.593664	0.0150104			0.577651	0.00280849
0.57274	-0.000332012			0.59694	0.0149229			0.580927	0.00275089
0.576016	-0.000353835			0.600216	0.0148323			0.584203	0.00269303
0.579292	-0.000374917			0.603492	0.0147407			0.587479	0.00263413
0.582568	-0.000395319			0.606768	0.0146506			0.590755	0.00257371
0.585844	-0.000415097			0.610044	0.0145633			0.594031	0.00251193
0.58912	-0.000434314			0.61332	0.0144787			0.597306	0.00244959
0.592396	-0.000453046			0.616596	0.0143958			0.600582	0.00238774
0.595672	-0.000471379			0.619872	0.0143131			0.603858	0.00232709
0.598948	-0.000489473			0.623148	0.0142295			0.607134	0.0022675
0.602223	-0.000507711			0.626423	0.0141447			0.61041	0.00220808
0.605499	-0.000526964			0.629699	0.0140597			0.613686	0.00214792
0.608775	-0.000548646			0.632975	0.0139761			0.616962	0.00208694
0.612051	-0.000574106			0.636251	0.0138959			0.620238	0.00202607
0.615327	-0.000603399			0.639527	0.0138209			0.623514	0.00196662
0.618603	-0.000634505			0.642803	0.0137521			0.62679	0.00190944
0.621879	-0.000664119			0.646079	0.0136895			0.630066	0.00185458
0.625155	-0.00068956			0.649355	0.0136325			0.633342	0.00180158
0.628431	-0.000710077			0.652631	0.0135793			0.636617	0.00174989
0.631707	-0.00072657			0.655907	0.013528			0.639893	0.00169907
0.634983	-0.000740426			0.659183	0.013477			0.643169	0.00164872
0.638259	-0.000752701			0.662459	0.0134247			0.646445	0.00159831
0.641534	-0.000764115			0.665734	0.0133707			0.649721	0.00154717
0.64481	-0.000775478			0.66901	0.0133149			0.652997	0.00149479
0.648086	-0.000788084			0.672286	0.0132583			0.656273	0.00144102
0.651362	-0.000803765			0.675562	0.0132021			0.659549	0.00138616
0.654638	-0.00082446			0.678838	0.013148			0.662825	0.00133099
0.657914	-0.000851284			0.682114	0.0130968			0.666101	0.00127648
0.66119	-0.000883688			0.68539	0.0130482			0.669377	0.00122352
0.664466	-0.000919669			0.688666	0.0130015			0.672652	0.00117271
0.667742	-0.000957135			0.691942	0.0129553			0.675928	0.00112438
0.671018	-0.000995097			0.695218	0.0129083			0.679204	0.00107856
0.674294	-0.00103361			0.698494	0.0128594			0.68248	0.00103514
0.677569	-0.00107289			0.701769	0.0128078			0.685756	0.000994218
0.680845	-0.0011126			0.705045	0.0127539			0.689032	0.000956338
0.684121	-0.001152			0.708321	0.0126994			0.692308	0.000922217
0.687397	-0.00119042			0.711597	0.0126461			0.695584	0.000892184
0.690673	-0.00122759			0.714873	0.012595			0.69886	0.000865857
0.693949	-0.0012636			0.718149	0.0125469			0.702136	0.000842363
0.697225	-0.0012986			0.721425	0.0125025			0.705412	0.000820873
0.700501	-0.00133266			0.724701	0.0124633			0.708688	0.00080104
0.703777	-0.00136575			0.727977	0.0124309			0.711963	0.000783044
0.707053	-0.00139785			0.731253	0.0124057			0.715239	0.000767191
0.710329	-0.00142899			0.734529	0.0123864			0.718515	0.000753305
0.713605	-0.00145928			0.737805	0.0123705			0.721791	0.000740386
0.71688	-0.0014888			0.74108	0.0123558			0.725067	0.000726876
0.720156	-0.00151769			0.744356	0.0123418			0.728343	0.000711341
0.723432	-0.00154607			0.747632	0.0123293			0.731619	0.000693055
0.726708	-0.00157409			0.750908	0.0123197			0.734895	0.000672057
0.729984	-0.00160193			0.754184	0.0123131			0.738171	0.00064883
0.73326	-0.00162967			0.75746	0.0123084			0.741447	0.000624045
0.736536	-0.00165726			0.760736	0.0123043			0.744723	0.000598451
0.739812	-0.00168452			0.764012	0.0123005			0.747999	0.000572719
0.743088	-0.00171124			0.767288	0.0122974			0.751274	0.00054719
0.746364	-0.0017373			0.770564	0.0122953			0.75455	0.000521754
0.74964	-0.00176268			0.77384	0.0122937			0.757826	0.000495961
0.752916	-0.00178751			0.777116	0.0122915			0.761102	0.000469403
0.756191	-0.00181203			0.780391	0.0122879			0.764378	0.000442196
0.759467	-0.00183657			0.783667	0.0122825			0.767654	0.000415136
0.762743	-0.00186141			0.786943	0.0122759			0.77093	0.000389279
0.766019	-0.00188659			0.790219	0.0122688			0.774206	0.000365301
0.769295	-0.00191188			0.793495	0.0122616			0.777482	0.00034335
0.772571	-0.00193688			0.796771	0.0122535			0.780758	0.000323459
0.775847	-0.00196122			0.800047	0.0122436			0.784034	0.000305907
0.779123	-0.00198463			0.803323	0.0122313			0.787309	0.000291103
0.782399	-0.002007			0.806599	0.0122171			0.790585	0.000279171
0.785675	-0.00202832			0.809875	0.0122025			0.793861	0.000269723
0.788951	-0.00204869			0.813151	0.0121889			0.797137	0.000261984
0.792226	-0.00206825			0.816426	0.012177			0.800413	0.000255084
0.795502	-0.00208705			0.819702	0.0121669			0.803689	0.000248217
0.798778	-0.00210512			0.822978	0.0121587			0.806965	0.00024065
0.802054	-0.00212247			0.826254	0.0121528			0.810241	0.000231741
0.80533	-0.00213912			0.82953	0.0121494			0.813517	0.000221064
0.808606	-0.00215511			0.832806	0.0121478			0.816793	0.000208569
0.811882	-0.00217037			0.836082	0.012146			0.820069	0.000194562
0.815158	-0.00218482			0.839358	0.0121416			0.823345	0.000179538
0.818434	-0.00219841			0.842634	0.0121326			0.82662	0.000164013
0.82171	-0.00221123			0.84591	0.0121193			0.829896	0.000148388
0.824986	-0.0022235			0.849186	0.0121034			0.833172	0.00013281
0.828262	-0.00223545			0.852462	0.012088			0.836448	0.000117126
0.831537	-0.0022473			0.855737	0.0120756			0.839724	0.000101103
0.834813	-0.0022592			0.859013	0.012068			0.843	8.48164e-05
0.838089	-0.00227122			0.862289	0.0120657			0.846276	6.88922e-05
0.841365	-0.00228335			0.865565	0.0120677			0.849552	5.43886e-05
0.844641	-0.00229555			0.868841	0.0120723			0.852828	4.23774e-05
0.847917	-0.00230779			0.872117	0.0120778			0.856104	3.35066e-05
0.851193	-0.00232009			0.875393	0.0120822			0.85938	2.78157e-05
0.854469	-0.00233245			0.878669	0.0120835			0.862656	2.48762e-05
0.857745	-0.00234476			0.881945	0.0120807			0.865931	2.40431e-05
0.861021	-0.00235688			0.885221	0.0120738			0.869207	2.46049e-05
0.864297	-0.00236875			0.888497	0.0120638			0.872483	2.58442e-05
0.867573	-0.00238052			0.891773	0.0120523			0.875759	2.7063e-05
0.870848	-0.00239242			0.895048	0.0120401			0.879035	2.75231e-05
0.874124	-0.00240464			0.898324	0.0120279			0.882311	2.63619e-05
0.8774	-0.00241717			0.9016	0.0120163			0.885587	2.27241e-05
0.880676	-0.00242983			0.904876	0.0120063			0.888863	1.61843e-05
0.883952	-0.00244236			0.908152	0.0119992			0.892139	7.07136e-06
0.887228	-0.00245458			0.911428	0.0119965			0.895415	-3.77799e-06
0.890504	-0.00246639			0.914704	0.011999			0.898691	-1.56382e-05
0.89378	-0.00247771			0.91798	0.0120064			0.901966	-2.81256e-05
0.897056	-0.00248844			0.921256	0.0120175			0.905242	-4.077e-05
0.900332	-0.00249852			0.924532	0.0120303			0.908518	-5.25905e-05
0.903608	-0.00250797			0.927808	0.0120432			0.911794	-6.23652e-05
0.906883	-0.00251691			0.931083	0.0120555			0.91507	-6.93532e-05
0.910159	-0.00252548			0.934359	0.0120672			0.918346	-7.36699e-05
0.913435	-0.00253381			0.937635	0.012079			0.921622	-7.599e-05
0.916711	-0.00254194			0.940911	0.0120916			0.924898	-7.69677e-05
0.919987	-0.00254988			0.944187	0.0121053			0.928174	-7.6886e-05
0.923263	-0.00255759			0.947463	0.0121194			0.93145	-7.56821e-05
0.926539	-0.002565			0.950739	0.0121329			0.934726	-7.31607e-05
0.929815	-0.00257205			0.954015	0.0121454			0.938002	-6.91583e-05
0.933091	-0.00257876			0.957291	0.0121576			0.941277	-6.36243e-05
0.936367	-0.00258521			0.960567	0.0121709			0.944553	-5.67079e-05
0.939643	-0.00259155			0.963843	0.0121873			0.947829	-4.88333e-05
0.942919	-0.00259797			0.967119	0.0122069			0.951105	-4.06763e-05
0.946194	-0.00260465			0.970394	0.0122282			0.954381	-3.30735e-05
0.94947	-0.00261169			0.97367	0.0122487			0.957657	-2.69415e-05
0.952746	-0.00261907			0.976946	0.0122655			0.960933	-2.3172e-05
0.956022	-0.00262654			0.980222	0.0122768			0.964209	-2.24331e-05
0.959298	-0.00263376			0.983498	0.0122821			0.967485	-2.49455e-05
0.962574	-0.00264042			0.986774	0.0122823			0.970761	-3.0395e-05
0.96585	-0.00264645			0.99005	0.012279			0.974037	-3.80013e-05
0.969126	-0.0026521			0.993326	0.0122738			0.977313	-4.66588e-05
0.972402	-0.00265782			0.996602	0.0122676			0.980588	-5.51734e-05
0.975678	-0.00266407			0.999878	0.012261			0.983864	-6.26411e-05
0.978954	-0.00267098			1.00315	0.0122544			0.98714	-6.87588e-05
0.982229	-0.00267826			1.00643	0.0122488			0.990416	-7.37958e-05
0.985505	-0.00268532			1.00971	0.0122466			0.993692	-7.82763e-05
0.988781	-0.00269159			1.01298	0.0122506			0.996968	-8.26448e-05
0.992057	-0.00269681			1.01626	0.0122629			1.00024	-8.70668e-05
0.995333	-0.00270105			1.01953	0.0122841			1.00352	-9.1341e-05
0.998609	-0.00270459			1.02281	0.0123122			1.0068	-9.49347e-05
1.00188	-0.00270769			1.02608	0.0123441			1.01007	-9.72345e-05
1.00516	-0.00271062			1.02936	0.0123765			1.01335	-9.78729e-05
1.00844	-0.00271356			1.03264	0.0124066			1.01662	-9.69362e-05
1.01171	-0.00271664			1.03591	0.0124322			1.0199	-9.48265e-05
1.01499	-0.00271991			1.03919	0.0124519			1.02318	-9.20194e-05
1.01826	-0.00272327			1.04246	0.0124649			1.02645	-8.89697e-05
1.02154	-0.00272649			1.04574	0.0124721			1.02973	-8.60868e-05
1.02482	-0.00272926			1.04902	0.0124753			1.033	-8.36309e-05
1.02809	-0.00273141			1.05229	0.0124772			1.03628	-8.1502e-05
1.03137	-0.00273293			1.05557	0.01248			1.03955	-7.91116e-05
1.03464	-0.00273394			1.05884	0.0124854			1.04283	-7.56123e-05
1.03792	-0.00273459			1.06212	0.0124942			1.04611	-7.04535e-05
1.0412	-0.00273508			1.0654	0.0125066			1.04938	-6.37893e-05
1.04447	-0.00273564			1.06867	0.0125225			1.05266	-5.64461e-05
1.04775	-0.00273654			1.07195	0.0125409			1.05593	-4.9615e-05
1.05102	-0.00273809			1.07522	0.0125603			1.05921	-4.44459e-05
1.0543	-0.00274047			1.0785	0.0125792			1.06249	-4.15431e-05
1.05758	-0.00274366			1.08178	0.0125963			1.06576	-4.05041e-05
1.06085	-0.00274743			1.08505	0.0126107			1.06904	-4.0039e-05
1.06413	-0.00275138			1.08833	0.0126215			1.07231	-3.88715e-05
1.0674	-0.00275502			1.0916	0.0126285			1.07559	-3.67509e-05
1.07068	-0.00275793			1.09488	0.0126315			1.07887	-3.44993e-05
1.07396	-0.00275993			1.09816	0.0126312			1.08214	-3.32007e-05
1.07723	-0.00276117			1.10143	0.0126289			1.08542	-3.33023e-05
1.08051	-0.00276196			1.10471	0.0126264			1.08869	-3.43212e-05
1.08378	-0.00276267			1.10798	0.0126247			1.09197	-3.53757e-05
1.08706	-0.00276352			1.11126	0.0126239			1.09525	-3.57903e-05
1.09033	-0.00276462			1.11453	0.0126239			1.09852	-3.52219e-05
1.09361	-0.002766			1.11781	0.0126242			1.1018	-3.35221e-05
1.09689	-0.00276761			1.12109	0.0126248			1.10507	-3.07462e-05
1.10016	-0.00276933			1.12436	0.0126259			1.10835	-2.73387e-05
1.10344	-0.00277106			1.12764	0.0126276			1.11162	-2.41349e-05
1.10671	-0.00277273			1.13091	0.0126302			1.1149	-2.20337e-05
1.10999	-0.00277434			1.13419	0.0126344			1.11818	-2.17556e-05
1.11327	-0.00277594			1.13747	0.0126411			1.12145	-2.36599e-05
1.11654	-0.00277762			1.14074	0.0126514			1.12473	-2.78268e-05
1.11982	-0.00277942			1.14402	0.0126657			1.128	-3.41737e-05
1.12309	-0.00278133			1.14729	0.0126828			1.13128	-4.25328e-05
1.12637	-0.00278333			1.15057	0.0127005			1.13456	-5.23346e-05
1.12965	-0.00278539			1.15385	0.0127164			1.13783	-6.24559e-05
1.13292	-0.00278751			1.15712	0.0127286			1.14111	-7.14604e-05
1.1362	-0.0027897			1.1604	0.0127373			1.14438	-7.82168e-05
1.13947	-0.00279196			1.16367	0.012744			1.14766	-8.24336e-05
1.14275	-0.00279427			1.16695	0.0127507			1.15094	-8.46067e-05
1.14603	-0.00279659			1.17023	0.0127585			1.15421	-8.55654e-05
1.1493	-0.00279892			1.1735	0.0127673			1.15749	-8.6046e-05
1.15258	-0.00280124			1.17678	0.0127762			1.16076	-8.65196e-05
1.15585	-0.00280346			1.18005	0.0127841			1.16404	-8.73078e-05
1.15913	-0.00280539			1.18333	0.0127903			1.16732	-8.87475e-05
1.1624	-0.00280678			1.1866	0.0127946			1.17059	-9.11737e-05
1.16568	-0.00280746			1.18988	0.012797			1.17387	-9.4929e-05
1.16896	-0.00280739			1.19316	0.0127982			1.17714	-0.00010024
1.17223	-0.00280668			1.19643	0.0127988			1.18042	-0.000106958
1.17551	-0.00280552			1.19971	0.0127996			1.1837	-0.0001145
1.17878	-0.00280413			1.20298	0.0128011			1.18697	-0.000122084
1.18206	-0.00280276			1.20626	0.0128038			1.19025	-0.000129232
1.18534	-0.00280161			1.20954	0.0128075			1.19352	-0.000135895
1.18861	-0.00280075			1.21281	0.012811			1.1968	-0.000142194
1.19189	-0.00280016			1.21609	0.0128126			1.20007	-0.000148203
1.19516	-0.00279976			1.21936	0.0128107			1.20335	-0.000153994
1.19844	-0.00279947			1.22264	0.0128049			1.20663	-0.000159823
1.20172	-0.00279933			1.22592	0.0127963			1.2099	-0.000166113
1.20499	-0.00279939			1.22919	0.0127869			1.21318	-0.000173064
1.20827	-0.00279982			1.23247	0.0127787			1.21645	-0.000180456
1.21154	-0.00280077			1.23574	0.0127728			1.21973	-0.000187714
1.21482	-0.00280237			1.23902	0.0127689			1.22301	-0.000194074
1.2181	-0.00280466			1.2423	0.0127655			1.22628	-0.00019864
1.22137	-0.00280756			1.24557	0.0127603			1.22956	-0.000200432
1.22465	-0.00281092			1.24885	0.0127521			1.23283	-0.000198683
1.22792	-0.0028144			1.25212	0.0127415			1.23611	-0.000193008
1.2312	-0.00281766			1.2554	0.0127301			1.23939	-0.000183433
1.23447	-0.00282038			1.25867	0.0127202			1.24266	-0.00017026
1.23775	-0.00282252			1.26195	0.0127125			1.24594	-0.000153996
1.24103	-0.00282427			1.26523	0.0127067			1.24921	-0.000135438
1.2443	-0.00282597			1.2685	0.0127023			1.25249	-0.000115658
1.24758	-0.00282785			1.27178	0.0126994			1.25577	-9.58038e-05
1.25085	-0.00283001			1.27505	0.0126984			1.25904	-7.67846e-05
1.25413	-0.00283241			1.27833	0.0126992			1.26232	-5.91223e-05
1.25741	-0.00283494			1.28161	0.0127012			1.26559	-4.30491e-05
1.26068	-0.00283734			1.28488	0.012703			1.26887	-2.85876e-05
1.26396	-0.00283925			1.28816	0.0127033			1.27214	-1.55072e-05
1.26723	-0.00284031			1.29143	0.0127013			1.27542	-3.26208e-06
1.27051	-0.00284031			1.29471	0.0126974			1.2787	8.80863e-06
1.27379	-0.00283938			1.29799	0.0126927			1.28197	2.09645e-05
1.27706	-0.00283782			1.30126	0.0126884			1.28525	3.28355e-05
1.28034	-0.002836			1.30454	0.0126851			1.28852	4.3599e-05
1.28361	-0.00283421			1.30781	0.0126828			1.2918	5.24474e-05
1.28689	-0.00283268			1.31109	0.0126814			1.29508	5.90927e-05
1.29017	-0.00283158			1.31437	0.0126805			1.29835	6.39731e-05
1.29344	-0.00283093			1.31764	0.0126794			1.30163	6.79905e-05
1.29672	-0.00283057			1.32092	0.012676			1.3049	7.1963e-05
1.29999	-0.00283024			1.32419	0.0126666			1.30818	7.62757e-05
1.30327	-0.00282978			1.32747	0.0126472			1.31146	8.09924e-05
1.30654	-0.00282922			1.33074	0.0126167			1.31473	8.61769e-05
1.30982	-0.00282867			1.33402	0.0125805			1.31801	9.19883e-05
1.3131	-0.00282815			1.3373	0.0125472			1.32128	9.84275e-05
1.31637	-0.00282746			1.34057	0.0125215			1.32456	0.00010498
1.31965	-0.00282636			1.34385	0.0124991			1.32784	0.000110627
1.32292	-0.00282472			1.34712	0.0124688			1.33111	0.00011429
1.3262	-0.00282263			1.3504	0.0124218			1.33439	0.000115388
1.32948	-0.00282023			1.35368	0.01236			1.33766	0.000113999
1.33275	-0.00281763			1.35695	0.0122953			1.34094	0.000110603
1.33603	-0.00281483			1.36023	0.0122413			1.34421	0.000105725
1.3393	-0.00281189			1.3635	0.0122023			1.34749	9.97388e-05
1.34258	-0.00280895			1.36678	0.0121706			1.35077	9.28462e-05
1.34586	-0.00280622			1.37006	0.0121313			1.35404	8.51854e-05
1.34913	-0.0028038			1.37333	0.0120693			1.35732	7.70804e-05
1.35241	-0.0028017			1.37661	0.0119758			1.36059	6.91774e-05
1.35568	-0.00279987			1.37988	0.0118522			1.36387	6.21867e-05
1.35896	-0.00279833			1.38316	0.0117101			1.36715	5.63953e-05
1.36224	-0.0027972			1.38644	0.0115668			1.37042	5.15192e-05
1.36551	-0.00279668			1.38971	0.0114387			1.3737	4.70475e-05
1.36879	-0.00279686			1.39299	0.0113354			1.37697	4.26291e-05
1.37206	-0.00279765			1.39626	0.0112565			1.38025	3.81483e-05
1.37534	-0.00279884			1.39954	0.0111915			1.38353	3.35733e-05
1.37862	-0.00280023			1.40282	0.0111244			1.3868	2.88816e-05
1.38189	-0.0028017			1.40609	0.0110408			1.39008	2.41388e-05
1.38517	-0.00280321			1.40937	0.0109345			1.39335	1.96863e-05
1.38844	-0.00280481			1.41264	0.0108083			1.39663	1.62094e-05
1.39172	-0.00280661			1.41592	0.0106705			1.39991	1.45068e-05
1.39499	-0.00280869			1.41919	0.0105287			1.40318	1.50944e-05
1.39827	-0.00281104			1.42247	0.0103867			1.40646	1.79637e-05
1.40155	-0.00281351			1.42575	0.0102445			1.40973	2.26483e-05
1.40482	-0.00281585			1.42902	0.0101005			1.41301	2.83933e-05
1.4081	-0.00281785			1.4323	0.00995369			1.41628	3.42193e-05
1.41137	-0.00281944			1.43557	0.00980422			1.41956	3.88002e-05
1.41465	-0.00282068			1.43885	0.00965342			1.42284	4.0477e-05
1.41793	-0.00282168			1.44213	0.0095033			1.42611	3.77901e-05
1.4212	-0.00282253			1.4454	0.00935664			1.42939	3.03502e-05
1.42448	-0.00282324			1.44868	0.00921676			1.43266	1.92293e-05
1.42775	-0.00282383			1.45195	0.00908653			1.43594	6.32786e-06
1.43103	-0.00282433			1.45523	0.00896679			1.43922	-6.69001e-06
1.43431	-0.00282474			1.45851	0.00885592			1.44249	-1.90225e-05
1.43758	-0.00282513			1.46178	0.00875099			1.44577	-3.06089e-05
1.44086	-0.00282554			1.46506	0.00864939			1.44904	-4.15808e-05
1.44413	-0.00282601			1.46833	0.00854973			1.45232	-5.17111e-05
1.44741	-0.00282649			1.47161	0.00845154			1.4556	-6.02706e-05
1.45069	-0.00282688			1.47489	0.0083545			1.45887	-6.64283e-05
1.45396	-0.00282707			1.47816	0.00825815			1.46215	-6.98322e-05
1.45724	-0.00282707			1.48144	0.00816219			1.46542	-7.07993e-05
1.46051	-0.00282682			1.48471	0.00806696			1.4687	-6.98693e-05
1.46379	-0.00282612			1.48799	0.00797337			1.47198	-6.7382e-05
1.46706	-0.00282467			1.49126	0.00788241			1.47525	-6.34416e-05
1.47034	-0.0028222			1.49454	0.00779502			1.47853	-5.81844e-05
1.47362	-0.0028187			1.49782	0.00771225			1.4818	-5.19962e-05
1.47689	-0.00281439			1.50109	0.00763505			1.48508	-4.55006e-05
1.48017	-0.00280957			1.50437	0.00756337			1.48836	-3.93477e-05
1.48344	-0.00280453			1.50764	0.00749533			1.49163	-3.39067e-05
1.48672	-0.00279947			1.51092	0.00742766			1.49491	-2.89283e-05
1.49	-0.00279457			1.5142	0.0073573			1.49818	-2.33671e-05
1.49327	-0.00279			1.51747	0.00728279			1.50146	-1.57119e-05
1.49655	-0.00278595			1.52075	0.00720472			1.50473	-4.82906e-06
1.49982	-0.00278262			1.52402	0.0071251			1.50801	9.30907e-06
1.5031	-0.00278011			1.5273	0.00704665			1.51129	2.56107e-05
1.50638	-0.00277824			1.53058	0.00697218			1.51456	4.24347e-05
1.50965	-0.00277666			1.53385	0.0069036			1.51784	5.82984e-05
1.51293	-0.00277504			1.53713	0.00684109			1.52111	7.23854e-05
1.5162	-0.00277327			1.5404	0.00678302			1.52439	8.46864e-05
1.51948	-0.00277141			1.54368	0.00672678			1.52767	9.56392e-05
1.52276	-0.00276956			1.54696	0.0066701			1.53094	0.000105496
1.52603	-0.00276774			1.55023	0.00661218			1.53422	0.000113964
1.52931	-0.00276591			1.55351	0.006554			1.53749	0.000120434
1.53258	-0.0027641			1.55678	0.00649734			1.54077	0.000124549
1.53586	-0.00276236			1.56006	0.00644315			1.54405	0.00012664
1.53913	-0.00276079			1.56333	0.00639098			1.54732	0.00012769
1.54241	-0.00275943			1.56661	0.00633966			1.5506	0.000128877
1.54569	-0.00275828			1.56989	0.00628845			1.55387	0.000131081
1.54896	-0.00275735			1.57316	0.00623745			1.55715	0.000134612
1.55224	-0.00275656			1.57644	0.00618722			1.56043	0.000139319
1.55551	-0.00275582			1.57971	0.00613821			1.5637	0.000145023
1.55879	-0.00275496			1.58299	0.00609061			1.56698	0.000151887
1.56207	-0.00275387			1.58627	0.00604446			1.57025	0.000160309
1.56534	-0.00275252			1.58954	0.00599991			1.57353	0.000170427
1.56862	-0.00275092			1.59282	0.00595732			1.5768	0.000181788
1.57189	-0.00274907			1.59609	0.00591716			1.58008	0.00019364
1.57517	-0.00274697			1.59937	0.00587987			1.58336	0.000205551
1.57845	-0.00274466			1.60265	0.00584536			1.58663	0.000217845
1.58172	-0.00274228			1.60592	0.00581289			1.58991	0.000231315
1.585	-0.00274005			1.6092	0.00578122			1.59318	0.000246386
1.58827	-0.0027383			1.61247	0.00574886			1.59646	0.000262457
1.59155	-0.00273725			1.61575	0.0057144			1.59974	0.000278164
1.59483	-0.00273689			1.61903	0.00567702			1.60301	0.000292379
1.5981	-0.00273696			1.6223	0.00563706			1.60629	0.000304943
1.60138	-0.00273714			1.62558	0.00559589			1.60956	0.000316462
1.60465	-0.0027373			1.62885	0.00555535			1.61284	0.000327536
1.60793	-0.00273754			1.63213	0.00551717			1.61612	0.00033833
1.61121	-0.00273797			1.63541	0.00548258			1.61939	0.000348686
1.61448	-0.00273859			1.63868	0.00545216			1.62267	0.000358417
1.61776	-0.00273927			1.64196	0.00542575			1.62594	0.0003674
1.62103	-0.00273983			1.64523	0.00540262			1.62922	0.000375544
1.62431	-0.00274024			1.64851	0.00538182			1.6325	0.000382803
1.62758	-0.00274059			1.65178	0.00536231			1.63577	0.000389225
1.63086	-0.00274112			1.65506	0.00534307			1.63905	0.000394975
1.63414	-0.00274208			1.65834	0.00532301			1.64232	0.000400294
1.63741	-0.00274358			1.66161	0.00530102			1.6456	0.000405404
1.64069	-0.00274562			1.66489	0.00527624			1.64887	0.000410468
1.64396	-0.00274805			1.66816	0.00524889			1.65215	0.000415595
1.64724	-0.00275065			1.67144	0.00522104			1.65543	0.000420823
1.65052	-0.00275322			1.67472	0.00519618			1.6587	0.000425968
1.65379	-0.00275555			1.67799	0.00517731			1.66198	0.000430428
1.65707	-0.0027575			1.68127	0.0051652			1.66525	0.000433271
1.66034	-0.00275907			1.68454	0.00515837			1.66853	0.000433788
1.66362	-0.00276034			1.68782	0.00515469			1.67181	0.000432153
1.6669	-0.00276138			1.6911	0.00515269			1.67508	0.000429442
1.67017	-0.00276213			1.69437	0.00515166			1.67836	0.000426788
1.67345	-0.00276246			1.69765	0.00515126			1.68163	0.000424449
1.67672	-0.00276226			1.70092	0.00515113			1.68491	0.000421732
1.68	-0.00276155			1.7042	0.00515099			1.68819	0.000417617
1.68328	-0.00276048			1.70748	0.0051508			1.69146	0.000411335
1.68655	-0.00275923			1.71075	0.00515082			1.69474	0.000402496
1.68983	-0.00275795			1.71403	0.00515117			1.69801	0.000391111
1.6931	-0.00275672			1.7173	0.00515153			1.70129	0.000377711
1.69638	-0.00275562			1.72058	0.00515122			1.70457	0.000363132
1.69965	-0.00275471			1.72385	0.00514974			1.70784	0.000347948
1.70293	-0.00275404			1.72713	0.00514713			1.71112	0.000332055
1.70621	-0.0027537			1.73041	0.00514383			1.71439	0.000314879
1.70948	-0.00275377			1.73368	0.00514031			1.71767	0.00029601
1.71276	-0.00275421			1.73696	0.00513702			1.72095	0.000275721
1.71603	-0.0027549			1.74023	0.00513454			1.72422	0.000255004
1.71931	-0.0027557			1.74351	0.00513368			1.7275	0.000235124
1.72259	-0.00275653			1.74679	0.00513526			1.73077	0.00021703
1.72586	-0.00275742			1.75006	0.00513967			1.73405	0.000201009
1.72914	-0.00275847			1.75334	0.00514635			1.73732	0.000186752
1.73241	-0.00275977			1.75661	0.0051535			1.7406	0.000173713
1.73569	-0.00276131			1.75989	0.00515842			1.74388	0.000161555
1.73897	-0.00276301			1.76317	0.00515825			1.74715	0.000150456
1.74224	-0.00276475			1.76644	0.00515127			1.75043	0.000141139
1.74552	-0.00276638			1.76972	0.00513786			1.7537	0.000134542
1.74879	-0.00276791			1.77299	0.00512026			1.75698	0.000131274
1.75207	-0.00276943			1.77627	0.00510115			1.76026	0.000131272
1.75535	-0.00277103			1.77955	0.00508208			1.76353	0.00013392
1.75862	-0.00277272			1.78282	0.0050631			1.76681	0.000138399
1.7619	-0.00277435			1.7861	0.00504371			1.77008	0.000143896
1.76517	-0.00277574			1.78937	0.00502396			1.77336	0.000149595
1.76845	-0.00277678			1.79265	0.00500488			1.77664	0.00015461
1.77172	-0.00277751			1.79592	0.00498787			1.77991	0.000158053
1.775	-0.00277804			1.7992	0.00497363			1.78319	0.000159342
1.77828	-0.00277846			1.80248	0.00496167			1.78646	0.000158622
1.78155	-0.00277874			1.80575	0.00495077			1.78974	0.000156961
1.78483	-0.00277882			1.80903	0.00493989			1.79302	0.000156021
1.7881	-0.00277867			1.8123	0.00492851			1.79629	0.000157346
1.79138	-0.00277833			1.81558	0.00491667			1.79957	0.000161619
1.79466	-0.00277786			1.81886	0.00490475			1.80284	0.00016838
1.79793	-0.00277734			1.82213	0.00489331			1.80612	0.000176359
1.80121	-0.00277684			1.82541	0.00488311			1.80939	0.000184101
1.80448	-0.00277644			1.82868	0.0048751			1.81267	0.000190471
1.80776	-0.00277615			1.83196	0.00487028			1.81595	0.000194797
1.81104	-0.00277593			1.83524	0.00486945			1.81922	0.00019673
1.81431	-0.00277562			1.83851	0.00487294			1.8225	0.000196082
1.81759	-0.00277497			1.84179	0.0048805			1.82577	0.000192883
1.82086	-0.00277378			1.84506	0.00489128			1.82905	0.000187531
1.82414	-0.00277196			1.84834	0.00490389			1.83233	0.00018068
1.82742	-0.0027696			1.85162	0.00491682			1.8356	0.000172839
1.83069	-0.00276691			1.85489	0.00492873			1.83888	0.000164156
1.83397	-0.00276418			1.85817	0.00493878			1.84215	0.000154684
1.83724	-0.00276163			1.86144	0.0049466			1.84543	0.000144832
1.84052	-0.0027593			1.86472	0.00495206			1.84871	0.000135461
1.84379	-0.00275715			1.86799	0.00495483			1.85198	0.000127474
1.84707	-0.00275509			1.87127	0.00495429			1.85526	0.000121405
1.85035	-0.0027531			1.87455	0.00494975			1.85853	0.000117475
1.85362	-0.00275117			1.87782	0.00494126			1.86181	0.00011585
1.8569	-0.00274932			1.8811	0.00493045			1.86509	0.000116595
1.86017	-0.00274753			1.88437	0.00492025			1.86836	0.00011939
1.86345	-0.00274574			1.88765	0.00491353			1.87164	0.000123501
1.86673	-0.00274379			1.89093	0.00491135			1.87491	0.000128146
1.87	-0.00274159			1.8942	0.00491259			1.87819	0.000132847
1.87328	-0.00273913			1.89748	0.00491481			1.88146	0.000137445
1.87655	-0.00273653			1.90075	0.00491562			1.88474	0.000141887
1.87983	-0.00273407			1.90403	0.00491355			1.88802	0.000146023
1.88311	-0.00273208			1.90731	0.00490833			1.89129	0.000149503
1.88638	-0.00273089			1.91058	0.00490066			1.89457	0.000151727
1.88966	-0.00273073			1.91386	0.00489162			1.89784	0.000151902
1.89293	-0.00273153			1.91713	0.00488208			1.90112	0.000149277
1.89621	-0.00273296			1.92041	0.00487263			1.9044	0.00014351
1.89949	-0.00273445			1.92369	0.00486397			1.90767	0.000134902
1.90276	-0.00273543			1.92696	0.00485724			1.91095	0.000124239
1.90604	-0.00273553			1.93024	0.00485396			1.91422	0.000112417
1.90931	-0.00273471			1.93351	0.00485533			1.9175	0.000100223
1.91259	-0.00273315			1.93679	0.00486154			1.92078	8.83582e-05
1.91587	-0.00273115			1.94007	0.00487164			1.92405	7.73704e-05
1.91914	-0.00272896			1.94334	0.00488383			1.92733	6.73965e-05
1.92242	-0.00272675			1.94662	0.00489618			1.9306	5.79821e-05
1.92569	-0.00272462			1.94989	0.00490729			1.93388	4.83127e-05
1.92897	-0.00272261			1.95317	0.00491653			1.93716	3.77025e-05
1.93224	-0.00272069			1.95644	0.00492379			1.94043	2.59614e-05
1.93552	-0.00271885			1.95972	0.00492879			1.94371	1.33636e-05
1.9388	-0.00271708			1.963	0.00493082			1.94698	2.74181e-07
1.94207	-0.00271545			1.96627	0.00492914			1.95026	-1.31695e-05
1.94535	-0.00271406			1.96955	0.00492349			1.95353	-2.69194e-05
1.94862	-0.00271303			1.97282	0.00491398			1.95681	-4.05804e-05
1.9519	-0.00271246			1.9761	0.00490081			1.96009	-5.32661e-05
1.95518	-0.00271234			1.97938	0.00488421			1.96336	-6.40449e-05
1.95845	-0.00271256			1.98265	0.00486476			1.96664	-7.25521e-05
1.96173	-0.00271292			1.98593	0.0048436			1.96991	-7.91242e-05
1.965	-0.00271326			1.9892	0.00482228			1.97319	-8.43809e-05
1.96828	-0.00271352			1.99248	0.00480232			1.97647	-8.87732e-05
1.97156	-0.0027136			1.99576	0.0047845			1.97974	-9.2487e-05
1.97483	-0.00271342			1.99903	0.00476848			1.98302	-9.56378e-05
1.97811	-0.00271293			2.00231	0.00475288			1.98629	-9.84311e-05
1.98138	-0.00271225			2.00558	0.00473582			1.98957	-0.000101087
1.98466	-0.00271166			2.00886	0.00471578			1.99285	-0.000103634
1.98794	-0.00271148			2.01214	0.00469237			1.99612	-0.000105829
1.99121	-0.00271187			2.01541	0.0046666			1.9994	-0.000107291
1.99449	-0.00271285			2.01869	0.00464044			2.00267	-0.000107764
1.99776	-0.00271441			2.02196	0.00461594			2.00595	-0.000107263
2.00104	-0.00271665			2.02524	0.00459475			2.00923	-0.00010605
2.00431	-0.00271973			2.02851	0.00457774			2.0125	-0.000104499
2.00759	-0.00272354			2.03179	0.00456481			2.01578	-0.000102969
2.01087	-0.00272754			2.03507	0.00455486			2.01905	-0.000101719
2.01414	-0.00273095			2.03834	0.0045462			2.02233	-0.000100926
2.01742	-0.00273333			2.04162	0.00453724			2.02561	-0.000100839
2.02069	-0.00273476			2.04489	0.00452725			2.02888	-0.000101871
2.02397	-0.00273559			2.04817	0.00451682			2.03216	-0.000104418
2.02725	-0.00273604			2.05145	0.00450756			2.03543	-0.000108405
2.03052	-0.00273611			2.05472	0.00450102			2.03871	-0.000113091
2.0338	-0.0027357			2.058	0.00449765			2.04198	-0.000117545
2.03707	-0.00273474			2.06127	0.00449678			2.04526	-0.000121418
2.04035	-0.0027332			2.06455	0.00449729			2.04854	-0.000125143
2.04363	-0.00273111			2.06783	0.00449831			2.05181	-0.000129373
2.0469	-0.00272856			2.0711	0.0044995			2.05509	-0.000134286
2.05018	-0.00272575			2.07438	0.00450104			2.05836	-0.000139418
2.05345	-0.00272298			2.07765	0.00450336			2.06164	-0.000144039
2.05673	-0.00272057			2.08093	0.00450668			2.06492	-0.000147642
2.06001	-0.00271868			2.08421	0.00451054			2.06819	-0.0001502
2.06328	-0.00271721			2.08748	0.00451385			2.07147	-0.00015214
2.06656	-0.00271591			2.09076	0.00451539			2.07474	-0.000154201
2.06983	-0.00271458			2.09403	0.00451455			2.07802	-0.000157248
2.07311	-0.0027132			2.09731	0.00451147			2.0813	-0.000161973
2.07638	-0.00271198			2.10058	0.00450661			2.08457	-0.000168556
2.07966	-0.00271113			2.10386	0.00450007			2.08785	-0.000176502
2.08294	-0.0027107			2.10714	0.00449163			2.09112	-0.000184819
2.08621	-0.00271045			2.11041	0.00448152			2.0944	-0.00019247
2.08949	-0.00270999			2.11369	0.00447109			2.09768	-0.00019883
2.09276	-0.00270903			2.11696	0.00446262			2.10095	-0.000203813
2.09604	-0.00270747			2.12024	0.00445804			2.10423	-0.000207607
2.09932	-0.00270538			2.12352	0.00445777			2.1075	-0.000210364
2.10259	-0.00270281			2.12679	0.00446073			2.11078	-0.000212185
2.10587	-0.00269972			2.13007	0.00446538			2.11405	-0.000213267
2.10914	-0.00269607			2.13334	0.00447052			2.11733	-0.000213936
2.11242	-0.00269187			2.13662	0.00447542			2.12061	-0.000214504
2.1157	-0.00268727			2.1399	0.00447974			2.12388	-0.000215072
2.11897	-0.0026825			2.14317	0.00448386			2.12716	-0.000215473
2.12225	-0.00267783			2.14645	0.00448914			2.13043	-0.000215389
2.12552	-0.00267342			2.14972	0.00449755			2.13371	-0.00021454
2.1288	-0.00266935			2.153	0.00451041			2.13699	-0.000212849
2.13208	-0.0026656			2.15628	0.00452746			2.14026	-0.000210496
2.13535	-0.00266209			2.15955	0.00454686			2.14354	-0.000207852
2.13863	-0.00265878			2.16283	0.00456619			2.14681	-0.000205332
2.1419	-0.00265562			2.1661	0.00458346			2.15009	-0.000203243
2.14518	-0.00265263			2.16938	0.00459771			2.15337	-0.000201689
2.14845	-0.00264988			2.17265	0.00460895			2.15664	-0.000200437
2.15173	-0.00264759			2.17593	0.00461785			2.15992	-0.000198818
2.15501	-0.00264623			2.17921	0.00462534			2.16319	-0.000195913
2.15828	-0.00264665			2.18248	0.00463239			2.16647	-0.000191008
2.16156	-0.00265006			2.18576	0.00463966			2.16975	-0.000183961
2.16483	-0.00265769			2.18903	0.00464713			2.17302	-0.000175204
2.16811	-0.00266997			2.19231	0.00465429			2.1763	-0.000165414
2.17139	-0.00268574			2.19559	0.00466068			2.17957	-0.000155238
2.17466	-0.0027023			2.19886	0.00466668			2.18285	-0.000145227
2.17794	-0.00271647			2.20214	0.00467352			2.18612	-0.000135841
2.18121	-0.00272621			2.20541	0.00468274			2.1894	-0.000127456
2.18449	-0.00273159			2.20869	0.00469531			2.19268	-0.000120502
2.18777	-0.00273466			2.21197	0.00471106			2.19595	-0.000115782
2.19104	-0.00273823			2.21524	0.00472868			2.19923	-0.00011453
2.19432	-0.00274472			2.21852	0.00474615			2.2025	-0.000117687
2.19759	-0.00275542			2.22179	0.00476173			2.20578	-0.000124711
2.20087	-0.00277021			2.22507	0.00477475			2.20906	-0.000133306
2.20415	-0.00278797			2.22835	0.00478586			2.21233	-0.000140791
2.20742	-0.0028073			2.23162	0.00479663			2.21561	-0.000145896
2.2107	-0.0028272			2.2349	0.00480857			2.21888	-0.000149251
2.21397	-0.00284717			2.23817	0.00482231			2.22216	-0.00015248
2.21725	-0.00286702			2.24145	0.00483738			2.22544	-0.000157081
2.22053	-0.00288658			2.24473	0.00485271			2.22871	-0.000163845
2.2238	-0.00290532			2.248	0.0048674			2.23199	-0.00017284
2.22708	-0.0029222			2.25128	0.00488091			2.23526	-0.00018367
2.23035	-0.00293575			2.25455	0.00489271			2.23854	-0.000195703
2.23363	-0.00294442			2.25783	0.00490185			2.24182	-0.00020807
2.2369	-0.00294729			2.2611	0.00490727			2.24509	-0.000219637
2.24018	-0.00294469			2.26438	0.00490867			2.24837	-0.00022919
2.24346	-0.00293837			2.26766	0.00490725			2.25164	-0.000235883
2.24673	-0.00293104			2.27093	0.00490539			2.25492	-0.000239622
2.25001	-0.00292553			2.27421	0.00490553			2.25819	-0.000241086
2.25328	-0.00292391			2.27748	0.004909			2.26147	-0.000241221
2.25656	-0.00292698			2.28076	0.0049158			2.26475	-0.000240409
2.25984	-0.00293442			2.28404	0.00492502			2.26802	-0.000238036
2.26311	-0.00294528			2.28731	0.00493547			2.2713	-0.000233023
2.26639	-0.0029582			2.29059	0.00494598			2.27457	-0.000224854
2.26966	-0.00297144			2.29386	0.00495547			2.27785	-0.000214045
2.27294	-0.00298293			2.29714	0.00496282			2.28113	-0.000201608
2.27622	-0.00299059			2.30042	0.00496699			2.2844	-0.000188244
2.27949	-0.00299298			2.30369	0.0049671			2.28768	-0.000174053
2.28277	-0.00299012			2.30697	0.00496256			2.29095	-0.000158818
2.28604	-0.00298376			2.31024	0.00495304			2.29423	-0.000142415
2.28932	-0.00297682			2.31352	0.0049386			2.29751	-0.000124996
2.2926	-0.00297236			2.3168	0.0049197			2.30078	-0.00010694
2.29587	-0.00297247			2.32007	0.00489703			2.30406	-8.86475e-05
2.29915	-0.00297762			2.32335	0.00487145			2.30733	-7.03258e-05
2.30242	-0.00298663			2.32662	0.00484396			2.31061	-5.19305e-05
2.3057	-0.00299765			2.3299	0.00481587			2.31389	-3.33249e-05
2.30897	-0.00300888			2.33317	0.00478866			2.31716	-1.45612e-05
2.31225	-0.00301868			2.33645	0.00476365			2.32044	3.95238e-06
2.31553	-0.00302527			2.33973	0.00474143			2.32371	2.15431e-05
2.3188	-0.00302687			2.343	0.00472179			2.32699	3.76046e-05
2.32208	-0.00302257			2.34628	0.0047042			2.33027	5.19327e-05
2.32535	-0.00301293			2.34955	0.00468824			2.33354	6.47782e-05
2.32863	-0.0029997			2.35283	0.00467363			2.33682	7.65787e-05
2.33191	-0.00298479			2.35611	0.00465992			2.34009	8.75913e-05
2.33518	-0.00296961			2.35938	0.00464657			2.34337	9.77481e-05
2.33846	-0.00295484			2.36266	0.00463318			2.34664	0.000106847
2.34173	-0.00294065			2.36593	0.00462002			2.34992	0.000114868
2.34501	-0.00292696			2.36921	0.00460802			2.3532	0.000122062
2.34829	-0.00291364			2.37249	0.00459829			2.35647	0.000128721
2.35156	-0.00290063			2.37576	0.00459127			2.35975	0.000134931
2.35484	-0.00288797			2.37904	0.00458657			2.36302	0.000140594
2.35811	-0.00287571			2.38231	0.00458347			2.3663	0.00014562
2.36139	-0.00286384			2.38559	0.00458155			2.36958	0.000149966
2.36467	-0.00285219			2.38887	0.00458076			2.37285	0.000153444
2.36794	-0.00284052			2.39214	0.00458104			2.37613	0.000155595
2.37122	-0.00282866			2.39542	0.00458202			2.3794	0.000155842
2.37449	-0.0028166			2.39869	0.00458307			2.38268	0.000153826
2.37777	-0.00280451			2.40197	0.00458355			2.38596	0.000149512
2.38104	-0.00279269			2.40524	0.00458318			2.38923	0.00014309
2.38432	-0.00278142			2.40852	0.00458251			2.39251	0.000134936
2.3876	-0.0027709			2.4118	0.00458294			2.39578	0.000125672
2.39087	-0.00276117			2.41507	0.00458619			2.39906	0.00011605
2.39415	-0.00275203			2.41835	0.00459338			2.40234	0.000106617
2.39742	-0.00274323			2.42162	0.00460423			2.40561	9.75171e-05
2.4007	-0.00273459			2.4249	0.00461738			2.40889	8.86649e-05
2.40398	-0.002726			2.42818	0.00463125			2.41216	7.99886e-05
2.40725	-0.00271739			2.43145	0.00464471			2.41544	7.13476e-05
2.41053	-0.00270871			2.43473	0.00465778			2.41871	6.23412e-05
2.4138	-0.0027			2.438	0.00467192			2.42199	5.23849e-05
2.41708	-0.0026914			2.44128	0.00468922			2.42527	4.11194e-05
2.42036	-0.00268309			2.44456	0.00471084			2.42854	2.87947e-05
2.42363	-0.00267524			2.44783	0.00473629			2.43182	1.62939e-05
2.42691	-0.00266823			2.45111	0.00476396			2.43509	4.86751e-06
2.43018	-0.00266296			2.45438	0.00479216			2.43837	-4.09584e-06
2.43346	-0.00266092			2.45766	0.00481964			2.44165	-9.14896e-06
2.43674	-0.00266355			2.46094	0.00484571			2.44492	-9.00789e-06
2.44001	-0.00267087			2.46421	0.00487023			2.4482	-3.04712e-06
2.44329	-0.00268065			2.46749	0.00489346			2.45147	8.27994e-06
2.44656	-0.00268927			2.47076	0.00491573			2.45475	2.34852e-05
2.44984	-0.00269363			2.47404	0.00493706			2.45803	4.05573e-05
2.45311	-0.00269267			2.47731	0.0049571			2.4613	5.75094e-05
2.45639	-0.00268732			2.48059	0.00497527			2.46458	7.26459e-05
2.45967	-0.00267931			2.48387	0.0049909			2.46785	8.46484e-05
2.46294	-0.00267022			2.48714	0.00500345			2.47113	9.27569e-05
2.46622	-0.00266119			2.49042	0.00501241			2.47441	9.6996e-05
2.46949	-0.00265328			2.49369	0.00501744			2.47768	9.80787e-05
2.47277	-0.00264776			2.49697	0.00501831			2.48096	9.68916e-05
2.47605	-0.00264623			2.50025	0.00501495			2.48423	9.40278e-05
2.47932	-0.00265023			2.50352	0.00500776			2.48751	8.98268e-05
2.4826	-0.00266041			2.5068	0.00499762			2.49078	8.46968e-05
2.48587	-0.00267584			2.51007	0.00498573			2.49406	7.92609e-05
2.48915	-0.00269415			2.51335	0.00497327			2.49734	7.41993e-05
2.49243	-0.00271251			2.51663	0.00496091			2.50061	7.00735e-05
2.4957	-0.00272886			2.5199	0.00494862			2.50389	6.72892e-05
2.49898	-0.00274269			2.52318	0.00493602			2.50716	6.59903e-05
2.50225	-0.00275503			2.52645	0.00492343			2.51044	6.58819e-05
2.50553	-0.00276756			2.52973	0.00491251			2.51372	6.61751e-05
2.50881	-0.00278148			2.53301	0.0049057			2.51699	6.58482e-05
2.51208	-0.0027966			2.53628	0.0049046			2.52027	6.40727e-05
2.51536	-0.00281112			2.53956	0.00490891			2.52354	6.05712e-05
2.51863	-0.00282227			2.54283	0.00491668			2.52682	5.57258e-05
2.52191	-0.00282772			2.54611	0.00492521			2.5301	5.03587e-05
2.52519	-0.00282675			2.54939	0.00493212			2.53337	4.53202e-05
2.52846	-0.0028205			2.55266	0.00493618			2.53665	4.12597e-05
2.53174	-0.00281092			2.55594	0.00493785			2.53992	3.86772e-05
2.53501	-0.00279979			2.55921	0.00493893			2.5432	3.79965e-05
2.53829	-0.00278822			2.56249	0.00494118			2.54648	3.94763e-05
2.54156	-0.00277683			2.56576	0.00494517			2.54975	4.30984e-05
2.54484	-0.00276596			2.56904	0.00495023			2.55303	4.86209e-05
2.54812	-0.00275574			2.57232	0.00495527			2.5563	5.57468e-05
2.55139	-0.00274623			2.57559	0.00495961			2.55958	6.4243e-05
2.55467	-0.00273746			2.57887	0.00496317			2.56285	7.38457e-05
2.55794	-0.00272945			2.58214	0.0049661			2.56613	8.41343e-05
2.56122	-0.00272226			2.58542	0.00496833			2.56941	9.47119e-05
2.5645	-0.00271585			2.5887	0.00496935			2.57268	0.000105652
2.56777	-0.00271004			2.59197	0.00496845			2.57596	0.000117626
2.57105	-0.00270459			2.59525	0.00496495			2.57923	0.000131386
2.57432	-0.00269926			2.59852	0.00495833			2.58251	0.000147199
2.5776	-0.00269391			2.6018	0.00494843			2.58579	0.000164723
2.58088	-0.00268847			2.60508	0.00493553			2.58906	0.000183301
2.58415	-0.00268287			2.60835	0.00492031			2.59234	0.000202253
2.58743	-0.00267705			2.61163	0.00490328			2.59561	0.00022105
2.5907	-0.00267086			2.6149	0.00488436			2.59889	0.000239403
2.59398	-0.00266412			2.61818	0.00486303			2.60217	0.000257137
2.59726	-0.00265668			2.62146	0.00483899			2.60544	0.00027382
2.60053	-0.00264855			2.62473	0.00481284			2.60872	0.000288359
2.60381	-0.00263981			2.62801	0.00478639			2.61199	0.000299055
2.60708	-0.00263057			2.63128	0.0047623			2.61527	0.000304349
2.61036	-0.00262098			2.63456	0.00474299			2.61855	0.000303797
2.61363	-0.00261127			2.63783	0.0047294			2.62182	0.00029836
2.61691	-0.00260167			2.64111	0.0047206			2.6251	0.000289743
2.62019	-0.00259238			2.64439	0.0047147			2.62837	0.000279463
2.62346	-0.00258348			2.64766	0.00471012			2.63165	0.000268509
2.62674	-0.00257489			2.65094	0.00470626			2.63493	0.000257581
2.63001	-0.00256653			2.65421	0.00470336			2.6382	0.000247355
2.63329	-0.00255852			2.65749	0.00470211			2.64148	0.000238415
2.63657	-0.0025515			2.66077	0.00470308			2.64475	0.000230991
2.63984	-0.00254678			2.66404	0.00470627			2.64803	0.000224848
2.64312	-0.00254613			2.66732	0.00471086			2.6513	0.000219536
2.64639	-0.00255085			2.67059	0.00471541			2.65458	0.000214748
2.64967	-0.00256036			2.67387	0.00471819			2.65786	0.000210485
2.65295	-0.00257167			2.67715	0.00471794			2.66113	0.000206951
2.65622	-0.00258061			2.68042	0.00471453			2.66441	0.000204383
2.6595	-0.00258412			2.6837	0.00470935			2.66768	0.000202943
2.66277	-0.00258178			2.68697	0.0047047			2.67096	0.000202607
2.66605	-0.00257529			2.69025	0.00470226			2.67424	0.000202997
2.66933	-0.00256689			2.69353	0.00470204			2.67751	0.000203436
2.6726	-0.00255821			2.6968	0.00470272			2.68079	0.000203315
2.67588	-0.00254991			2.70008	0.00470302			2.68406	0.000202409
2.67915	-0.00254211			2.70335	0.00470291			2.68734	0.00020082
2.68243	-0.00253485			2.70663	0.00470383			2.69062	0.00019846
2.6857	-0.00252849			2.7099	0.00470783			2.69389	0.00019459
2.68898	-0.00252396			2.71318	0.00471633			2.69717	0.000187868
2.69226	-0.00252268			2.71646	0.00472914			2.70044	0.000177019
2.69553	-0.00252611			2.71973	0.0047446			2.70372	0.000161779
2.69881	-0.00253506			2.72301	0.0047604			2.707	0.000143366
2.70208	-0.00254925			2.72628	0.00477447			2.71027	0.000123972
2.70536	-0.00256742			2.72956	0.00478537			2.71355	0.000105648
2.70864	-0.00258773			2.73284	0.00479222			2.71682	8.95188e-05
2.71191	-0.00260788			2.73611	0.0047947			2.7201	7.5892e-05
2.71519	-0.00262527			2.73939	0.00479318			2.72337	6.48556e-05
2.71846	-0.00263731			2.74266	0.00478883			2.72665	5.66493e-05
2.72174	-0.00264219			2.74594	0.00478338			2.72993	5.14133e-05
2.72502	-0.00263979			2.74922	0.00477856			2.7332	4.86865e-05
2.72829	-0.00263168			2.75249	0.00477567			2.73648	4.7405e-05
2.73157	-0.00262024			2.75577	0.0047753			2.73975	4.65602e-05
2.73484	-0.00260747			2.75904	0.00477726			2.74303	4.58238e-05
2.73812	-0.0025945			2.76232	0.00478071			2.74631	4.56113e-05
2.7414	-0.00258178			2.7656	0.00478441			2.74958	4.67388e-05
2.74467	-0.00256944			2.76887	0.00478709			2.75286	4.99826e-05
2.74795	-0.00255761			2.77215	0.00478794			2.75613	5.5703e-05
2.75122	-0.00254652			2.77542	0.00478702			2.75941	6.36007e-05
2.7545	-0.00253651			2.7787	0.00478543			2.76269	7.27986e-05
2.75777	-0.00252779			2.78197	0.00478478			2.76596	8.2228e-05
2.76105	-0.00252011			2.78525	0.00478627			2.76924	9.1027e-05
2.76433	-0.00251262			2.78853	0.00479025			2.77251	9.88219e-05
2.7676	-0.00250424			2.7918	0.00479634			2.77579	0.000105846
2.77088	-0.00249444			2.79508	0.00480405			2.77907	0.00011277
2.77415	-0.00248352			2.79835	0.00481315			2.78234	0.00012026
2.77743	-0.00247225			2.80163	0.00482382			2.78562	0.000128523
2.78071	-0.00246156			2.80491	0.00483631			2.78889	0.000137274
2.78398	-0.00245241			2.80818	0.00485058			2.79217	0.000146105
2.78726	-0.00244577			2.81146	0.00486628			2.79544	0.000154899
2.79053	-0.00244237			2.81473	0.00488287			2.79872	0.000163989
2.79381	-0.00244193			2.81801	0.00489983			2.802	0.000173984
2.79709	-0.00244279			2.82129	0.0049167			2.80527	0.000185291
2.80036	-0.00244252			2.82456	0.00493319			2.80855	0.000197745
2.80364	-0.00243937			2.82784	0.0049493			2.81182	0.000210714
2.80691	-0.0024331			2.83111	0.00496549			2.8151	0.000223611
2.81019	-0.00242463			2.83439	0.00498271			2.81838	0.000236332
2.81347	-0.00241526			2.83767	0.00500221			2.82165	0.000249305
2.81674	-0.00240627			2.84094	0.00502494			2.82493	0.000263271
2.82002	-0.00239887			2.84422	0.005051			2.8282	0.000279089
2.82329	-0.0023943			2.84749	0.00507951			2.83148	0.000297633
2.82657	-0.00239337			2.85077	0.00510896			2.83476	0.000319527
2.82985	-0.00239568			2.85405	0.00513759			2.83803	0.000344735
2.83312	-0.00239915			2.85732	0.00516334			2.84131	0.000372367
2.8364	-0.00240092			2.8606	0.00518388			2.84458	0.000400922
2.83967	-0.00239898			2.86387	0.00519714			2.84786	0.000428762
2.84295	-0.00239315			2.86715	0.00520237			2.85114	0.000454558
2.84622	-0.00238452			2.87042	0.00520096			2.85441	0.00047763
2.8495	-0.00237439			2.8737	0.00519595			2.85769	0.000498064
2.85278	-0.00236362			2.87698	0.00519055			2.86096	0.000516514
2.85605	-0.00235265			2.88025	0.00518673			2.86424	0.000533799
2.85933	-0.00234173			2.88353	0.00518482			2.86751	0.000550571
2.8626	-0.00233107			2.8868	0.00518403			2.87079	0.000567154
2.86588	-0.00232104			2.89008	0.0051832			2.87407	0.000583566
2.86916	-0.00231231			2.89336	0.00518113			2.87734	0.00059961
2.87243	-0.00230577			2.89663	0.00517689			2.88062	0.000614952
2.87571	-0.00230212			2.89991	0.0051702			2.88389	0.00062911
2.87898	-0.00230123			2.90318	0.00516174			2.88717	0.000641412
2.88226	-0.00230193			2.90646	0.00515248			2.89045	0.000651093
2.88554	-0.00230253			2.90974	0.00514258			2.89372	0.000657605
2.88881	-0.00230175			2.91301	0.00513084			2.897	0.000661031
2.89209	-0.00229923			2.91629	0.00511563			2.90027	0.000662196
2.89536	-0.00229521			2.91956	0.00509646			2.90355	0.000662369
2.89864	-0.00229011			2.92284	0.00507472			2.90683	0.000662739
2.90192	-0.00228427			2.92612	0.00505287			2.9101	0.00066401
2.90519	-0.00227791			2.92939	0.00503292			2.91338	0.000666205
2.90847	-0.00227123			2.93267	0.00501561			2.91665	0.000668716
2.91174	-0.00226449			2.93594	0.00500039			2.91993	0.000670656
2.91502	-0.00225817			2.93922	0.00498603			2.92321	0.00067133
2.91829	-0.00225314			2.94249	0.00497132			2.92648	0.000670494
2.92157	-0.00225097			2.94577	0.00495571			2.92976	0.000668325
2.92485	-0.00225377			2.94905	0.00493953			2.93303	0.000665298
2.92812	-0.00226333			2.95232	0.00492384			2.93631	0.000662116
2.9314	-0.0022799			2.9556	0.00491007			2.93959	0.000659498
2.93467	-0.00230153			2.95887	0.00489966			2.94286	0.000657753
2.93795	-0.00232465			2.96215	0.00489383			2.94614	0.000656593
2.94123	-0.00234524			2.96543	0.00489341			2.94941	0.00065557
2.9445	-0.0023601			2.9687	0.00489871			2.95269	0.000654792
2.94778	-0.00236782			2.97198	0.00490943			2.95596	0.000655084
2.95105	-0.00236909			2.97525	0.0049245			2.95924	0.000657306
2.95433	-0.00236604			2.97853	0.00494223			2.96252	0.000661548
2.95761	-0.00236107			2.98181	0.00496071			2.96579	0.000667104
2.96088	-0.00235616			2.98508	0.0049782			2.96907	0.000673154
2.96416	-0.00235285			2.98836	0.00499326			2.97234	0.000679368
2.96743	-0.00235256			2.99163	0.00500488			2.97562	0.000685928
2.97071	-0.00235655			2.99491	0.00501267			2.9789	0.000693075
2.97399	-0.0023656			2.99819	0.00501698			2.98217	0.000700721
2.97726	-0.0023797			3.00146	0.00501872			2.98545	0.000708394
2.98054	-0.00239814			3.00474	0.00501875			2.98872	0.000715421
2.98381	-0.00241963			3.00801	0.00501755			2.992	0.00072112
2.98709	-0.00244278			3.01129	0.00501505			2.99528	0.000724951
2.99036	-0.00246643			3.01456	0.00501078			2.99855	0.000726579
2.99364	-0.00248983			3.01784	0.00500398			3.00183	0.000725749
2.99692	-0.00251265			3.02112	0.00499398			3.0051	0.000722201
3.00019	-0.00253479			3.02439	0.0049805			3.00838	0.000715905
3.00347	-0.00255635			3.02767	0.00496367			3.01166	0.000707566
3.00674	-0.00257754			3.03094	0.00494362			3.01493	0.000698779
3.01002	-0.00259856			3.03422	0.00492038			3.01821	0.000691465
3.0133	-0.00261945			3.0375	0.00489417			3.02148	0.000686896
3.01657	-0.00264005			3.04077	0.00486575			3.02476	0.000685063
3.01985	-0.00266011			3.04405	0.00483662			3.02803	0.000684749
3.02312	-0.00267945			3.04732	0.00480872			3.03131	0.00068408
3.0264	-0.002698			3.0506	0.00478372			3.03459	0.00068119
3.02968	-0.00271582			3.05388	0.00476216			3.03786	0.000674848
3.03295	-0.00273296			3.05715	0.00474319			3.04114	0.000664974
3.03623	-0.00274945			3.06043	0.0047249			3.04441	0.000652714
3.0395	-0.00276535			3.0637	0.00470514			3.04769	0.000639854
3.04278	-0.00278081			3.06698	0.00468272			3.05097	0.000627933
3.04606	-0.00279607			3.07026	0.00465799			3.05424	0.000617757
3.04933	-0.00281137			3.07353	0.0046326			3.05752	0.000609506
3.05261	-0.00282692			3.07681	0.00460844			3.06079	0.000603012
3.05588	-0.00284275			3.08008	0.00458674			3.06407	0.000597897
3.05916	-0.00285872			3.08336	0.00456809			3.06735	0.000593709
3.06243	-0.00287464			3.08663	0.00455269			3.07062	0.000590199
3.06571	-0.00289034			3.08991	0.00454049			3.0739	0.000587634
3.06899	-0.00290577			3.09319	0.00453122			3.07717	0.000586841
3.07226	-0.00292094			3.09646	0.00452452			3.08045	0.000588782
3.07554	-0.00293582			3.09974	0.00452011			3.08373	0.000593863
3.07881	-0.00295021			3.10301	0.00451802			3.087	0.000601492
3.08209	-0.00296362			3.10629	0.00451878			3.09028	0.000610229
3.08537	-0.00297507			3.10957	0.00452334			3.09355	0.000618396
3.08864	-0.00298306			3.11284	0.00453245			3.09683	0.00062474
3.09192	-0.00298598			3.11612	0.00454592			3.1001	0.000628818
3.09519	-0.00298305			3.11939	0.00456257			3.10338	0.000630882
3.09847	-0.0029751			3.12267	0.00458079			3.10666	0.00063141
3.10175	-0.00296431			3.12595	0.00459924			3.10993	0.000630722
3.10502	-0.00295311			3.12922	0.00461705			3.11321	0.000628926
3.1083	-0.00294298			3.1325	0.00463389			3.11648	0.000626068
3.11157	-0.00293379			3.13577	0.00464995			3.11976	0.000622331
3.11485	-0.00292413			3.13905	0.00466585			3.12304	0.000618118
3.11813	-0.00291255			3.14233	0.00468243			3.12631	0.000613916
3.1214	-0.00289899			3.1456	0.00470042			3.12959	0.000609919
3.12468	-0.0028852			3.14888	0.00472028			3.13286	0.000605755
3.12795	-0.00287386			3.15215	0.0047421			3.13614	0.000600468
3.13123	-0.00286739			3.15543	0.00476561			3.13942	0.000592509
3.13451	-0.00286688			3.15871	0.00479011			3.14269	0.000579594
3.13778	-0.00287145			3.16198	0.00481439			3.14597	0.000558988
3.14106	-0.0028785			3.16526	0.00483687			3.14924	0.000529141
3.14433	-0.00288455			3.16853	0.00485611			3.15252	0.000492277
3.14761	-0.00288636			3.17181	0.00487151			3.1558	0.00045536
3.15088	-0.00288206			3.17508	0.0048835			3.15907	0.000427107
3.15416	-0.00287169			3.17836	0.00489318			3.16235	0.000412836
3.15744	-0.00285683			3.18164	0.00490197			3.16562	0.000412043
3.16071	-0.00283944			3.18491	0.00491157			3.1689	0.00042042
3.16399	-0.00282098			3.18819	0.00492397			3.17217	0.00043318
3.16726	-0.00280217			3.19146	0.00494072			3.17545	0.000446849
3.17054	-0.00278323			3.19474	0.00496204			3.17873	0.000459419
3.17382	-0.00276425			3.19802	0.00498658			3.182	0.000469969
3.17709	-0.00274531			3.20129	0.0050122			3.18528	0.00047827
3.18037	-0.00272653			3.20457	0.00503674			3.18855	0.000484486
3.18364	-0.00270812			3.20784	0.00505838			3.19183	0.000488939
3.18692	-0.00269031			3.21112	0.00507573			3.19511	0.000491928
3.1902	-0.00267324			3.2144	0.00508795			3.19838	0.000493767
3.19347	-0.00265689			3.21767	0.00509509			3.20166	0.000495052
3.19675	-0.00264115			3.22095	0.00509807			3.20493	0.000496752
3.20002	-0.0026259			3.22422	0.00509824			3.20821	0.000499749
3.2033	-0.00261114			3.2275	0.00509671			3.21149	0.000504132
3.20658	-0.00259696			3.23078	0.00509399			3.21476	0.000509059
3.20985	-0.0025835			3.23405	0.00509005			3.21804	0.000513344
3.21313	-0.00257091			3.23733	0.00508471			3.22131	0.000516198
3.2164	-0.00255938			3.2406	0.00507816			3.22459	0.000517509
3.21968	-0.00254901			3.24388	0.00507138			3.22787	0.000517552
3.22295	-0.0025398			3.24715	0.00506596			3.23114	0.000516531
3.22623	-0.00253147			3.25043	0.00506305			3.23442	0.0005144
3.22951	-0.00252359			3.25371	0.00506255			3.23769	0.000510988
3.23278	-0.00251563			3.25698	0.00506325			3.24097	0.000506201
3.23606	-0.00250718			3.26026	0.00506384			3.24425	0.000499971
3.23933	-0.00249808			3.26353	0.00506356			3.24752	0.000491917
3.24261	-0.00248847			3.26681	0.00506205			3.2508	0.000480737
3.24589	-0.00247871			3.27009	0.00505881			3.25407	0.000463649
3.24916	-0.00246925			3.27336	0.00505303			3.25735	0.000436507
3.25244	-0.00246035			3.27664	0.00504436			3.26062	0.000395727
3.25571	-0.00245204			3.27991	0.0050337			3.2639	0.000342047
3.25899	-0.00244408			3.28319	0.00502315			3.26718	0.000282989
3.26227	-0.00243619			3.28647	0.00501487			3.27045	0.000230085
3.26554	-0.00242815			3.28974	0.00500988			3.27373	0.000192043
3.26882	-0.00241983			3.29302	0.00500793			3.277	0.000170414
3.27209	-0.00241122			3.29629	0.00500804			3.28028	0.000161206
3.27537	-0.00240237			3.29957	0.00500935			3.28356	0.000159045
3.27865	-0.00239347			3.30285	0.00501165			3.28683	0.000159583
3.28192	-0.00238477			3.30612	0.00501549			3.29011	0.000159613
3.2852	-0.00237647			3.3094	0.00502191			3.29338	0.000156763
3.28847	-0.00236865			3.31267	0.00503184			3.29666	0.000150018
3.29175	-0.00236116			3.31595	0.00504577			3.29994	0.0001406
3.29502	-0.00235373			3.31922	0.0050638			3.30321	0.000131755
3.2983	-0.00234615			3.3225	0.00508563			3.30649	0.000126964
3.30158	-0.00233839			3.32578	0.00511026			3.30976	0.000127984
3.30485	-0.00233057			3.32905	0.00513609			3.31304	0.000134361
3.30813	-0.00232281			3.33233	0.0051616			3.31632	0.000144438
3.3114	-0.00231518			3.3356	0.00518606			3.31959	0.000156505
3.31468	-0.00230767			3.33888	0.00520972			3.32287	0.000169157
3.31796	-0.00230023			3.34216	0.00523321			3.32614	0.000181152
3.32123	-0.00229281			3.34543	0.00525662			3.32942	0.000191286
3.32451	-0.00228541			3.34871	0.00527897			3.33269	0.000198525
3.32778	-0.00227804			3.35198	0.00529858			3.33597	0.000202261
3.33106	-0.00227075			3.35526	0.00531413			3.33925	0.000202428
3.33434	-0.00226361			3.35854	0.00532545			3.34252	0.000199407
3.33761	-0.00225668			3.36181	0.0053335			3.3458	0.000193838
3.34089	-0.00224995			3.36509	0.00533954			3.34907	0.000186567
3.34416	-0.00224329			3.36836	0.00534464			3.35235	0.000178598
3.34744	-0.00223654			3.37164	0.00534988			3.35563	0.000170839
3.35072	-0.00222954			3.37492	0.00535669			3.3589	0.000163834
3.35399	-0.00222219			3.37819	0.00536643			3.36218	0.000157746
3.35727	-0.00221446			3.38147	0.00537949			3.36545	0.000152569
3.36054	-0.00220635			3.38474	0.00539485			3.36873	0.000148395
3.36382	-0.00219794			3.38802	0.00541056			3.37201	0.000145517
3.36709	-0.00218935			3.39129	0.00542485			3.37528	0.000144359
3.37037	-0.00218086			3.39457	0.00543679			3.37856	0.000145325
3.37365	-0.00217293			3.39785	0.00544629			3.38183	0.000148665
3.37692	-0.00216645			3.40112	0.0054534			3.38511	0.000154406
3.3802	-0.00216289			3.4044	0.00545744			3.38839	0.000162349
3.38347	-0.00216415			3.40767	0.00545709			3.39166	0.000172065
3.38675	-0.00217175			3.41095	0.00545139			3.39494	0.000182829
3.39003	-0.00218593			3.41423	0.00544087			3.39821	0.000193667
3.3933	-0.00220514			3.4175	0.00542758			3.40149	0.000203617
3.39658	-0.00222652			3.42078	0.00541394			3.40476	0.000212079
3.39985	-0.00224694			3.42405	0.00540157			3.40804	0.000218936
3.40313	-0.00226416			3.42733	0.00539108			3.41132	0.000224351
3.40641	-0.00227769			3.43061	0.00538253			3.41459	0.000228442
3.40968	-0.00228884			3.43388	0.00537598			3.41787	0.000231191
3.41296	-0.00229973			3.43716	0.00537163			3.42114	0.000232628
3.41623	-0.00231196			3.44043	0.0053697			3.42442	0.000233024
3.41951	-0.00232545			3.44371	0.00537027			3.4277	0.000232863
3.42279	-0.00233833			3.44699	0.00537321			3.43097	0.000232596
3.42606	-0.0023479			3.45026	0.00537833			3.43425	0.000232466
3.42934	-0.00235213			3.45354	0.00538541			3.43752	0.000232539
3.43261	-0.00235072			3.45681	0.00539412			3.4408	0.000232943
3.43589	-0.00234487			3.46009	0.0054039			3.44408	0.000234009
3.43917	-0.00233632			3.46337	0.00541394			3.44735	0.000236087
3.44244	-0.00232651			3.46664	0.00542314			3.45063	0.000239205
3.44572	-0.00231633			3.46992	0.00543046			3.4539	0.00024294
3.44899	-0.00230633			3.47319	0.0054356			3.45718	0.000246645
3.45227	-0.00229707			3.47647	0.00543936			3.46046	0.000249761
3.45554	-0.00228936			3.47974	0.00544322			3.46373	0.000252007
3.45882	-0.00228446			3.48302	0.00544848			3.46701	0.000253373
3.4621	-0.00228392			3.4863	0.00545563			3.47028	0.000253777
3.46537	-0.00228894			3.48957	0.00546422			3.47356	0.000252185
3.46865	-0.00229944			3.49285	0.00547317			3.47683	0.000245473
3.47192	-0.00231376			3.49612	0.0054813			3.48011	0.000227978
3.4752	-0.00232931			3.4994	0.00548783			3.48339	0.00019265
3.47848	-0.00234398			3.50268	0.00549259			3.48666	0.00013386
3.48175	-0.00235711			3.50595	0.00549586			3.48994	5.02851e-05
3.48503	-0.00236938			3.50923	0.00549801			3.49321	-5.43394e-05
3.4883	-0.00238201			3.5125	0.00549908			3.49649	-0.000173026
3.49158	-0.00239588			3.51578	0.00549867			3.49977	-0.00029799
3.49486	-0.00241123			3.51906	0.00549603			3.50304	-0.000421858
3.49813	-0.0024278			3.52233	0.00549044			3.50632	-0.00053729
3.50141	-0.00244499			3.52561	0.00548165			3.50959	-0.000636023
3.50468	-0.00246212			3.52888	0.00547014			3.51287	-0.000709299
3.50796	-0.00247864			3.53216	0.00545676			3.51615	-0.00075084
3.51124	-0.00249436			3.53544	0.00544214			3.51942	-0.00076045
3.51451	-0.00250945			3.53871	0.00542647			3.5227	-0.00074453
3.51779	-0.00252431			3.54199	0.0054099			3.52597	-0.000712546
3.52106	-0.00253932			3.54526	0.00539322			3.52925	-0.000672783
3.52434	-0.00255468			3.54854	0.00537813			3.53253	-0.00063086
3.52761	-0.00257039			3.55181	0.0053667			3.5358	-0.000591276
3.53089	-0.00258627			3.55509	0.00536044			3.53908	-0.000559911
3.53417	-0.00260219			3.55837	0.00535971			3.54235	-0.000544831
3.53744	-0.00261801			3.56164	0.00536375			3.54563	-0.000553414
3.54072	-0.00263363			3.56492	0.00537135			3.54891	-0.000586766
3.54399	-0.00264877			3.56819	0.00538146			3.55218	-0.000636586
3.54727	-0.00266302			3.57147	0.00539356			3.55546	-0.000688886
3.55055	-0.00267595			3.57475	0.00540744			3.55873	-0.000731825
3.55382	-0.0026874			3.57802	0.00542296			3.56201	-0.00076045
3.5571	-0.00269756			3.5813	0.00543996			3.56528	-0.000775786
3.56037	-0.00270695			3.58457	0.0054584			3.56856	-0.000781758
3.56365	-0.00271595			3.58785	0.00547823			3.57184	-0.000783176
3.56693	-0.00272459			3.59113	0.00549917			3.57511	-0.000785132
3.5702	-0.00273272			3.5944	0.00552054			3.57839	-0.000793196
3.57348	-0.00274039			3.59768	0.00554134			3.58166	-0.00081358
3.57675	-0.00274793			3.60095	0.00556056			3.58494	-0.000851887
3.58003	-0.00275569			3.60423	0.00557754			3.58822	-0.000910436
3.58331	-0.00276373			3.60751	0.00559215			3.59149	-0.000986716
3.58658	-0.0027717			3.61078	0.00560454			3.59477	-0.00107488
3.58986	-0.00277883			3.61406	0.00561506			3.59804	-0.00116852
3.59313	-0.00278393			3.61733	0.00562413			3.60132	-0.00126201
3.59641	-0.0027855			3.62061	0.00563244			3.6046	-0.00135037
3.59968	-0.00278234			3.62388	0.00564077			3.60787	-0.00143003
3.60296	-0.00277436			3.62716	0.00564975			3.61115	-0.00150072
3.60624	-0.00276271			3.63044	0.00565967			3.61442	-0.00156656
3.60951	-0.00274917			3.63371	0.00567066			3.6177	-0.00163425
3.61279	-0.00273501			3.63699	0.00568283			3.62098	-0.00170904
3.61606	-0.00272054			3.64026	0.00569597			3.62425	-0.00179091
3.61934	-0.00270533			3.64354	0.00570927			3.62753	-0.00187301
3.62262	-0.00268889			3.64682	0.0057212			3.6308	-0.00194334
3.62589	-0.00267114			3.65009	0.00572998			3.63408	-0.00198928
3.62917	-0.0026524			3.65337	0.00573454			3.63735	-0.00200351
3.63244	-0.00263309			3.65664	0.00573522			3.64063	-0.00198775
3.63572	-0.00261356			3.65992	0.00573373			3.64391	-0.00195215
3.639	-0.00259405			3.6632	0.00573228			3.64718	-0.00191145
3.64227	-0.00257475			3.66647	0.00573248			3.65046	-0.00188096
3.64555	-0.00255584			3.66975	0.0057348			3.65373	-0.00187256
3.64882	-0.00253753			3.67302	0.00573858			3.65701	-0.00188984
3.6521	-0.00252009			3.6763	0.00574255			3.66029	-0.00192521
3.65538	-0.00250369			3.67958	0.00574556			3.66356	-0.00196282
3.65865	-0.00248832			3.68285	0.0057473			3.66684	-0.00198661
3.66193	-0.00247366			3.68613	0.00574833			3.67011	-0.00198775
3.6652	-0.00245928			3.6894	0.00574948			3.67339	-0.00196681
3.66848	-0.00244487			3.69268	0.00575092			3.67667	-0.00193063
3.67175	-0.00243043			3.69595	0.00575198			3.67994	-0.0018874
3.67503	-0.00241618			3.69923	0.00575167			3.68322	-0.00184323
3.67831	-0.0024023			3.70251	0.00574929			3.68649	-0.00180099
3.68158	-0.00238887			3.70578	0.00574472			3.68977	-0.00176071
3.68486	-0.00237578			3.70906	0.00573832			3.69305	-0.00172087
3.68813	-0.00236292			3.71233	0.00573063			3.69632	-0.00168013
3.69141	-0.0023502			3.71561	0.00572194			3.6996	-0.00163886
3.69469	-0.00233768			3.71889	0.00571213			3.70287	-0.00159969
3.69796	-0.00232547			3.72216	0.00570111			3.70615	-0.00156679
3.70124	-0.00231368			3.72544	0.00568946			3.70942	-0.0015436
3.70451	-0.00230235			3.72871	0.00567833			3.7127	-0.00153001
3.70779	-0.00229144			3.73199	0.00566874			3.71598	-0.00152159
3.71107	-0.00228089			3.73527	0.00566093			3.71925	-0.00151263
3.71434	-0.00227068			3.73854	0.00565437			3.72253	-0.00150051
3.71762	-0.00226078			3.74182	0.00564811			3.7258	-0.00148719
3.72089	-0.00225115			3.74509	0.0056411			3.72908	-0.00147694
3.72417	-0.00224176			3.74837	0.00563253			3.73236	-0.00147296
3.72745	-0.0022326			3.75165	0.00562213			3.73563	-0.00147518
3.73072	-0.00222372			3.75492	0.00561047			3.73891	-0.00148082
3.734	-0.00221524			3.7582	0.00559879			3.74218	-0.00148739
3.73727	-0.00220724			3.76147	0.00558849			3.74546	-0.00149611
3.74055	-0.00219974			3.76475	0.00558035			3.74874	-0.00151244
3.74383	-0.00219271			3.76803	0.00557405			3.75201	-0.00154318
3.7471	-0.00218604			3.7713	0.00556842			3.75529	-0.00159206
3.75038	-0.00217958			3.77458	0.00556215			3.75856	-0.00165725
3.75365	-0.00217324			3.77785	0.00555455			3.76184	-0.0017317
3.75693	-0.0021671			3.78113	0.00554596			3.76512	-0.00180546
3.7602	-0.00216146			3.7844	0.00553751			3.76839	-0.00186807
3.76348	-0.00215678			3.78768	0.00553051			3.77167	-0.00191114
3.76676	-0.00215337			3.79096	0.00552581			3.77494	-0.00193122
3.77003	-0.00215125			3.79423	0.00552366			3.77822	-0.00193113
3.77331	-0.00215005			3.79751	0.00552369			3.78149	-0.00191792
3.77658	-0.00214929			3.80078	0.00552516			3.78477	-0.00189903
3.77986	-0.00214865			3.80406	0.00552746			3.78805	-0.00187921
3.78314	-0.00214803			3.80734	0.00553013			3.79132	-0.00185954
3.78641	-0.00214744			3.81061	0.00553268			3.7946	-0.00183853
3.78969	-0.00214685			3.81389	0.00553445			3.79787	-0.00181411
3.79296	-0.00214612			3.81716	0.00553472			3.80115	-0.00178515
3.79624	-0.0021451			3.82044	0.00553301			3.80443	-0.00175158
3.79952	-0.00214376			3.82372	0.00552911			3.8077	-0.00171386
3.80279	-0.00214234			3.82699	0.00552301			3.81098	-0.00167275
3.80607	-0.00214151			3.83027	0.00551498			3.81425	-0.00162939
3.80934	-0.00214256			3.83354	0.00550595			3.81753	-0.00158514
3.81262	-0.00214738			3.83682	0.00549748			3.82081	-0.00154118
3.8159	-0.00215779			3.8401	0.00549115			3.82408	-0.00149823
3.81917	-0.00217454			3.84337	0.00548763			3.82736	-0.00145661
3.82245	-0.0021968			3.84665	0.00548645			3.83063	-0.00141654
3.82572	-0.00222276			3.84992	0.00548651			3.83391	-0.00137812
3.829	-0.00225061			3.8532	0.00548684			3.83719	-0.00134124
3.83227	-0.00227917			3.85647	0.00548704			3.84046	-0.00130553
3.83555	-0.00230773			3.85975	0.00548745			3.84374	-0.00127061
3.83883	-0.00233578			3.86303	0.00548887			3.84701	-0.00123667
3.8421	-0.00236297			3.8663	0.00549214			3.85029	-0.00120495
3.84538	-0.00238909			3.86958	0.00549751			3.85357	-0.00117835
3.84865	-0.00241419			3.87285	0.00550457			3.85684	-0.00116212
3.85193	-0.00243845			3.87613	0.00551272			3.86012	-0.00116356
3.85521	-0.002462			3.87941	0.00552166			3.86339	-0.00118949
3.85848	-0.00248474			3.88268	0.00553133			3.86667	-0.00124229
3.86176	-0.00250626			3.88596	0.00554138			3.86994	-0.001318
3.86503	-0.0025261			3.88923	0.00555071			3.87322	-0.00140856
3.86831	-0.00254402			3.89251	0.00555771			3.8765	-0.00150598
3.87159	-0.00255982			3.89579	0.00556101			3.87977	-0.00160468
3.87486	-0.00257273			3.89906	0.00556037			3.88305	-0.00170167
3.87814	-0.00258123			3.90234	0.00555659			3.88632	-0.00179584
3.88141	-0.0025838			3.90561	0.00555077			3.8896	-0.00188724
3.88469	-0.0025802			3.90889	0.00554341			3.89288	-0.00197625
3.88797	-0.00257205			3.91217	0.00553433			3.89615	-0.00206289
3.89124	-0.00256241			3.91544	0.00552333			3.89943	-0.00214653
3.89452	-0.00255481			3.91872	0.0055108			3.9027	-0.0022262
3.89779	-0.00255233			3.92199	0.00549776			3.90598	-0.00230134
3.90107	-0.00255656			3.92527	0.00548522			3.90926	-0.00237215
3.90434	-0.00256698			3.92854	0.00547393			3.91253	-0.00243929
3.90762	-0.00258133			3.93182	0.00546435			3.91581	-0.0025032
3.9109	-0.00259684			3.9351	0.0054568			3.91908	-0.00256388
3.91417	-0.00261153			3.93837	0.00545129			3.92236	-0.00262124
3.91745	-0.0026248			3.94165	0.0054475			3.92564	-0.00267585
3.92072	-0.0026373			3.94492	0.00544499			3.92891	-0.00272915
3.924	-0.00265015			3.9482	0.00544368			3.93219	-0.00278304
3.92728	-0.00266414			3.95148	0.0054439			3.93546	-0.00283905
3.93055	-0.00267943			3.95475	0.00544603			3.93874	-0.00289787
3.93383	-0.00269572			3.95803	0.00545004			3.94201	-0.00295929
3.9371	-0.00271246			3.9613	0.00545534			3.94529	-0.00302235
3.94038	-0.00272897			3.96458	0.00546118			3.94857	-0.00308563
3.94366	-0.00274413			3.96786	0.00546704			3.95184	-0.00314728
3.94693	-0.00275612			3.97113	0.00547273			3.95512	-0.00320466
3.95021	-0.00276275			3.97441	0.00547812			3.95839	-0.00325336
3.95348	-0.00276246			3.97768	0.00548299			3.96167	-0.00328666
3.95676	-0.00275544			3.98096	0.00548702			3.96495	-0.0032974
3.96004	-0.00274364			3.98424	0.00548969			3.96822	-0.00328193
3.96331	-0.00272991			3.98751	0.00549007			3.9715	-0.00324303
3.96659	-0.0027172			3.99079	0.00548657			3.97477	-0.00318859
3.96986	-0.00270821			3.99406	0.00547759			3.97805	-0.00312761
3.97314	-0.00270492			3.99734	0.00546265			3.98133	-0.00306778
3.97641	-0.00270772			4.00061	0.00544329			3.9846	-0.00301623
3.97969	-0.00271496			4.00389	0.00542285			3.98788	-0.00298084
3.98297	-0.00272346			4.00717	0.00540528			3.99115	-0.00296906
3.98624	-0.00272987			4.01044	0.00539355			3.99443	-0.00298415
3.98952	-0.00273197			4.01372	0.00538864			3.99771	-0.00302281
3.99279	-0.0027296			4.01699	0.00538963			4.00098	-0.0030771
3.99607	-0.00272469			4.02027	0.00539455			4.00426	-0.00313878
3.99935	-0.00272032			4.02355	0.00540101			4.00753	-0.00320217
4.00262	-0.00271943			4.02682	0.0054064			4.01081	-0.00326441
4.0059	-0.00272367			4.0301	0.00540837			4.01408	-0.00332451
4.00917	-0.00273301			4.03337	0.00540566			4.01736	-0.00338249
4.01245	-0.0027461			4.03665	0.005399			4.02064	-0.00343891
4.01573	-0.00276128			4.03993	0.00539117			4.02391	-0.00349445
4.019	-0.00277733			4.0432	0.00538589			4.02719	-0.00354967
4.02228	-0.00279364			4.04648	0.00538602			4.03046	-0.00360478
4.02555	-0.00281005			4.04975	0.00539244			4.03374	-0.00365954
4.02883	-0.00282649			4.05303	0.00540423			4.03702	-0.0037133
4.03211	-0.00284291			4.05631	0.00541976			4.04029	-0.00376513
4.03538	-0.00285915			4.05958	0.00543759			4.04357	-0.00381407
4.03866	-0.00287485			4.06286	0.00545668			4.04684	-0.00385937
4.04193	-0.00288939			4.06613	0.00547617			4.05012	-0.00390071
4.04521	-0.00290189			4.06941	0.00549521			4.0534	-0.00393799
4.04849	-0.0029116			4.07269	0.0055131			4.05667	-0.00397116
4.05176	-0.00291839			4.07596	0.00552934			4.05995	-0.00400005
4.05504	-0.00292287			4.07924	0.0055438			4.06322	-0.00402449
4.05831	-0.002926			4.08251	0.00555665			4.0665	-0.00404437
4.06159	-0.00292855			4.08579	0.00556819			4.06978	-0.0040592
4.06486	-0.0029308			4.08906	0.00557861			4.07305	-0.00406706
4.06814	-0.00293272			4.09234	0.00558814			4.07633	-0.00406387
4.07142	-0.00293439			4.09562	0.00559732			4.0796	-0.00404532
4.07469	-0.00293642			4.09889	0.00560721			4.08288	-0.00401118
4.07797	-0.00293976			4.10217	0.00561895			4.08615	-0.00396847
4.08124	-0.00294524			4.10544	0.00563309			4.08943	-0.00392964
4.08452	-0.0029531			4.10872	0.00564929			4.09271	-0.00390662
4.0878	-0.00296291			4.112	0.00566692			4.09598	-0.00390504
4.09107	-0.00297384			4.11527	0.00568591			4.09926	-0.00392209
4.09435	-0.00298515			4.11855	0.00570693			4.10253	-0.00394852
4.09762	-0.00299647			4.12182	0.00573054			4.10581	-0.00397266
4.1009	-0.00300775			4.1251	0.00575628			4.10909	-0.00398483
4.10418	-0.00301901			4.12838	0.00578272			4.11236	-0.00398099
4.10745	-0.00303026			4.13165	0.00580835			4.11564	-0.00396415
4.11073	-0.00304147			4.13493	0.00583246			4.11891	-0.0039422
4.114	-0.00305264			4.1382	0.00585526			4.12219	-0.00392362
4.11728	-0.00306373			4.14148	0.00587741			4.12547	-0.00391462
4.12056	-0.0030746			4.14476	0.00589944			4.12874	-0.00391863
4.12383	-0.00308488			4.14803	0.00592152			4.13202	-0.00393659
4.12711	-0.00309425			4.15131	0.00594345			4.13529	-0.00396689
4.13038	-0.00310259			4.15458	0.0059647			4.13857	-0.004006
4.13366	-0.00311013			4.15786	0.00598434			4.14185	-0.00405024
4.13693	-0.00311717			4.16113	0.00600097			4.14512	-0.00409737
4.14021	-0.00312395			4.16441	0.00601319			4.1484	-0.00414662
4.14349	-0.00313054			4.16769	0.00602044			4.15167	-0.0041978
4.14676	-0.003137			4.17096	0.00602361			4.15495	-0.00425047
4.15004	-0.00314343			4.17424	0.00602462			4.15823	-0.00430386
4.15331	-0.00314997			4.17751	0.00602521			4.1615	-0.00435715
4.15659	-0.00315668			4.18079	0.00602613			4.16478	-0.00440972
4.15987	-0.0031635			4.18407	0.0060274			4.16805	-0.00446101
4.16314	-0.00317032			4.18734	0.00602879			4.17133	-0.00451047
4.16642	-0.00317709			4.19062	0.00603			4.1746	-0.00455747
4.16969	-0.00318382			4.19389	0.00603048			4.17788	-0.00460123
4.17297	-0.00319054			4.19717	0.00602932			4.18116	-0.004641
4.17625	-0.00319717			4.20045	0.00602566			4.18443	-0.00467644
4.17952	-0.00320365			4.20372	0.00601908			4.18771	-0.00470795
4.1828	-0.00320995			4.207	0.00600961			4.19098	-0.00473662
4.18607	-0.00321607			4.21027	0.00599757			4.19426	-0.00476386
4.18935	-0.00322204			4.21355	0.00598367			4.19754	-0.00479096
4.19263	-0.00322782			4.21683	0.00596939			4.20081	-0.00481885
4.1959	-0.00323333			4.2201	0.00595692			4.20409	-0.00484771
4.19918	-0.00323842			4.22338	0.00594833			4.20736	-0.00487683
4.20245	-0.00324306			4.22665	0.00594475			4.21064	-0.00490502
4.20573	-0.00324739			4.22993	0.00594624			4.21392	-0.00493119
4.209	-0.00325174			4.2332	0.00595223			4.21719	-0.00495484
4.21228	-0.0032565			4.23648	0.00596177			4.22047	-0.00497634
4.21556	-0.00326204			4.23976	0.00597369			4.22374	-0.00499675
4.21883	-0.00326856			4.24303	0.00598672			4.22702	-0.00501716
4.22211	-0.00327608			4.24631	0.00599963			4.2303	-0.0050379
4.22538	-0.00328455			4.24958	0.00601128			4.23357	-0.00505792
4.22866	-0.00329383			4.25286	0.00602081			4.23685	-0.00507441
4.23194	-0.00330369			4.25614	0.00602783			4.24012	-0.0050824
4.23521	-0.00331385			4.25941	0.00603269			4.2434	-0.00507516
4.23849	-0.00332402			4.26269	0.0060362			4.24667	-0.00504597
4.24176	-0.00333389			4.26596	0.00603922			4.24995	-0.00499124
4.24504	-0.00334319			4.26924	0.00604221			4.25323	-0.00491279
4.24832	-0.0033517			4.27252	0.00604501			4.2565	-0.00481724
4.25159	-0.00335943			4.27579	0.00604675			4.25978	-0.00471309
4.25487	-0.00336656			4.27907	0.00604595			4.26305	-0.00460739
4.25814	-0.0033733			4.28234	0.00604108			4.26633	-0.00450399
4.26142	-0.00337972			4.28562	0.00603175			4.26961	-0.00440347
4.2647	-0.00338576			4.2889	0.00601953			4.27288	-0.00430462
4.26797	-0.00339126			4.29217	0.00600727			4.27616	-0.00420635
4.27125	-0.00339611			4.29545	0.00599702			4.27943	-0.00410921
4.27452	-0.00340031			4.29872	0.00598783			4.28271	-0.00401614
4.2778	-0.00340388			4.302	0.00597472			4.28599	-0.00393286
4.28107	-0.0034069			4.30527	0.00594884			4.28926	-0.00386745
4.28435	-0.00340951			4.30855	0.00589926			4.29254	-0.00382786
4.28763	-0.00341184			4.31183	0.00581678			4.29581	-0.00381775
4.2909	-0.00341402			4.3151	0.00569815			4.29909	-0.00383404
4.29418	-0.00341606			4.31838	0.00554756			4.30237	-0.00386867
4.29745	-0.00341787			4.32165	0.00537425			4.30564	-0.00391199
4.30073	-0.0034193			4.32493	0.00518793			4.30892	-0.00395406
4.30401	-0.00342036			4.32821	0.00499591			4.31219	-0.00398439
4.30728	-0.00342119			4.33148	0.00480314			4.31547	-0.0039932
4.31056	-0.00342211			4.33476	0.0046142			4.31874	-0.00397532
4.31383	-0.0034235			4.33803	0.00443571			4.32202	-0.0039337
4.31711	-0.00342565			4.34131	0.00427744			4.3253	-0.00387877
4.32039	-0.00342864			4.34459	0.00415001			4.32857	-0.00382433
4.32366	-0.00343217			4.34786	0.00405889			4.33185	-0.0037833
4.32694	-0.00343583			4.35114	0.00399845			4.33512	-0.0037644
4.33021	-0.00343921			4.35441	0.00395217			4.3384	-0.00376957
4.33349	-0.00344213			4.35769	0.00389933			4.34168	-0.00379343
4.33677	-0.00344454			4.36097	0.00382424			4.34495	-0.00382552
4.34004	-0.00344651			4.36424	0.00372283			4.34823	-0.00385318
4.34332	-0.00344817			4.36752	0.00360307			4.3515	-0.00386482
4.34659	-0.0034497			4.37079	0.00347885			4.35478	-0.0038541
4.34987	-0.00345118			4.37407	0.00336143			4.35806	-0.00382371
4.35315	-0.00345261			4.37735	0.00325412			4.36133	-0.00378493
4.35642	-0.00345392			4.38062	0.00315286			4.36461	-0.00375277
4.3597	-0.00345513			4.3839	0.0030512			4.36788	-0.00373959
4.36297	-0.00345648			4.38717	0.0029451			4.37116	-0.00375036
4.36625	-0.00345833			4.39045	0.00283461			4.37444	-0.00378189
4.36952	-0.00346101			4.39372	0.00272309			4.37771	-0.00382652
4.3728	-0.00346461			4.397	0.00261533			4.38099	-0.00387694
4.37608	-0.00346896			4.40028	0.00251511			4.38426	-0.0039288
4.37935	-0.00347368			4.40355	0.00242391			4.38754	-0.00398038
4.38263	-0.00347833			4.40683	0.00234286			4.39081	-0.00403125
4.3859	-0.00348259			4.4101	0.00227695			4.39409	-0.00408124
4.38918	-0.00348633			4.41338	0.00223559			4.39737	-0.00413006
4.39246	-0.00348963			4.41666	0.00222673			4.40064	-0.00417699
4.39573	-0.00349275			4.41993	0.00225035			4.40392	-0.00422074
4.39901	-0.00349597			4.42321	0.00229825			4.40719	-0.00425943
4.40228	-0.00349953			4.42648	0.00235922			4.41047	-0.00429083
4.40556	-0.00350342			4.42976	0.00242403			4.41375	-0.00431265
4.40884	-0.00350739			4.43304	0.00248745			4.41702	-0.00432261
4.41211	-0.00351104			4.43631	0.0025478			4.4203	-0.0043186
4.41539	-0.00351402			4.43959	0.00260558			4.42357	-0.00429913
4.41866	-0.00351612			4.44286	0.00266185			4.42685	-0.00426372
4.42194	-0.00351727			4.44614	0.0027169			4.43013	-0.00421277
4.42522	-0.00351752			4.44942	0.00276913			4.4334	-0.00414765
4.42849	-0.00351709			4.45269	0.00281368			4.43668	-0.004071
4.43177	-0.0035163			4.45597	0.00284124			4.43995	-0.00398655
4.43504	-0.00351542			4.45924	0.00283885			4.44323	-0.00389816
4.43832	-0.00351449			4.46252	0.00279456			4.44651	-0.00380882
4.44159	-0.00351344			4.46579	0.00270426			4.44978	-0.0037208
4.44487	-0.00351211			4.46907	0.00257495			4.45306	-0.00363684
4.44815	-0.00351038			4.47235	0.00242076			4.45633	-0.00356163
4.45142	-0.00350812			4.47562	0.00225533			4.45961	-0.00350226
4.4547	-0.00350529			4.4789	0.00208701			4.46289	-0.00346593
4.45797	-0.00350197			4.48217	0.001919			4.46616	-0.00345565
4.46125	-0.00349834			4.48545	0.00175201			4.46944	-0.00346759
4.46453	-0.00349468			4.48873	0.00158637			4.47271	-0.00349352
4.4678	-0.0034913			4.492	0.00142259			4.47599	-0.00352636
4.47108	-0.00348848			4.49528	0.00126082			4.47926	-0.00356335
4.47435	-0.0034864			4.49855	0.00110066			4.48254	-0.0036046
4.47763	-0.00348502			4.50183	0.000941551			4.48582	-0.00365027
4.48091	-0.00348412			4.50511	0.000783797			4.48909	-0.00369947
4.48418	-0.00348336			4.50838	0.00063004			4.49237	-0.00375099
4.48746	-0.00348244			4.51166	0.000486328			4.49564	-0.00380402
4.49073	-0.00348125			4.51493	0.0003615			4.49892	-0.00385804
4.49401	-0.00347992			4.51821	0.000264033			4.5022	-0.00391254
4.49729	-0.00347872			4.52149	0.000197369			4.50547	-0.00396674
4.50056	-0.00347792			4.52476	0.000156354			4.50875	-0.00401944
4.50384	-0.00347761			4.52804	0.000127638			4.51202	-0.00406905
4.50711	-0.00347759			4.53131	9.50481e-05			4.5153	-0.00411418
4.51039	-0.00347754			4.53459	4.71363e-05			4.51858	-0.00415438
4.51366	-0.00347721			4.53786	-1.82188e-05			4.52185	-0.00419027
4.51694	-0.00347656			4.54114	-9.51398e-05			4.52513	-0.00422295
4.52022	-0.00347553			4.54442	-0.000175045			4.5284	-0.00425344
4.52349	-0.00347403			4.54769	-0.000251439			4.53168	-0.00428273
4.52677	-0.00347191			4.55097	-0.000321636			4.53496	-0.0043119
4.53004	-0.00346919			4.55424	-0.00038597			4.53823	-0.00434215
4.53332	-0.00346606			4.55752	-0.000446303			4.54151	-0.0043745
4.5366	-0.00346286			4.5608	-0.000504878			4.54478	-0.00440925
4.53987	-0.00345991			4.56407	-0.000563557			4.54806	-0.00444559
4.54315	-0.00345735			4.56735	-0.000623333			4.55133	-0.0044818
4.54642	-0.00345513			4.57062	-0.000684321			4.55461	-0.00451603
4.5497	-0.00345315			4.5739	-0.00074618			4.55789	-0.00454717
4.55298	-0.00345139			4.57718	-0.000808471			4.56116	-0.0045751
4.55625	-0.00344995			4.58045	-0.000870514			4.56444	-0.00460004
4.55953	-0.00344891			4.58373	-0.00093094			4.56771	-0.00462092
4.5628	-0.00344821			4.587	-0.000987702			4.57099	-0.00463385
4.56608	-0.00344768			4.59028	-0.00103885			4.57427	-0.00463232
4.56936	-0.00344716			4.59356	-0.00108354			4.57754	-0.00461053
4.57263	-0.00344648			4.59683	-0.00112239			4.58082	-0.00456782
4.57591	-0.00344545			4.60011	-0.00115703			4.58409	-0.00451059
4.57918	-0.00344393			4.60338	-0.00118932			4.58737	-0.00445016
4.58246	-0.00344192			4.60666	-0.0012209			4.59065	-0.00439886
4.58574	-0.00343958			4.60994	-0.00125296			4.59392	-0.00436635
4.58901	-0.00343717			4.61321	-0.00128604			4.5972	-0.00435684
4.59229	-0.00343494			4.61649	-0.00131993			4.60047	-0.00436788
4.59556	-0.00343303			4.61976	-0.00135374			4.60375	-0.00439166
4.59884	-0.00343142			4.62304	-0.00138636			4.60703	-0.00441859
4.60211	-0.00343005			4.62631	-0.00141708			4.6103	-0.00444118
4.60539	-0.00342882			4.62959	-0.00144574			4.61358	-0.00445693
4.60867	-0.00342772			4.63287	-0.00147271			4.61685	-0.00446885
4.61194	-0.00342669			4.63614	-0.00149882			4.62013	-0.00448283
4.61522	-0.00342564			4.63942	-0.00152541			4.6234	-0.00450346
4.61849	-0.00342435			4.64269	-0.00155422			4.62668	-0.00453151
4.62177	-0.00342266			4.64597	-0.00158658			4.62996	-0.00456453
4.62505	-0.00342049			4.64925	-0.0016224			4.63323	-0.00459929
4.62832	-0.00341787			4.65252	-0.00165988			4.63651	-0.00463369
4.6316	-0.00341486			4.6558	-0.00169639			4.63978	-0.00466689
4.63487	-0.0034116			4.65907	-0.00172999			4.64306	-0.00469817
4.63815	-0.00340827			4.66235	-0.00176016			4.64634	-0.00472548
4.64143	-0.00340502			4.66563	-0.00178758			4.64961	-0.0047445
4.6447	-0.00340193			4.6689	-0.00181361			4.65289	-0.00474909
4.64798	-0.00339898			4.67218	-0.00183993			4.65616	-0.00473375
4.65125	-0.00339617			4.67545	-0.00186823			4.65944	-0.00469741
4.65453	-0.00339356			4.67873	-0.00189984			4.66272	-0.00464564
4.65781	-0.00339132			4.68201	-0.00193512			4.66599	-0.00458927
4.66108	-0.00338959			4.68528	-0.00197309			4.66927	-0.00454023
4.66436	-0.00338841			4.68856	-0.0020117			4.67254	-0.0045075
4.66763	-0.00338768			4.69183	-0.00204854			4.67582	-0.00449474
4.67091	-0.00338717			4.69511	-0.00208154			4.6791	-0.00450029
4.67418	-0.00338669			4.69838	-0.00210957			4.68237	-0.00451916
4.67746	-0.00338613			4.70166	-0.00213267			4.68565	-0.00454582
4.68074	-0.00338553			4.70494	-0.00215171			4.68892	-0.00457595
4.68401	-0.00338502			4.70821	-0.00216781			4.6922	-0.00460667
4.68729	-0.00338477			4.71149	-0.0021819			4.69548	-0.00463632
4.69056	-0.0033849			4.71476	-0.00219478			4.69875	-0.00466418
4.69384	-0.00338546			4.71804	-0.0022074			4.70203	-0.00469019
4.69712	-0.00338641			4.72132	-0.00222098			4.7053	-0.00471463
4.70039	-0.00338766			4.72459	-0.00223672			4.70858	-0.00473793
4.70367	-0.00338917			4.72787	-0.00225526			4.71185	-0.00476064
4.70694	-0.0033909			4.73114	-0.0022761			4.71513	-0.00478318
4.71022	-0.0033928			4.73442	-0.0022977			4.71841	-0.00480539
4.7135	-0.00339478			4.7377	-0.00231818			4.72168	-0.00482587
4.71677	-0.00339677			4.74097	-0.00233622			4.72496	-0.00484191
4.72005	-0.00339871			4.74425	-0.00235145			4.72823	-0.00485084
4.72332	-0.00340061			4.74752	-0.00236428			4.73151	-0.00485224
4.7266	-0.00340247			4.7508	-0.00237549			4.73479	-0.00484927
4.72988	-0.00340429			4.75408	-0.00238583			4.73806	-0.00484733
4.73315	-0.00340595			4.75735	-0.0023956			4.74134	-0.0048512
4.73643	-0.00340736			4.76063	-0.0024046			4.74461	-0.00486313
4.7397	-0.00340851			4.7639	-0.0024124			4.74789	-0.00488263
4.74298	-0.00340955			4.76718	-0.00241878			4.75117	-0.00490748
4.74625	-0.00341063			4.77045	-0.00242394			4.75444	-0.00493469
4.74953	-0.00341183			4.77373	-0.00242808			4.75772	-0.00496154
4.75281	-0.00341308			4.77701	-0.00243093			4.76099	-0.00498649
4.75608	-0.00341427			4.78028	-0.00243177			4.76427	-0.00500936
4.75936	-0.00341531			4.78356	-0.00242998			4.76755	-0.00503096
4.76263	-0.00341611			4.78683	-0.00242558			4.77082	-0.00505234
4.76591	-0.00341665			4.79011	-0.00241949			4.7741	-0.00507449
4.76919	-0.00341694			4.79339	-0.00241327			4.77737	-0.00509818
4.77246	-0.00341697			4.79666	-0.00240863			4.78065	-0.00512395
4.77574	-0.00341672			4.79994	-0.0024065			4.78392	-0.00515187
4.77901	-0.00341616			4.80321	-0.00240647			4.7872	-0.00518145
4.78229	-0.00341525			4.80649	-0.002407			4.79048	-0.00521159
4.78557	-0.00341408			4.80977	-0.00240628			4.79375	-0.00524098
4.78884	-0.00341274			4.81304	-0.00240311			4.79703	-0.00526833
4.79212	-0.00341137			4.81632	-0.00239694			4.8003	-0.0052929
4.79539	-0.00341001			4.81959	-0.00238763			4.80358	-0.00531454
4.79867	-0.00340863			4.82287	-0.00237526			4.80686	-0.00533378
4.80195	-0.00340719			4.82615	-0.00236007			4.81013	-0.00535169
4.80522	-0.00340572			4.82942	-0.00234257			4.81341	-0.00536954
4.8085	-0.00340442			4.8327	-0.0023237			4.81668	-0.00538841
4.81177	-0.00340351			4.83597	-0.00230472			4.81996	-0.00540876
4.81505	-0.00340315			4.83925	-0.00228692			4.82324	-0.00543038
4.81832	-0.0034034			4.84252	-0.00227125			4.82651	-0.0054523
4.8216	-0.00340418			4.8458	-0.00225797			4.82979	-0.00547286
4.82488	-0.00340527			4.84908	-0.00224626			4.83306	-0.00549006
4.82815	-0.0034064			4.85235	-0.00223447			4.83634	-0.00550239
4.83143	-0.00340738			4.85563	-0.00222084			4.83962	-0.00550932
4.8347	-0.00340815			4.8589	-0.00220446			4.84289	-0.00551052
4.83798	-0.00340873			4.86218	-0.00218543			4.84617	-0.00550391
4.84126	-0.00340921			4.86546	-0.00216459			4.84944	-0.00548432
4.84453	-0.00340959			4.86873	-0.00214307			4.85272	-0.00544486
4.84781	-0.00340986			4.87201	-0.00212187			4.85599	-0.00538121
4.85108	-0.00341			4.87528	-0.00210172			4.85927	-0.00529497
4.85436	-0.00341001			4.87856	-0.00208315			4.86255	-0.00519257
4.85764	-0.00340985			4.88184	-0.00206667			4.86582	-0.00508115
4.86091	-0.00340946			4.88511	-0.00205301			4.8691	-0.0049657
4.86419	-0.00340877			4.88839	-0.00204318			4.87237	-0.004849
4.86746	-0.00340782			4.89166	-0.00203824			4.87565	-0.00473296
4.87074	-0.00340672			4.89494	-0.00203858			4.87893	-0.00461937
4.87402	-0.0034056			4.89822	-0.00204328			4.8822	-0.00450978
4.87729	-0.00340442			4.90149	-0.00205014			4.88548	-0.00440509
4.88057	-0.00340298			4.90477	-0.00205663			4.88875	-0.00430535
4.88384	-0.00340101			4.90804	-0.00206109			4.89203	-0.00421009
4.88712	-0.00339841			4.91132	-0.00206328			4.89531	-0.00411892
4.8904	-0.00339529			4.9146	-0.00206421			4.89858	-0.00403183
4.89367	-0.00339185			4.91787	-0.00206538			4.90186	-0.0039491
4.89695	-0.00338826			4.92115	-0.00206785			4.90513	-0.00387126
4.90022	-0.00338463			4.92442	-0.00207161			4.90841	-0.00379955
4.9035	-0.00338103			4.9277	-0.00207561			4.91169	-0.00373628
4.90677	-0.00337766			4.93097	-0.00207852			4.91496	-0.00368458
4.91005	-0.00337473			4.93425	-0.00207972			4.91824	-0.00364712
4.91333	-0.00337247			4.93753	-0.00207968			4.92151	-0.00362404
4.9166	-0.00337093			4.9408	-0.00207966			4.92479	-0.00361091
4.91988	-0.00336993			4.94408	-0.00208114			4.92806	-0.00359849
4.92315	-0.00336909			4.94735	-0.00208537			4.93134	-0.00357607
4.92643	-0.00336801			4.95063	-0.0020933			4.93462	-0.00353759
4.92971	-0.00336643			4.95391	-0.00210581			4.93789	-0.00348604
4.93298	-0.00336437			4.95718	-0.00212386			4.94117	-0.00343253
4.93626	-0.00336203			4.96046	-0.00214769			4.94444	-0.00339111
4.93953	-0.00335963			4.96373	-0.00217573			4.94772	-0.0033721
4.94281	-0.00335732			4.96701	-0.00220452			4.951	-0.00337637
4.94609	-0.00335517			4.97029	-0.00223061			4.95427	-0.00339367
4.94936	-0.0033532			4.97356	-0.00225265			4.95755	-0.00340731
4.95264	-0.00335151			4.97684	-0.00227153			4.96082	-0.00340281
4.95591	-0.00335021			4.98011	-0.00228866			4.9641	-0.00337455
4.95919	-0.00334941			4.98339	-0.00230431			4.96738	-0.00332582
4.96247	-0.00334912			4.98667	-0.00231716			4.97065	-0.00326392
4.96574	-0.0033492			4.98994	-0.00232533			4.97393	-0.00319506
4.96902	-0.00334951			4.99322	-0.00232806			4.9772	-0.00312268
4.97229	-0.00334992			4.99649	-0.00232648			4.98048	-0.00304818
4.97557	-0.00335042			4.99977	-0.00232306			4.98376	-0.00297238
4.97884	-0.00335105			5.00304	-0.00232037			4.98703	-0.0028962
4.98212	-0.00335178			5.00632	-0.00232023			4.99031	-0.00282056
4.9854	-0.00335252			5.0096	-0.00232317			4.99358	-0.00274606
4.98867	-0.00335305			5.01287	-0.00232851			4.99686	-0.00267292
4.99195	-0.00335327			5.01615	-0.00233513			5.00014	-0.00260112
4.99522	-0.00335314			5.01942	-0.00234249			5.00341	-0.00253057
4.9985	-0.00335273			5.0227	-0.00235075			5.00669	-0.00246139
5.00178	-0.00335212			5.02598	-0.00236021			5.00996	-0.00239394
5.00505	-0.00335139			5.02925	-0.00237072			5.01324	-0.00232881
5.00833	-0.00335058			5.03253	-0.00238175			5.01651	-0.00226663
5.0116	-0.00334968			5.0358	-0.00239277			5.01979	-0.00220794
5.01488	-0.00334856			5.03908	-0.00240347			5.02307	-0.00215298
5.01816	-0.0033471			5.04236	-0.00241358			5.02634	-0.00210179
5.02143	-0.00334523			5.04563	-0.00242274			5.02962	-0.00205405
5.02471	-0.00334298			5.04891	-0.00243054			5.03289	-0.00200894
5.02798	-0.00334047			5.05218	-0.00243685			5.03617	-0.00196523
5.03126	-0.00333778			5.05546	-0.00244206			5.03945	-0.00192165
5.03454	-0.00333491			5.05874	-0.00244717			5.04272	-0.00187744
5.03781	-0.00333179			5.06201	-0.00245334			5.046	-0.0018324
5.04109	-0.00332836			5.06529	-0.00246147			5.04927	-0.00178673
5.04436	-0.00332469			5.06856	-0.00247191			5.05255	-0.00174083
5.04764	-0.00332096			5.07184	-0.00248448			5.05583	-0.00169521
5.05091	-0.00331739			5.07511	-0.00249859			5.0591	-0.00165048
5.05419	-0.0033141			5.07839	-0.00251298			5.06238	-0.0016073
5.05747	-0.00331108			5.08167	-0.00252571			5.06565	-0.0015664
5.06074	-0.00330829			5.08494	-0.00253463			5.06893	-0.00152834
5.06402	-0.00330565			5.08822	-0.0025383			5.07221	-0.00149336
5.06729	-0.00330307			5.09149	-0.00253671			5.07548	-0.00146111
5.07057	-0.00330037			5.09477	-0.00253139			5.07876	-0.00143058
5.07385	-0.00329733			5.09805	-0.00252468			5.08203	-0.00140048
5.07712	-0.00329388			5.10132	-0.00251875			5.08531	-0.00136969
5.0804	-0.00329005			5.1046	-0.00251504			5.08858	-0.00133754
5.08367	-0.00328595			5.10787	-0.00251429			5.09186	-0.00130398
5.08695	-0.00328161			5.11115	-0.00251695			5.09514	-0.00126948
5.09023	-0.00327697			5.11443	-0.00252342			5.09841	-0.00123492
5.0935	-0.00327202			5.1177	-0.00253405			5.10169	-0.00120128
5.09678	-0.00326683			5.12098	-0.00254864			5.10496	-0.00116933
5.10005	-0.00326163			5.12425	-0.00256598			5.10824	-0.00113934
5.10333	-0.00325666			5.12753	-0.00258387			5.11152	-0.00111097
5.10661	-0.00325208			5.13081	-0.00259969			5.11479	-0.00108352
5.10988	-0.00324788			5.13408	-0.00261134			5.11807	-0.00105628
5.11316	-0.00324393			5.13736	-0.00261797			5.12134	-0.00102868
5.11643	-0.00324012			5.14063	-0.00262021			5.12462	-0.00100034
5.11971	-0.00323644			5.14391	-0.00261986			5.1279	-0.000971229
5.12298	-0.00323292			5.14718	-0.00261894			5.13117	-0.000941817
5.12626	-0.00322955			5.15046	-0.0026188			5.13445	-0.000913095
5.12954	-0.00322622			5.15374	-0.00261972			5.13772	-0.00088633
5.13281	-0.00322277			5.15701	-0.00262109			5.141	-0.000862706
5.13609	-0.00321905			5.16029	-0.00262187			5.14428	-0.000842972
5.13936	-0.00321498			5.16356	-0.00262128			5.14755	-0.000827334
5.14264	-0.00321057			5.16684	-0.00261943			5.15083	-0.000815558
5.14592	-0.00320596			5.17012	-0.00261778			5.1541	-0.00080703
5.14919	-0.00320125			5.17339	-0.00261884			5.15738	-0.000800762
5.15247	-0.00319653			5.17667	-0.00262512			5.16065	-0.000795479
5.15574	-0.00319177			5.17994	-0.00263803			5.16393	-0.000790098
5.15902	-0.00318693			5.18322	-0.00265738			5.16721	-0.000784051
5.1623	-0.00318194			5.1865	-0.0026815			5.17048	-0.000777293
5.16557	-0.00317686			5.18977	-0.0027076			5.17376	-0.000769921
5.16885	-0.0031718			5.19305	-0.00273222			5.17703	-0.000761936
5.17212	-0.00316689			5.19632	-0.00275219			5.18031	-0.000753164
5.1754	-0.00316217			5.1996	-0.00276578			5.18359	-0.000743435
5.17868	-0.00315759			5.20288	-0.00277324			5.18686	-0.000732769
5.18195	-0.00315308			5.20615	-0.00277619			5.19014	-0.000721342
5.18523	-0.00314861			5.20943	-0.00277654			5.19341	-0.000709426
5.1885	-0.00314427			5.2127	-0.00277571			5.19669	-0.000697093
5.19178	-0.00314022			5.21598	-0.00277423			5.19997	-0.000684047
5.19506	-0.00313671			5.21926	-0.00277177			5.20324	-0.000669809
5.19833	-0.00313395			5.22253	-0.00276736			5.20652	-0.000654144
5.20161	-0.003132			5.22581	-0.00276007			5.20979	-0.000637207
5.20488	-0.00313072			5.22908	-0.00274957			5.21307	-0.000619335
5.20816	-0.00312989			5.23236	-0.00273624			5.21635	-0.000600702
5.21143	-0.0031293			5.23563	-0.00272084			5.21962	-0.000581374
5.21471	-0.00312889			5.23891	-0.00270421			5.2229	-0.000561485
5.21799	-0.00312858			5.24219	-0.00268727			5.22617	-0.000541273
5.22126	-0.00312829			5.24546	-0.00267126			5.22945	-0.000520957
5.22454	-0.0031279			5.24874	-0.00265786			5.23272	-0.000500618
5.22781	-0.00312734			5.25201	-0.00264885			5.236	-0.00048023
5.23109	-0.00312662			5.25529	-0.00264562			5.23928	-0.000459826
5.23437	-0.00312586			5.25857	-0.00264864			5.24255	-0.000439588
5.23764	-0.00312516			5.26184	-0.00265734			5.24583	-0.000419739
5.24092	-0.00312462			5.26512	-0.0026705			5.2491	-0.000400343
5.24419	-0.00312429			5.26839	-0.00268689			5.25238	-0.000381157
5.24747	-0.00312422			5.27167	-0.00270571			5.25566	-0.000361664
5.25075	-0.00312442			5.27495	-0.00272649			5.25893	-0.000341306
5.25402	-0.00312494			5.27822	-0.00274865			5.26221	-0.000319801
5.2573	-0.00312578			5.2815	-0.00277119			5.26548	-0.000297189
5.26057	-0.00312684			5.28477	-0.00279267			5.26876	-0.000273596
5.26385	-0.00312787			5.28805	-0.00281169			5.27204	-0.00024908
5.26713	-0.00312858			5.29133	-0.00282758			5.27531	-0.000223842
5.2704	-0.00312876			5.2946	-0.00284072			5.27859	-0.00019855
5.27368	-0.00312843			5.29788	-0.00285218			5.28186	-0.000174401
5.27695	-0.00312774			5.30115	-0.00286291			5.28514	-0.000152835
5.28023	-0.00312688			5.30443	-0.0028732			5.28842	-0.00013497
5.2835	-0.00312599			5.3077	-0.00288258			5.29169	-0.00012111
5.28678	-0.00312516			5.31098	-0.00289018			5.29497	-0.000110545
5.29006	-0.00312442			5.31426	-0.0028952			5.29824	-0.000101698
5.29333	-0.00312381			5.31753	-0.00289712			5.30152	-9.25335e-05
5.29661	-0.00312339			5.32081	-0.00289581			5.3048	-8.12461e-05
5.29988	-0.00312328			5.32408	-0.00289134			5.30807	-6.69427e-05
5.30316	-0.00312358			5.32736	-0.00288357			5.31135	-4.97581e-05
5.30644	-0.00312427			5.33064	-0.00287201			5.31462	-3.03425e-05
5.30971	-0.00312527			5.33391	-0.00285589			5.3179	-9.42825e-06
5.31299	-0.00312644			5.33719	-0.0028344			5.32117	1.22505e-05
5.31626	-0.00312769			5.34046	-0.00280715			5.32445	3.39409e-05
5.31954	-0.003129			5.34374	-0.0027747			5.32773	5.49837e-05
5.32282	-0.00313046			5.34702	-0.0027387			5.331	7.49222e-05
5.32609	-0.00313225			5.35029	-0.00270157			5.33428	9.35363e-05
5.32937	-0.00313452			5.35357	-0.00266588			5.33755	0.00011077
5.33264	-0.00313727			5.35684	-0.00263372			5.34083	0.000126654
5.33592	-0.0031403			5.36012	-0.00260624			5.34411	0.000141324
5.3392	-0.00314332			5.3634	-0.00258332			5.34738	0.000155133
5.34247	-0.00314609			5.36667	-0.00256394			5.35066	0.000168696
5.34575	-0.00314848			5.36995	-0.00254695			5.35393	0.000182639
5.34902	-0.00315048			5.37322	-0.00253164			5.35721	0.000197151
5.3523	-0.00315216			5.3765	-0.00251791			5.36049	0.000211754
5.35557	-0.0031537			5.37977	-0.00250575			5.36376	0.000225557
5.35885	-0.00315528			5.38305	-0.0024949			5.36704	0.000237754
5.36213	-0.00315705			5.38633	-0.00248505			5.37031	0.000247926
5.3654	-0.00315906			5.3896	-0.00247634			5.37359	0.000255814
5.36868	-0.00316128			5.39288	-0.00246928			5.37687	0.000261144
5.37195	-0.00316365			5.39615	-0.00246407			5.38014	0.00026396
5.37523	-0.00316609			5.39943	-0.00245994			5.38342	0.000265236
5.37851	-0.00316852			5.40271	-0.0024554			5.38669	0.000266936
5.38178	-0.00317078			5.40598	-0.00244924			5.38997	0.000271077
5.38506	-0.00317278			5.40926	-0.0024411			5.39324	0.000278505
5.38833	-0.00317448			5.41253	-0.00243127			5.39652	0.000288592
5.39161	-0.00317592			5.41581	-0.0024201			5.3998	0.000299947
5.39489	-0.00317712			5.41909	-0.00240764			5.40307	0.000311212
5.39816	-0.00317815			5.42236	-0.00239392			5.40635	0.00032165
5.40144	-0.00317907			5.42564	-0.0023795			5.40962	0.000331258
5.40471	-0.00317999			5.42891	-0.00236565			5.4129	0.000340405
5.40799	-0.00318095			5.43219	-0.0023538			5.41618	0.000348877
5.41127	-0.00318192			5.43547	-0.00234418			5.41945	0.000354887
5.41454	-0.0031828			5.43874	-0.00233509			5.42273	0.000354269
5.41782	-0.00318345			5.44202	-0.00232392			5.426	0.000340477
5.42109	-0.00318379			5.44529	-0.00230884			5.42928	0.000306136
5.42437	-0.00318377			5.44857	-0.00228977			5.43256	0.000246447
5.42764	-0.00318338			5.45184	-0.00226779			5.43583	0.000162653
5.43092	-0.00318266			5.45512	-0.00224406			5.43911	6.29359e-05
5.4342	-0.00318169			5.4584	-0.0022198			5.44238	-3.96562e-05
5.43747	-0.00318057			5.46167	-0.00219671			5.44566	-0.000130759
5.44075	-0.00317942			5.46495	-0.00217724			5.44894	-0.000198659
5.44402	-0.00317833			5.46822	-0.00216412			5.45221	-0.000237745
5.4473	-0.00317731			5.4715	-0.00215932			5.45549	-0.000249777
5.45058	-0.00317629			5.47478	-0.00216277			5.45876	-0.000241694
5.45385	-0.00317514			5.47805	-0.00217212			5.46204	-0.000221538
5.45713	-0.0031738			5.48133	-0.00218387			5.46531	-0.000195463
5.4604	-0.00317229			5.4846	-0.00219502			5.46859	-0.000167092
5.46368	-0.00317076			5.48788	-0.00220386			5.47187	-0.000138309
5.46696	-0.00316937			5.49116	-0.00220983			5.47514	-0.000110151
5.47023	-0.00316824			5.49443	-0.00221266			5.47842	-8.33529e-05
5.47351	-0.00316736			5.49771	-0.00221225			5.48169	-5.87106e-05
5.47678	-0.00316666			5.50098	-0.00220877			5.48497	-3.72151e-05
5.48006	-0.00316602			5.50426	-0.00220269			5.48825	-1.97756e-05
5.48334	-0.00316537			5.50754	-0.00219474			5.49152	-6.73131e-06
5.48661	-0.00316469			5.51081	-0.00218572			5.4948	2.30912e-06
5.48989	-0.00316394			5.51409	-0.00217648			5.49807	8.16698e-06
5.49316	-0.00316303			5.51736	-0.00216794			5.50135	1.17842e-05
5.49644	-0.00316184			5.52064	-0.00216091			5.50463	1.4258e-05
5.49972	-0.00316025			5.52392	-0.00215575			5.5079	1.68831e-05
5.50299	-0.0031582			5.52719	-0.00215232			5.51118	2.08079e-05
5.50627	-0.0031558			5.53047	-0.00215012			5.51445	2.65113e-05
5.50954	-0.00315333			5.53374	-0.00214861			5.51773	3.35832e-05
5.51282	-0.00315109			5.53702	-0.00214746			5.52101	4.10811e-05
5.51609	-0.00314932			5.54029	-0.00214665			5.52428	4.79425e-05
5.51937	-0.00314804			5.54357	-0.00214657			5.52756	5.29328e-05
5.52265	-0.00314708			5.54685	-0.00214785			5.53083	5.38986e-05
5.52592	-0.00314621			5.55012	-0.00215093			5.53411	4.67284e-05
5.5292	-0.0031453			5.5534	-0.00215585			5.53738	2.56254e-05
5.53247	-0.00314427			5.55667	-0.0021623			5.54066	-1.34689e-05
5.53575	-0.00314306			5.55995	-0.00216998			5.54394	-6.78383e-05
5.53903	-0.00314167			5.56323	-0.00217877			5.54721	-0.000126701
5.5423	-0.00314016			5.5665	-0.00218856			5.55049	-0.000176893
5.54558	-0.00313874			5.56978	-0.00219907			5.55376	-0.000210736
5.54885	-0.00313766			5.57305	-0.00221002			5.55704	-0.000228706
5.55213	-0.00313718			5.57633	-0.00222121			5.56032	-0.000235957
5.55541	-0.00313731			5.57961	-0.00223231			5.56359	-0.000237752
5.55868	-0.00313785			5.58288	-0.00224264			5.56687	-0.000237343
5.56196	-0.00313851			5.58616	-0.00225153			5.57014	-0.000236076
5.56523	-0.00313908			5.58943	-0.00225911			5.57342	-0.000234168
5.56851	-0.00313952			5.59271	-0.00226638			5.5767	-0.000231439
5.57179	-0.00313993			5.59599	-0.00227452			5.57997	-0.000227795
5.57506	-0.00314045			5.59926	-0.00228423			5.58325	-0.000223426
5.57834	-0.00314117			5.60254	-0.00229556			5.58652	-0.0002187
5.58161	-0.00314207			5.60581	-0.00230833			5.5898	-0.000213921
5.58489	-0.00314306			5.60909	-0.00232237			5.59308	-0.000209227
5.58816	-0.00314395			5.61236	-0.00233761			5.59635	-0.000204762
5.59144	-0.00314456			5.61564	-0.00235403			5.59963	-0.000201091
5.59472	-0.00314477			5.61892	-0.00237163			5.6029	-0.000199508
5.59799	-0.0031445			5.62219	-0.00239041			5.60618	-0.000201816
5.60127	-0.00314379			5.62547	-0.00241021			5.60946	-0.000209226
5.60454	-0.00314279			5.62874	-0.00243045			5.61273	-0.000220824
5.60782	-0.00314169			5.63202	-0.00245008			5.61601	-0.000233063
5.6111	-0.00314059			5.6353	-0.00246775			5.61928	-0.000241483
5.61437	-0.00313949			5.63857	-0.00248207			5.62256	-0.000243619
5.61765	-0.00313823			5.64185	-0.00249174			5.62583	-0.000240407
5.62092	-0.00313665			5.64512	-0.00249588			5.62911	-0.000235203
5.6242	-0.00313465			5.6484	-0.00249447			5.63239	-0.000232231
5.62748	-0.00313237			5.65168	-0.00248872			5.63566	-0.00023563
5.63075	-0.0031301			5.65495	-0.00248086			5.63894	-0.000248138
5.63403	-0.00312817			5.65823	-0.00247332			5.64221	-0.000268861
5.6373	-0.00312684			5.6615	-0.00246787			5.64549	-0.000292322
5.64058	-0.0031262			5.66478	-0.00246523			5.64877	-0.000311272
5.64386	-0.0031262			5.66806	-0.00246537			5.65204	-0.000321374
5.64713	-0.00312669			5.67133	-0.00246816			5.65532	-0.000323057
5.65041	-0.00312757			5.67461	-0.00247391			5.65859	-0.000319387
5.65368	-0.00312876			5.67788	-0.00248314			5.66187	-0.000313425
5.65696	-0.00313016			5.68116	-0.00249582			5.66515	-0.000307449
5.66023	-0.00313163			5.68443	-0.00251089			5.66842	-0.0003039
5.66351	-0.00313302			5.68771	-0.00252647			5.6717	-0.000306448
5.66679	-0.00313431			5.69099	-0.00254031			5.67497	-0.000319955
5.67006	-0.00313556			5.69426	-0.00255051			5.67825	-0.000348823
5.67334	-0.00313686			5.69754	-0.002556			5.68153	-0.000394225
5.67661	-0.00313826			5.70081	-0.0025568			5.6848	-0.000451941
5.67989	-0.00313975			5.70409	-0.00255393			5.68808	-0.000512365
5.68317	-0.00314125			5.70737	-0.002549			5.69135	-0.000563702
5.68644	-0.00314268			5.71064	-0.00254347			5.69463	-0.000597398
5.68972	-0.00314397			5.71392	-0.00253811			5.6979	-0.000611794
5.69299	-0.00314505			5.71719	-0.00253304			5.70118	-0.000611154
5.69627	-0.00314586			5.72047	-0.00252826			5.70446	-0.000601853
5.69955	-0.0031463			5.72375	-0.00252419			5.70773	-0.000589038
5.70282	-0.0031463			5.72702	-0.00252177			5.71101	-0.000575613
5.7061	-0.00314582			5.7303	-0.0025218			5.71428	-0.000562765
5.70937	-0.00314487			5.73357	-0.0025241			5.71756	-0.000550866
5.71265	-0.0031435			5.73685	-0.00252718			5.72084	-0.000540041
5.71593	-0.00314186			5.74013	-0.0025287			5.72411	-0.000530369
5.7192	-0.00314014			5.7434	-0.00252673			5.72739	-0.000521855
5.72248	-0.00313846			5.74668	-0.00252084			5.73066	-0.000514414
5.72575	-0.00313683			5.74995	-0.00251247			5.73394	-0.000507999
5.72903	-0.00313519			5.75323	-0.00250411			5.73722	-0.000502657
5.7323	-0.00313342			5.7565	-0.00249827			5.74049	-0.00049848
5.73558	-0.00313151			5.75978	-0.00249656			5.74377	-0.000495373
5.73886	-0.00312961			5.76306	-0.0024992			5.74704	-0.000492962
5.74213	-0.00312798			5.76633	-0.00250518			5.75032	-0.000490832
5.74541	-0.00312689			5.76961	-0.00251318			5.7536	-0.000488914
5.74868	-0.00312658			5.77288	-0.00252258			5.75687	-0.000487545
5.75196	-0.00312719			5.77616	-0.00253364			5.76015	-0.000487065
5.75524	-0.00312881			5.77944	-0.00254739			5.76342	-0.000487487
5.75851	-0.00313145			5.78271	-0.00256511			5.7667	-0.000488469
5.76179	-0.003135			5.78599	-0.00258773			5.76997	-0.00048957
5.76506	-0.00313919			5.78926	-0.00261515			5.77325	-0.000490449
5.76834	-0.00314366			5.79254	-0.00264617			5.77653	-0.000490871
5.77162	-0.00314804			5.79582	-0.00267938			5.7798	-0.000490675
5.77489	-0.00315209			5.79909	-0.0027141			5.78308	-0.000489776
5.77817	-0.0031556			5.80237	-0.00275057			5.78635	-0.000488062
5.78144	-0.0031584			5.80564	-0.00278932			5.78963	-0.000485163
5.78472	-0.00316036			5.80892	-0.00283046			5.79291	-0.000480428
5.788	-0.00316144			5.8122	-0.00287334			5.79618	-0.000473277
5.79127	-0.00316183			5.81547	-0.00291683			5.79946	-0.000463632
5.79455	-0.00316183			5.81875	-0.00295959			5.80273	-0.000451993
5.79782	-0.00316175			5.82202	-0.00300031			5.80601	-0.000439151
5.8011	-0.00316176			5.8253	-0.00303777			5.80929	-0.0004258
5.80438	-0.00316181			5.82858	-0.00307101			5.81256	-0.000412283
5.80765	-0.00316167			5.83185	-0.00309951			5.81584	-0.000398646
5.81093	-0.00316108			5.83513	-0.0031233			5.81911	-0.000384862
5.8142	-0.00315996			5.8384	-0.00314302			5.82239	-0.000371106
5.81748	-0.00315846			5.84168	-0.00315953			5.82567	-0.000357767
5.82075	-0.00315686			5.84495	-0.00317328			5.82894	-0.000345326
5.82403	-0.00315549			5.84823	-0.00318387			5.83222	-0.000334295
5.82731	-0.00315464			5.85151	-0.00319009			5.83549	-0.000325157
5.83058	-0.00315447			5.85478	-0.00319061			5.83877	-0.00031818
5.83386	-0.00315491			5.85806	-0.00318485			5.84204	-0.000313109
5.83713	-0.00315565			5.86133	-0.00317317			5.84532	-0.000309117
5.84041	-0.00315629			5.86461	-0.00315648			5.8486	-0.000305331
5.84369	-0.00315652			5.86789	-0.00313568			5.85187	-0.000301512
5.84696	-0.00315627			5.87116	-0.00311136			5.85515	-0.000298246
5.85024	-0.00315563			5.87444	-0.00308384			5.85842	-0.000296518
5.85351	-0.00315477			5.87771	-0.00305327			5.8617	-0.000296979
5.85679	-0.00315384			5.88099	-0.0030198			5.86498	-0.000299344
5.86007	-0.00315302			5.88427	-0.00298371			5.86825	-0.000302397
5.86334	-0.00315251			5.88754	-0.00294556			5.87153	-0.000304687
5.86662	-0.00315247			5.89082	-0.00290605			5.8748	-0.000305359
5.86989	-0.00315284			5.89409	-0.00286576			5.87808	-0.000304452
5.87317	-0.0031532			5.89737	-0.00282489			5.88136	-0.000302597
5.87645	-0.00315296			5.90065	-0.00278339			5.88463	-0.000300572
5.87972	-0.00315173			5.90392	-0.00274131			5.88791	-0.00029908
5.883	-0.00314957			5.9072	-0.00269905			5.89118	-0.000298683
5.88627	-0.00314701			5.91047	-0.00265746			5.89446	-0.000299715
5.88955	-0.0031447			5.91375	-0.0026175			5.89774	-0.000302187
5.89282	-0.00314315			5.91702	-0.00257975			5.90101	-0.000305858
5.8961	-0.00314267			5.9203	-0.00254393			5.90429	-0.000310473
5.89938	-0.00314329			5.92358	-0.00250896			5.90756	-0.000315822
5.90265	-0.00314479			5.92685	-0.00247341			5.91084	-0.000321612
5.90593	-0.0031467			5.93013	-0.00243635			5.91412	-0.000327373
5.9092	-0.00314844			5.9334	-0.00239775			5.91739	-0.000332609
5.91248	-0.00314959			5.93668	-0.00235846			5.92067	-0.000337138
5.91576	-0.00314996			5.93996	-0.00231984			5.92394	-0.000341261
5.91903	-0.00314967			5.94323	-0.00228346			5.92722	-0.000345552
5.92231	-0.00314896			5.94651	-0.00225082			5.93049	-0.000350384
5.92558	-0.00314807			5.94978	-0.00222284			5.93377	-0.000355562
5.92886	-0.00314712			5.95306	-0.00219883			5.93705	-0.000360499
5.93214	-0.00314609			5.95634	-0.00217622			5.94032	-0.000364747
5.93541	-0.00314483			5.95961	-0.00215181			5.9436	-0.000368251
5.93869	-0.00314316			5.96289	-0.00212363			5.94687	-0.000371219
5.94196	-0.00314096			5.96616	-0.0020918			5.95015	-0.000373751
5.94524	-0.00313822			5.96944	-0.00205796			5.95343	-0.000375565
5.94852	-0.00313502			5.97272	-0.00202414			5.9567	-0.000376213
5.95179	-0.00313145			5.97599	-0.00199218			5.95998	-0.000375714
5.95507	-0.00312758			5.97927	-0.00196347			5.96325	-0.000374946
5.95834	-0.00312344			5.98254	-0.00193896			5.96653	-0.000375302
5.96162	-0.00311908			5.98582	-0.00191926			5.96981	-0.000377902
5.96489	-0.00311458			5.98909	-0.00190487			5.97308	-0.000383159
5.96817	-0.00311009			5.99237	-0.00189626			5.97636	-0.000391061
5.97145	-0.0031058			5.99565	-0.00189341			5.97963	-0.000401792
5.97472	-0.00310199			5.99892	-0.00189537			5.98291	-0.000416007
5.978	-0.00309889			6.0022	-0.00190042			5.98619	-0.000434526
5.98127	-0.00309661			6.00547	-0.00190679			5.98946	-0.000457786
5.98455	-0.00309508			6.00875	-0.00191297			5.99274	-0.000485387
5.98783	-0.00309407			6.01203	-0.00191767			5.99601	-0.000515972
5.9911	-0.0030932			6.0153	-0.00191979			5.99929	-0.000547489
5.99438	-0.00309211			6.01858	-0.00191847			6.00256	-0.000577883
5.99765	-0.00309053			6.02185	-0.00191304			6.00584	-0.00060595
6.00093	-0.00308835			6.02513	-0.00190315			6.00912	-0.00063174
6.00421	-0.00308557			6.02841	-0.00188912			6.01239	-0.000656043
6.00748	-0.00308229			6.03168	-0.00187221			6.01567	-0.00067972
6.01076	-0.00307864			6.03496	-0.0018544			6.01894	-0.000703297
6.01403	-0.00307489			6.03823	-0.00183767			6.02222	-0.000726774
6.01731	-0.00307133			6.04151	-0.00182313			6.0255	-0.000749607
6.02059	-0.00306821			6.04479	-0.00181068			6.02877	-0.000771024
6.02386	-0.0030656			6.04806	-0.00179952			6.03205	-0.000790433
6.02714	-0.00306337			6.05134	-0.001789			6.03532	-0.000807714
6.03041	-0.00306125			6.05461	-0.0017792			6.0386	-0.0008231
6.03369	-0.00305898			6.05789	-0.00177095			6.04188	-0.000836738
6.03696	-0.00305646			6.06116	-0.00176528			6.04515	-0.000848497
6.04024	-0.00305379			6.06444	-0.00176279			6.04843	-0.000857917
6.04352	-0.00305117			6.06772	-0.00176304			6.0517	-0.000864383
6.04679	-0.00304882			6.07099	-0.00176454			6.05498	-0.000867408
6.05007	-0.00304687			6.07427	-0.00176554			6.05826	-0.000867035
6.05334	-0.00304534			6.07754	-0.00176488			6.06153	-0.000864291
6.05662	-0.00304409			6.08082	-0.00176232			6.06481	-0.000861358
6.0599	-0.00304296			6.0841	-0.00175833			6.06808	-0.000861064
6.06317	-0.00304193			6.08737	-0.00175364			6.07136	-0.000865511
6.06645	-0.0030411			6.09065	-0.00174879			6.07463	-0.000874319
6.06972	-0.00304069			6.09392	-0.00174391			6.07791	-0.000883998
6.073	-0.0030409			6.0972	-0.0017389			6.08119	-0.00088982
6.07628	-0.00304187			6.10048	-0.00173361			6.08446	-0.000888954
6.07955	-0.00304356			6.10375	-0.00172796			6.08774	-0.00088185
6.08283	-0.00304575			6.10703	-0.001722			6.09101	-0.000870947
6.0861	-0.00304814			6.1103	-0.00171589			6.09429	-0.000858662
6.08938	-0.00305043			6.11358	-0.00170988			6.09757	-0.000846475
6.09266	-0.00305252			6.11686	-0.00170418			6.10084	-0.000835135
6.09593	-0.00305451			6.12013	-0.00169893			6.10412	-0.000825138
6.09921	-0.00305655			6.12341	-0.0016943			6.10739	-0.000816934
6.10248	-0.00305871			6.12668	-0.00169064			6.11067	-0.000810772
6.10576	-0.00306091			6.12996	-0.0016884			6.11395	-0.00080643
6.10904	-0.00306294			6.13324	-0.0016876			6.11722	-0.000803187
6.11231	-0.00306458			6.13651	-0.00168759			6.1205	-0.000800098
6.11559	-0.00306567			6.13979	-0.00168731			6.12377	-0.000796315
6.11886	-0.00306615			6.14306	-0.00168575			6.12705	-0.000791244
6.12214	-0.0030661			6.14634	-0.00168203			6.13033	-0.000784597
6.12541	-0.00306564			6.14961	-0.00167521			6.1336	-0.000776421
6.12869	-0.00306497			6.15289	-0.00166453			6.13688	-0.000767053
6.13197	-0.00306427			6.15617	-0.00165003			6.14015	-0.00075696
6.13524	-0.00306366			6.15944	-0.00163279			6.14343	-0.000746551
6.13852	-0.0030632			6.16272	-0.00161438			6.1467	-0.000736114
6.14179	-0.00306289			6.16599	-0.00159612			6.14998	-0.00072592
6.14507	-0.00306269			6.16927	-0.00157859			6.15326	-0.0007163
6.14835	-0.00306259			6.17255	-0.00156164			6.15653	-0.000707598
6.15162	-0.0030626			6.17582	-0.00154442			6.15981	-0.000700049
6.1549	-0.00306277			6.1791	-0.00152561			6.16308	-0.000693704
6.15817	-0.00306314			6.18237	-0.00150382			6.16636	-0.000688383
6.16145	-0.00306373			6.18565	-0.00147813			6.16964	-0.000683666
6.16473	-0.00306444			6.18893	-0.00144872			6.17291	-0.000678985
6.168	-0.00306506			6.1922	-0.00141696			6.17619	-0.000673759
6.17128	-0.00306531			6.19548	-0.00138506			6.17946	-0.00066751
6.17455	-0.00306499			6.19875	-0.00135532			6.18274	-0.000659996
6.17783	-0.00306401			6.20203	-0.0013295			6.18602	-0.000651373
6.18111	-0.0030624			6.20531	-0.00130841			6.18929	-0.000642249
6.18438	-0.00306029			6.20858	-0.00129174			6.19257	-0.000633458
6.18766	-0.00305787			6.21186	-0.00127841			6.19584	-0.000625738
6.19093	-0.00305538			6.21513	-0.00126733			6.19912	-0.000619492
6.19421	-0.00305307			6.21841	-0.00125786			6.2024	-0.000614762
6.19748	-0.00305119			6.22168	-0.00124983			6.20567	-0.000611359
6.20076	-0.00304993			6.22496	-0.00124323			6.20895	-0.000609074
6.20404	-0.0030494			6.22824	-0.00123792			6.21222	-0.000607755
6.20731	-0.00304958			6.23151	-0.00123386			6.2155	-0.000607101
6.21059	-0.00305032			6.23479	-0.0012314			6.21878	-0.000606324
6.21386	-0.00305135			6.23806	-0.00123132			6.22205	-0.000604198
6.21714	-0.00305233			6.24134	-0.00123465			6.22533	-0.000599725
6.22042	-0.00305298			6.24462	-0.0012421			6.2286	-0.000592932
6.22369	-0.00305317			6.24789	-0.00125355			6.23188	-0.000584955
6.22697	-0.00305292			6.25117	-0.00126768			6.23515	-0.000577301
6.23024	-0.00305241			6.25444	-0.00128233			6.23843	-0.000571025
6.23352	-0.00305183			6.25772	-0.00129512			6.24171	-0.00056645
6.2368	-0.00305129			6.261	-0.00130397			6.24498	-0.000563457
6.24007	-0.00305082			6.26427	-0.00130728			6.24826	-0.000561867
6.24335	-0.00305039			6.26755	-0.00130425			6.25153	-0.000561464
6.24662	-0.0030501			6.27082	-0.00129511			6.25481	-0.000561768
6.2499	-0.00305009			6.2741	-0.00128119			6.25809	-0.00056201
6.25318	-0.00305053			6.27738	-0.00126443			6.26136	-0.000561503
6.25645	-0.00305151			6.28065	-0.001247			6.26464	-0.00056008
6.25973	-0.00305308			6.28393	-0.00123098			6.26791	-0.000558183
6.263	-0.00305528			6.2872	-0.00121795			6.27119	-0.000556516
6.26628	-0.00305808			6.29048	-0.00120848			6.27447	-0.000555453
6.26955	-0.00306144			6.29375	-0.00120176			6.27774	-0.000554652
6.27283	-0.00306525			6.29703	-0.00119614			6.28102	-0.000553266
6.27611	-0.00306933			6.30031	-0.00119023			6.28429	-0.000550566
6.27938	-0.00307349			6.30358	-0.00118384			6.28757	-0.000546428
6.28266	-0.00307748			6.30686	-0.00117786			6.29085	-0.00054136
6.28593	-0.00308109			6.31013	-0.00117353			6.29412	-0.000536263
6.28921	-0.00308421			6.31341	-0.00117168			6.2974	-0.000532077
6.29249	-0.00308685			6.31669	-0.00117244			6.30067	-0.000529378
6.29576	-0.00308912			6.31996	-0.00117542			6.30395	-0.000528124
6.29904	-0.0030912			6.32324	-0.00117993			6.30722	-0.000527731
6.30231	-0.0030933			6.32651	-0.00118512			6.3105	-0.000527445
6.30559	-0.00309558			6.32979	-0.00119022			6.31378	-0.000526731
6.30887	-0.00309808			6.33307	-0.00119476			6.31705	-0.000525494
6.31214	-0.00310061			6.33634	-0.00119871			6.32033	-0.000524049
6.31542	-0.00310285			6.33962	-0.0012024			6.3236	-0.000522888
6.31869	-0.00310451			6.34289	-0.00120628			6.32688	-0.000522358
6.32197	-0.00310545			6.34617	-0.00121052			6.33016	-0.000522425
6.32525	-0.00310574			6.34945	-0.00121476			6.33343	-0.000522681
6.32852	-0.00310556			6.35272	-0.00121804			6.33671	-0.000522513
6.3318	-0.00310522			6.356	-0.00121912			6.33998	-0.000521276
6.33507	-0.00310504			6.35927	-0.00121709			6.34326	-0.000518454
6.33835	-0.00310534			6.36255	-0.00121161			6.34654	-0.000513825
6.34162	-0.00310629			6.36582	-0.00120278			6.34981	-0.000507539
6.3449	-0.00310786			6.3691	-0.00119077			6.35309	-0.000499976
6.34818	-0.00310987			6.37238	-0.00117578			6.35636	-0.000491506
6.35145	-0.0031121			6.37565	-0.00115836			6.35964	-0.000482303
6.35473	-0.00311441			6.37893	-0.00113968			6.36292	-0.000472283
6.358	-0.00311669			6.3822	-0.00112126			6.36619	-0.000461166
6.36128	-0.00311882			6.38548	-0.00110438			6.36947	-0.000448733
6.36456	-0.00312057			6.38876	-0.00108957			6.37274	-0.000435156
6.36783	-0.0031217			6.39203	-0.00107659			6.37602	-0.000421182
6.37111	-0.00312201			6.39531	-0.00106473			6.37929	-0.000407954
6.37438	-0.00312157			6.39858	-0.00105286			6.38257	-0.000396594
6.37766	-0.0031207			6.40186	-0.0010393			6.38585	-0.000387732
6.38094	-0.00311974			6.40514	-0.0010218			6.38912	-0.000381355
6.38421	-0.00311895			6.40841	-0.00099816			6.3924	-0.000377048
6.38749	-0.00311828			6.41169	-0.000967276			6.39567	-0.000374501
6.39076	-0.00311755			6.41496	-0.000929924			6.39895	-0.000373824
6.39404	-0.00311656			6.41824	-0.000888467			6.40223	-0.000375453
6.39732	-0.00311523			6.42152	-0.000845791			6.4055	-0.000379777
6.40059	-0.00311359			6.42479	-0.000804264			6.40878	-0.000386715
6.40387	-0.00311176			6.42807	-0.000764992			6.41205	-0.000395522
6.40714	-0.00310984			6.43134	-0.00072754			6.41533	-0.00040496
6.41042	-0.00310792			6.43462	-0.000690583			6.41861	-0.000413687
6.4137	-0.00310598			6.4379	-0.000653358			6.42188	-0.000420672
6.41697	-0.00310393			6.44117	-0.000616608			6.42516	-0.000425484
6.42025	-0.0031017			6.44445	-0.000582007			6.42843	-0.000428253
6.42352	-0.00309929			6.44772	-0.000550648			6.43171	-0.000429338
6.4268	-0.00309681			6.451	-0.000521956			6.43499	-0.000429025
6.43007	-0.00309443			6.45427	-0.000494002			6.43826	-0.00042752
6.43335	-0.00309227			6.45755	-0.000465125			6.44154	-0.000425177
6.43663	-0.00309039			6.46083	-0.000435445			6.44481	-0.000422721
6.4399	-0.00308883			6.4641	-0.000406842			6.44809	-0.000421322
6.44318	-0.00308765			6.46738	-0.000381568			6.45136	-0.000422319
6.44645	-0.00308684			6.47065	-0.000360807			6.45464	-0.00042653
6.44973	-0.00308624			6.47393	-0.00034415			6.45792	-0.000433441
6.45301	-0.00308553			6.47721	-0.00032999			6.46119	-0.000441123
6.45628	-0.00308447			6.48048	-0.000316304			6.46447	-0.00044717
6.45956	-0.00308304			6.48376	-0.000301424			6.46774	-0.000449899
6.46283	-0.00308136			6.48703	-0.000284708			6.47102	-0.000448885
6.46611	-0.00307953			6.49031	-0.000266768			6.4743	-0.000444718
6.46939	-0.00307755			6.49359	-0.000248893			6.47757	-0.000438457
6.47266	-0.00307535			6.49686	-0.000231937			6.48085	-0.000431199
6.47594	-0.00307293			6.50014	-0.000215674			6.48412	-0.000423869
6.47921	-0.00307037			6.50341	-0.000199104			6.4874	-0.000417152
6.48249	-0.00306781			6.50669	-0.000181051			6.49068	-0.000411355
6.48577	-0.00306541			6.50997	-0.000160423			6.49395	-0.00040614
6.48904	-0.0030633			6.51324	-0.000136373			6.49723	-0.000400512
6.49232	-0.00306147			6.51652	-0.000108745			6.5005	-0.000393291
6.49559	-0.00305967			6.51979	-7.83227e-05			6.50378	-0.000383832
6.49887	-0.00305758			6.52307	-4.63924e-05			6.50706	-0.000372337
6.50214	-0.0030549			6.52634	-1.41287e-05			6.51033	-0.000359448
6.50542	-0.00305163			6.52962	1.76593e-05			6.51361	-0.000345708
6.5087	-0.00304802			6.5329	4.836e-05			6.51688	-0.000331253
6.51197	-0.00304444			6.53617	7.7458e-05			6.52016	-0.000316027
6.51525	-0.00304119			6.53945	0.000104714			6.52344	-0.000300158
6.51852	-0.00303846			6.54272	0.000130457			6.52671	-0.000284123
6.5218	-0.00303638			6.546	0.000155642			6.52999	-0.000268589
6.52508	-0.00303498			6.54928	0.000181594			6.53326	-0.000254226
6.52835	-0.00303412			6.55255	0.000209441			6.53654	-0.000241389
6.53163	-0.00303345			6.55583	0.000239539			6.53981	-0.000230054
6.5349	-0.00303246			6.5591	0.000271258			6.54309	-0.000220066
6.53818	-0.0030308			6.56238	0.000303293			6.54637	-0.000211522
6.54146	-0.00302842			6.56566	0.00033429			6.54964	-0.000204926
6.54473	-0.00302551			6.56893	0.000363295			6.55292	-0.000200974
6.54801	-0.00302231			6.57221	0.000389684			6.55619	-0.000200169
6.55128	-0.00301889			6.57548	0.000412722			6.55947	-0.000202484
6.55456	-0.00301517			6.57876	0.000431383			6.56275	-0.00020712
6.55784	-0.00301109			6.58204	0.000444955			6.56602	-0.00021248
6.56111	-0.0030067			6.58531	0.000454061			6.5693	-0.00021664
6.56439	-0.00300223			6.58859	0.000460879			6.57257	-0.000218162
[truncated: 5,329 more rows]

## Sheet: S6 Fig. BSA 
gL N-terminus			ephrin A1 gH			gL beta 3			gH loop
Res. Number	% BSA		Res. Number	% BSA		Res. Number	% BSA		Res. Number	% BSA
21	68		111	84		68	35		52	20
22	61		112	80		69	73		53	26
23	91		113	99		70	84		54	13
24	68		114	98		71	60		55	25
25	37		115	97		72	96
26	0		116	75		73	6
27	17		117	34
28	14		118	0
29	0		119	32
30	77		120	0
31	22		121	0
32	42		122	0
33	0		123	0
34	0		124	0

## Sheet: S9A Fig. gHgLWT+ectoLBD pH5.5
time	EphA2 ecto	31.25 nM	time	EphA2 ecto	16 nM	time	EphA2 ecto	8 nM	time	EphA2 ecto	4 nM			time	EphA2 LBD	31.25 nM	time	EphA2 LBD	16 nM	time	EphA2 LBD	8 nM	time	EphA2 LBD	4 nM
(s)	Binding (nm)		(s)	Binding (nm)		(s)	Binding (nm)		(s)	Binding (nm)				(s)	Binding (nm)		(s)	Binding (nm)		(s)	Binding (nm)		(s)	Binding (nm)
	Processed data	Fit		Processed data	Fit		Processed data	Fit		Processed data	Fit				Processed data	Fit		Processed data	Fit		Processed data	Fit		Processed data	Fit
0	-0.0114272	0	0	0.00467822	0	0	0.00318959	0	0	0.00541836	0			0	0.00543345	0	0	0.00837476	0	0	0.00101647	0	0	0.00143055	0
0.2	-0.0113717	0.000960029	0.2	0.00406181	0.000495669	0.2	0.0034187	0.000247718	0.2	0.00521233	0.000123868			0.2	0.00642072	0.000508567	0.2	0.00876393	0.000262562	0.2	0.00206654	0.000131215	0.2	0.00117636	6.56117e-05
0.4	-0.0110009	0.00191891	0.4	0.00397386	0.000991027	0.4	0.00365888	0.000495356	0.4	0.00529079	0.000247715			0.4	0.00716331	0.00101665	0.4	0.00933815	0.000524994	0.4	0.00287548	0.000262398	0.4	0.00106067	0.000131215
0.6	-0.0109014	0.00287665	0.6	0.0035254	0.00148607	0.6	0.00413077	0.000742913	0.6	0.00466846	0.000371541			0.6	0.0083661	0.00152425	0.6	0.010625	0.000787297	0.6	0.00446811	0.000393548	0.6	0.000747742	0.00019681
0.8	-0.0102625	0.00383325	0.8	0.00355263	0.00198081	0.8	0.0051973	0.000990389	0.8	0.00459544	0.000495344			0.8	0.00992775	0.00203137	0.8	0.0115965	0.00104947	0.8	0.00582426	0.000524665	0.8	0.000432828	0.000262396
1	-0.00966211	0.0047887	1	0.00317358	0.00247524	1	0.00555023	0.00123779	1	0.00468454	0.000619126			1	0.0106438	0.00253801	1	0.0122779	0.00131151	1	0.00635491	0.00065575	1	0.000588735	0.000327975
1.2	-0.00884173	0.00574302	1.2	0.0032367	0.00296935	1.2	0.00595099	0.0014851	1.2	0.00505383	0.000742887			1.2	0.0112555	0.00304416	1.2	0.0129774	0.00157343	1.2	0.00694146	0.000786801	1.2	0.00077774	0.000393544
1.4	-0.00733981	0.00669619	1.4	0.00328014	0.00346316	1.4	0.00685821	0.00173234	1.4	0.00552601	0.000866625			1.4	0.0126905	0.00354984	1.4	0.0135968	0.00183521	1.4	0.00808483	0.00091782	1.4	0.00107276	0.000459106
1.6	-0.00542259	0.00764823	1.6	0.00415194	0.00395665	1.6	0.00739262	0.00197949	1.6	0.00579131	0.000990343			1.6	0.013953	0.00405504	1.6	0.0144463	0.00209687	1.6	0.00841098	0.00104881	1.6	0.000485549	0.000524659
1.8	-0.00362911	0.00859913	1.8	0.0047483	0.00444984	1.8	0.00795071	0.00222656	1.8	0.00592167	0.00111404			1.8	0.0147477	0.00455975	1.8	0.0148367	0.0023584	1.8	0.00876335	0.00117976	1.8	-4.47684e-05	0.000590203
2	-0.00162689	0.0095489	2	0.00618475	0.00494271	2	0.00942806	0.00247356	2	0.00654108	0.00123771			2	0.0158665	0.00506399	2	0.0159107	0.0026198	2	0.00982472	0.00131068	2	6.4205e-05	0.00065574
2.2	0.000880327	0.0104975	2.2	0.0079779	0.00543528	2.2	0.0107491	0.00272047	2.2	0.00754852	0.00136136			2.2	0.0172275	0.00556775	2.2	0.0162819	0.00288107	2.2	0.00967017	0.00144157	2.2	9.66461e-05	0.000721267
2.4	0.00287452	0.011445	2.4	0.00934876	0.00592754	2.4	0.0111315	0.0029673	2.4	0.00756931	0.001485			2.4	0.0180834	0.00607102	2.4	0.0171033	0.00314221	2.4	0.0093482	0.00157243	2.4	0.000324332	0.000786787
2.6	0.00485023	0.0123914	2.6	0.0109911	0.00641949	2.6	0.011928	0.00321406	2.6	0.00757098	0.0016086			2.6	0.0188074	0.00657383	2.6	0.0173739	0.00340322	2.6	0.00975617	0.00170325	2.6	4.68951e-05	0.000852298
2.8	0.006606	0.0133366	2.8	0.0116975	0.00691113	2.8	0.0129873	0.00346073	2.8	0.00871354	0.00173219			2.8	0.0196004	0.00707615	2.8	0.0177815	0.0036641	2.8	0.0102742	0.00183404	2.8	0.00123556	0.000917801
3	0.00822612	0.0142808	3	0.0131491	0.00740246	3	0.0146578	0.00370732	3	0.00908612	0.00185576			3	0.0211305	0.007578	3	0.0185437	0.00392485	3	0.0115655	0.0019648	3	0.00193329	0.000983295
3.2	0.00951588	0.0152237	3.2	0.0137807	0.00789348	3.2	0.0161975	0.00395383	3.2	0.00906114	0.0019793			3.2	0.0220063	0.00807937	3.2	0.0185361	0.00418548	3.2	0.012671	0.00209552	3.2	0.00237755	0.00104878
3.4	0.0118717	0.0161656	3.4	0.0154077	0.0083842	3.4	0.0172449	0.00420026	3.4	0.00966989	0.00210283			3.4	0.023563	0.00858026	3.4	0.0200213	0.00444598	3.4	0.0135891	0.00222621	3.4	0.00368732	0.00111426
3.6	0.0146633	0.0171063	3.6	0.0173221	0.00887461	3.6	0.0194571	0.00444661	3.6	0.0112031	0.00222633			3.6	0.0255294	0.00908068	3.6	0.0222269	0.00470635	3.6	0.0151497	0.00235687	3.6	0.00504954	0.00117973
3.8	0.0153879	0.018046	3.8	0.0175953	0.00936471	3.8	0.0197237	0.00469289	3.8	0.0117072	0.00234981			3.8	0.0266841	0.00958062	3.8	0.0223113	0.00496659	3.8	0.0156736	0.0024875	3.8	0.00571554	0.00124519
4	0.0166067	0.0189845	4	0.0182025	0.0098545	4	0.020636	0.00493908	4	0.0122977	0.00247327			4	0.0273587	0.0100801	4	0.0229912	0.0052267	4	0.016504	0.00261809	4	0.00653084	0.00131064
4.2	0.0172676	0.0199218	4.2	0.0180078	0.010344	4.2	0.0204342	0.00518519	4.2	0.0132819	0.0025967			4.2	0.0278257	0.0105791	4.2	0.0227897	0.00548668	4.2	0.0159908	0.00274866	4.2	0.0064727	0.00137608
4.4	0.0178201	0.0208581	4.4	0.019096	0.0108332	4.4	0.0210888	0.00543122	4.4	0.0138467	0.00272012			4.4	0.0282939	0.0110776	4.4	0.0231544	0.00574654	4.4	0.0164791	0.00287919	4.4	0.00696644	0.00144152
4.6	0.0180074	0.0217932	4.6	0.0197286	0.011322	4.6	0.0211145	0.00567717	4.6	0.0128683	0.00284351			4.6	0.0293218	0.0115757	4.6	0.0248168	0.00600626	4.6	0.0169555	0.00300968	4.6	0.00717902	0.00150695
4.8	0.0188641	0.0227272	4.8	0.0200456	0.0118106	4.8	0.0213214	0.00592304	4.8	0.0136192	0.00296688			4.8	0.0295121	0.0120732	4.8	0.0247959	0.00626586	4.8	0.0163823	0.00314015	4.8	0.00727447	0.00157237
5	0.0194463	0.0236602	5	0.0199887	0.0122989	5	0.0208273	0.00616883	5	0.0136447	0.00309023			5	0.02952	0.0125703	5	0.0247593	0.00652533	5	0.0160123	0.00327058	5	0.00780444	0.00163778
5.2	0.0209993	0.0245919	5.2	0.0203718	0.0127868	5.2	0.021121	0.00641454	5.2	0.0142829	0.00321356			5.2	0.0305561	0.013067	5.2	0.025148	0.00678468	5.2	0.0168078	0.00340098	5.2	0.00799206	0.00170318
5.4	0.0222145	0.0255226	5.4	0.0207051	0.0132744	5.4	0.0212034	0.00666017	5.4	0.0142261	0.00333687			5.4	0.0314646	0.0135631	5.4	0.0251603	0.00704389	5.4	0.0168359	0.00353134	5.4	0.00763195	0.00176857
5.6	0.0231878	0.0264522	5.6	0.0215342	0.0137618	5.6	0.0213162	0.00690572	5.6	0.0139858	0.00346016			5.6	0.031345	0.0140588	5.6	0.0253497	0.00730298	5.6	0.0169486	0.00366168	5.6	0.00647661	0.00183396
5.8	0.0239494	0.0273807	5.8	0.0217547	0.0142488	5.8	0.0215837	0.00715119	5.8	0.0142331	0.00358342			5.8	0.0325815	0.014554	5.8	0.0256905	0.00756194	5.8	0.0176908	0.00379198	5.8	0.0069092	0.00189934
6	0.0251678	0.028308	6	0.0228451	0.0147355	6	0.0221399	0.00739658	6	0.0145731	0.00370666			6	0.0339918	0.0150488	6	0.0261345	0.00782077	6	0.017876	0.00392225	6	0.00724604	0.0019647
6.2	0.0269438	0.0292343	6.2	0.0230868	0.015222	6.2	0.0221625	0.00764189	6.2	0.0149337	0.00382989			6.2	0.0350304	0.015543	6.2	0.0261452	0.00807947	6.2	0.0170296	0.00405248	6.2	0.00774646	0.00203006
6.4	0.0284126	0.0301594	6.4	0.0239469	0.0157081	6.4	0.0225155	0.00788713	6.4	0.0146849	0.00395309			6.4	0.0354458	0.0160368	6.4	0.0269356	0.00833805	6.4	0.017233	0.00418269	6.4	0.00768465	0.00209542
6.6	0.0297751	0.0310834	6.6	0.0246019	0.0161939	6.6	0.0229538	0.00813228	6.6	0.0145426	0.00407626			6.6	0.0362528	0.0165302	6.6	0.0274596	0.0085965	6.6	0.0182708	0.00431286	6.6	0.00743147	0.00216076
6.8	0.0302745	0.0320064	6.8	0.0238278	0.0166794	6.8	0.0224439	0.00837735	6.8	0.0147235	0.00419942			6.8	0.0363355	0.017023	6.8	0.027357	0.00885482	6.8	0.0183326	0.004443	6.8	0.00802228	0.0022261
7	0.031636	0.0329282	7	0.0245198	0.0171646	7	0.0232941	0.00862234	7	0.0153814	0.00432256			7	0.0375166	0.0175154	7	0.0282572	0.00911301	7	0.0198617	0.0045731	7	0.00837359	0.00229142
7.2	0.0329076	0.0338489	7.2	0.024906	0.0176495	7.2	0.0237874	0.00886725	7.2	0.0148879	0.00444567			7.2	0.0387344	0.0180074	7.2	0.0288339	0.00937108	7.2	0.021171	0.00470318	7.2	0.00888641	0.00235674
7.4	0.0347996	0.0347686	7.4	0.0260344	0.0181341	7.4	0.0239703	0.00911208	7.4	0.0157579	0.00456876			7.4	0.0404429	0.0184988	7.4	0.0304896	0.00962902	7.4	0.0220717	0.00483322	7.4	0.00991713	0.00242205
7.6	0.0356347	0.0356871	7.6	0.0264768	0.0186184	7.6	0.0246325	0.00935684	7.6	0.01656	0.00469183			7.6	0.0418461	0.0189898	7.6	0.0316245	0.00988683	7.6	0.0228732	0.00496323	7.6	0.010633	0.00248735
7.8	0.0349219	0.0366046	7.8	0.02643	0.0191024	7.8	0.0242374	0.00960151	7.8	0.0160584	0.00481488			7.8	0.0423792	0.0194804	7.8	0.0317322	0.0101445	7.8	0.0235546	0.0050932	7.8	0.0114268	0.00255265
8	0.0353628	0.0375209	8	0.0273855	0.019586	8	0.0246335	0.0098461	8	0.0160927	0.00493791			8	0.0434707	0.0199704	8	0.0327361	0.0104021	8	0.0238538	0.00522315	8	0.0121316	0.00261793
8.2	0.0354595	0.0384362	8.2	0.0279148	0.0200694	8.2	0.0243747	0.0100906	8.2	0.0158504	0.00506092			8.2	0.0443394	0.02046	8.2	0.0334844	0.0106595	8.2	0.0243006	0.00535306	8.2	0.0126672	0.00268321
8.4	0.0354875	0.0393503	8.4	0.029101	0.0205525	8.4	0.0242816	0.0103351	8.4	0.015285	0.0051839			8.4	0.0443558	0.0209492	8.4	0.0341202	0.0109168	8.4	0.0244309	0.00548294	8.4	0.0128956	0.00274848
8.6	0.0363226	0.0402634	8.6	0.0300783	0.0210353	8.6	0.0240517	0.0105794	8.6	0.0144239	0.00530687			8.6	0.0447628	0.0214379	8.6	0.035297	0.011174	8.6	0.0238205	0.00561279	8.6	0.0128135	0.00281374
8.8	0.0376827	0.0411754	8.8	0.0307808	0.0215177	8.8	0.0246953	0.0108237	8.8	0.0152196	0.00542981			8.8	0.0451977	0.0219261	8.8	0.0354418	0.011431	8.8	0.0240055	0.0057426	8.8	0.013052	0.00287899
9	0.0387	0.0420863	9	0.0314071	0.0219999	9	0.0252142	0.0110679	9	0.0152605	0.00555273			9	0.0461523	0.0224138	9	0.0358304	0.011688	9	0.0243356	0.00587238	9	0.0135081	0.00294423
9.2	0.0400089	0.0429961	9.2	0.0318462	0.0224818	9.2	0.0252526	0.011312	9.2	0.0152132	0.00567563			9.2	0.0462044	0.0229011	9.2	0.0362694	0.0119447	9.2	0.0242743	0.00600213	9.2	0.013057	0.00300947
9.4	0.0407205	0.0439048	9.4	0.0329006	0.0229633	9.4	0.0263444	0.011556	9.4	0.0154631	0.00579851			9.4	0.0463781	0.0233879	9.4	0.0366946	0.0122014	9.4	0.0249739	0.00613185	9.4	0.0132981	0.00307469
9.6	0.042103	0.0448124	9.6	0.0339822	0.0234446	9.6	0.0268438	0.0118	9.6	0.0159708	0.00592136			9.6	0.0474597	0.0238743	9.6	0.0371805	0.012458	9.6	0.0254497	0.00626153	9.6	0.0135204	0.00313991
9.8	0.0434517	0.045719	9.8	0.0346317	0.0239255	9.8	0.0270615	0.0120439	9.8	0.0160553	0.0060442			9.8	0.048348	0.0243602	9.8	0.0376351	0.0127144	9.8	0.0253935	0.00639119	9.8	0.0141306	0.00320512
10	0.0453779	0.0466244	10	0.03561	0.0244062	10	0.0276772	0.0122877	10	0.0162463	0.00616701			10	0.049157	0.0248456	10	0.0383088	0.0129707	10	0.0254948	0.00652081	10	0.0141567	0.00327032
10.2	0.0468655	0.0475288	10.2	0.0358267	0.0248865	10.2	0.028531	0.0125314	10.2	0.0164861	0.0062898			10.2	0.0496651	0.0253306	10.2	0.0390259	0.0132268	10.2	0.0259435	0.00665039	10.2	0.0141231	0.00333552
10.4	0.0475495	0.0484321	10.4	0.0358834	0.0253666	10.4	0.0284937	0.012775	10.4	0.0157611	0.00641257			10.4	0.0494914	0.0258151	10.4	0.0387673	0.0134829	10.4	0.0258542	0.00677995	10.4	0.0127492	0.0034007
10.6	0.0483715	0.0493344	10.6	0.0357649	0.0258463	10.6	0.0284139	0.0130186	10.6	0.0162113	0.00653532			10.6	0.0492889	0.0262991	10.6	0.0388607	0.0137388	10.6	0.026365	0.00690947	10.6	0.0123702	0.00346588
10.8	0.049982	0.0502355	10.8	0.0370424	0.0263258	10.8	0.0296712	0.0132621	10.8	0.0170983	0.00665805			10.8	0.0504146	0.0267827	10.8	0.0397138	0.0139946	10.8	0.0276743	0.00703896	10.8	0.0126734	0.00353105
11	0.05142	0.0511356	11	0.0378277	0.0268049	11	0.0305848	0.0135055	11	0.0175367	0.00678076			11	0.0514456	0.0272659	11	0.0403346	0.0142502	11	0.0287095	0.00716842	11	0.012602	0.00359621
11.2	0.0530735	0.0520346	11.2	0.0378931	0.0272838	11.2	0.0308185	0.0137488	11.2	0.0176228	0.00690344			11.2	0.0519214	0.0277485	11.2	0.0399692	0.0145058	11.2	0.0283814	0.00729785	11.2	0.0123662	0.00366136
11.4	0.0538318	0.0529325	11.4	0.038524	0.0277623	11.4	0.0309523	0.013992	11.4	0.0180794	0.00702611			11.4	0.0523395	0.0282307	11.4	0.0410601	0.0147612	11.4	0.0284152	0.00742724	11.4	0.0126754	0.0037265
11.6	0.0548265	0.0538294	11.6	0.0392924	0.0282406	11.6	0.0314507	0.0142352	11.6	0.0181286	0.00714875			11.6	0.0529119	0.0287125	11.6	0.0414078	0.0150164	11.6	0.0282779	0.0075566	11.6	0.0120946	0.00379164
11.8	0.054988	0.0547252	11.8	0.0395531	0.0287185	11.8	0.031596	0.0144783	11.8	0.0177712	0.00727137			11.8	0.0533173	0.0291938	11.8	0.0407192	0.0152716	11.8	0.0284712	0.00768593	11.8	0.0117567	0.00385676
12	0.0554757	0.0556199	12	0.0402008	0.0291962	12	0.0318757	0.0147213	12	0.0174801	0.00739397			12	0.0535362	0.0296746	12	0.0409721	0.0155266	12	0.0275555	0.00781523	12	0.0116689	0.00392188
12.2	0.0562665	0.0565136	12.2	0.0401892	0.0296735	12.2	0.031233	0.0149642	12.2	0.0174661	0.00751655			12.2	0.0532144	0.030155	12.2	0.0400698	0.0157815	12.2	0.026235	0.00794449	12.2	0.0105578	0.00398699
12.4	0.0569863	0.0574062	12.4	0.0406737	0.0301506	12.4	0.0313803	0.0152071	12.4	0.0181986	0.0076391			12.4	0.0521818	0.030635	12.4	0.0394038	0.0160363	12.4	0.0249193	0.00807372	12.4	0.0095303	0.00405209
12.6	0.0582964	0.0582977	12.6	0.0412902	0.0306273	12.6	0.0318805	0.0154498	12.6	0.0183426	0.00776164			12.6	0.0532368	0.0311144	12.6	0.0403468	0.016291	12.6	0.0245396	0.00820292	12.6	0.010072	0.00411719
12.8	0.0593461	0.0591881	12.8	0.0414505	0.0311038	12.8	0.0322829	0.0156925	12.8	0.0191781	0.00788415			12.8	0.0530363	0.0315935	12.8	0.0399493	0.0165455	12.8	0.0240972	0.00833209	12.8	0.00961787	0.00418227
13	0.0604377	0.0600775	13	0.0419764	0.0315799	13	0.033333	0.0159351	13	0.019948	0.00800664			13	0.0532106	0.032072	13	0.0398329	0.0167999	13	0.0243916	0.00846123	13	0.00956096	0.00424735
13.2	0.0618505	0.0609659	13.2	0.0425248	0.0320558	13.2	0.0335364	0.0161777	13.2	0.019873	0.00812911			13.2	0.0533447	0.0325501	13.2	0.0404002	0.0170542	13.2	0.0249759	0.00859033	13.2	0.00976113	0.00431242
13.4	0.0627421	0.0618531	13.4	0.0432619	0.0325313	13.4	0.0339735	0.0164201	13.4	0.0207919	0.00825156			13.4	0.0539647	0.0330278	13.4	0.040667	0.0173083	13.4	0.025557	0.0087194	13.4	0.010671	0.00437748
13.6	0.0638017	0.0627394	13.6	0.0430191	0.0330066	13.6	0.0332849	0.0166625	13.6	0.0208129	0.00837399			13.6	0.0541311	0.033505	13.6	0.0404589	0.0175623	13.6	0.0251142	0.00884844	13.6	0.0103836	0.00444253
13.8	0.064991	0.0636245	13.8	0.0438194	0.0334815	13.8	0.0348081	0.0169048	13.8	0.0208709	0.0084964			13.8	0.0542201	0.0339817	13.8	0.0412441	0.0178162	13.8	0.0261366	0.00897745	13.8	0.0105096	0.00450757
14	0.0659338	0.0645086	14	0.0445553	0.0339562	14	0.0353224	0.017147	14	0.0215274	0.00861878			14	0.055267	0.034458	14	0.0417498	0.01807	14	0.0268618	0.00910642	14	0.0109955	0.00457261
14.2	0.065794	0.0653917	14.2	0.044173	0.0344305	14.2	0.0357032	0.0173891	14.2	0.0216204	0.00874115			14.2	0.0550756	0.0349339	14.2	0.0410587	0.0183236	14.2	0.027293	0.00923536	14.2	0.0107006	0.00463763
14.4	0.0667528	0.0662737	14.4	0.0448563	0.0349046	14.4	0.0362909	0.0176312	14.4	0.0222516	0.00886349			14.4	0.0559338	0.0354093	14.4	0.0416132	0.0185772	14.4	0.0283393	0.00936427	14.4	0.01134	0.00470265
14.6	0.0683997	0.0671546	14.6	0.0466976	0.0353784	14.6	0.0378237	0.0178732	14.6	0.0237636	0.00898581			14.6	0.0573054	0.0358842	14.6	0.0422616	0.0188306	14.6	0.0293702	0.00949315	14.6	0.0120525	0.00476766
14.8	0.06928	0.0680345	14.8	0.0475116	0.0358518	14.8	0.0385303	0.0181151	14.8	0.022979	0.00910811			14.8	0.0577717	0.0363587	14.8	0.0421875	0.0190838	14.8	0.0297548	0.009622	14.8	0.0113569	0.00483266
15	0.070552	0.0689133	15	0.0479958	0.036325	15	0.038812	0.0183569	15	0.0230415	0.00923039			15	0.0578448	0.0368327	15	0.0428309	0.019337	15	0.0300781	0.00975081	15	0.012129	0.00489766
15.2	0.0719211	0.0697911	15.2	0.0489392	0.0367979	15.2	0.0389674	0.0185987	15.2	0.0225134	0.00935265			15.2	0.0587719	0.0373063	15.2	0.0435436	0.01959	15.2	0.0300928	0.00987959	15.2	0.0121019	0.00496264
15.4	0.0724018	0.0706679	15.4	0.0502895	0.0372704	15.4	0.039513	0.0188403	15.4	0.0216937	0.00947488			15.4	0.0596488	0.0377795	15.4	0.0445003	0.0198429	15.4	0.0310281	0.0100083	15.4	0.0121759	0.00502762
15.6	0.0736293	0.0715436	15.6	0.0504139	0.0377427	15.6	0.0398114	0.0190819	15.6	0.0210155	0.0095971			15.6	0.0602544	0.0382521	15.6	0.0451145	0.0200957	15.6	0.0312165	0.0101371	15.6	0.0116368	0.00509259
15.8	0.0736847	0.0724182	15.8	0.0501549	0.0382147	15.8	0.0396428	0.0193234	15.8	0.0204881	0.00971929			15.8	0.0611107	0.0387244	15.8	0.0455315	0.0203483	15.8	0.0317569	0.0102657	15.8	0.0119698	0.00515755
16	0.074687	0.0732918	16	0.0511464	0.0386864	16	0.0397741	0.0195648	16	0.0204998	0.00984146			16	0.0611614	0.0391962	16	0.0459487	0.0206009	16	0.0315253	0.0103944	16	0.0120612	0.0052225
16.2	0.0763855	0.0741644	16.2	0.0519935	0.0391578	16.2	0.0401346	0.0198062	16.2	0.0207619	0.00996361			16.2	0.0610733	0.0396675	16.2	0.045899	0.0208533	16.2	0.0314633	0.010523	16.2	0.011941	0.00528744
16.4	0.0770829	0.0750359	16.4	0.0530906	0.0396289	16.4	0.0402329	0.0200475	16.4	0.0204116	0.0100857			16.4	0.0608281	0.0401384	16.4	0.0470329	0.0211055	16.4	0.0312054	0.0106516	16.4	0.0121932	0.00535238
16.6	0.0779271	0.0759064	16.6	0.052495	0.0400997	16.6	0.0395213	0.0202887	16.6	0.0194238	0.0102079			16.6	0.0622302	0.0406089	16.6	0.0477732	0.0213577	16.6	0.0316012	0.0107802	16.6	0.0130403	0.00541731
16.8	0.0791547	0.0767758	16.8	0.0525015	0.0405702	16.8	0.0391963	0.0205298	16.8	0.0197794	0.0103299			16.8	0.061845	0.0410789	16.8	0.0474177	0.0216097	16.8	0.0318315	0.0109087	16.8	0.0130281	0.00548223
17	0.0805004	0.0776442	17	0.0528997	0.0410404	17	0.0390672	0.0207708	17	0.0201168	0.010452			17	0.0628384	0.0415484	17	0.0482347	0.0218616	17	0.0330377	0.0110372	17	0.0142403	0.00554714
17.2	0.0811381	0.0785116	17.2	0.05264	0.0415103	17.2	0.0379109	0.0210118	17.2	0.0201178	0.010574			17.2	0.0632846	0.0420175	17.2	0.0489202	0.0221134	17.2	0.0330745	0.0111656	17.2	0.0148248	0.00561204
17.4	0.0822915	0.079378	17.4	0.0527761	0.0419799	17.4	0.0377357	0.0212526	17.4	0.0212313	0.0106961			17.4	0.0636674	0.0424862	17.4	0.0488389	0.022365	17.4	0.0334695	0.0112941	17.4	0.0148699	0.00567693
17.6	0.0829502	0.0802433	17.6	0.0524418	0.0424492	17.6	0.038048	0.0214934	17.6	0.0213495	0.0108181			17.6	0.0641597	0.0429544	17.6	0.0489259	0.0226166	17.6	0.0338208	0.0114225	17.6	0.014885	0.00574182
17.8	0.0831941	0.0811075	17.8	0.0539409	0.0429183	17.8	0.038507	0.0217342	17.8	0.0217241	0.0109401			17.8	0.0644966	0.0434222	17.8	0.0489946	0.022868	17.8	0.0334025	0.0115508	17.8	0.0147556	0.00580669
18	0.0830673	0.0819708	18	0.054305	0.043387	18	0.0380271	0.0219748	18	0.0226226	0.011062			18	0.0652467	0.0438895	18	0.0487369	0.0231193	18	0.0338184	0.0116792	18	0.0157295	0.00587156
18.2	0.0836306	0.082833	18.2	0.0547433	0.0438554	18.2	0.038812	0.0222154	18.2	0.0225327	0.0111839			18.2	0.0663003	0.0443564	18.2	0.0490776	0.0233704	18.2	0.0341628	0.0118075	18.2	0.015337	0.00593642
18.4	0.0846425	0.0836942	18.4	0.0555952	0.0443236	18.4	0.0390434	0.0224559	18.4	0.0232097	0.0113059			18.4	0.0670948	0.0448229	18.4	0.0491716	0.0236214	18.4	0.0335833	0.0119357	18.4	0.0154422	0.00600128
18.6	0.085305	0.0845543	18.6	0.0560888	0.0447914	18.6	0.0394234	0.0226963	18.6	0.0231678	0.0114278			18.6	0.0675136	0.0452889	18.6	0.0490067	0.0238724	18.6	0.0333378	0.012064	18.6	0.0150409	0.00606612
18.8	0.085883	0.0854134	18.8	0.0559132	0.045259	18.8	0.0394206	0.0229366	18.8	0.0223636	0.0115496			18.8	0.0678851	0.0457544	18.8	0.049381	0.0241231	18.8	0.0332297	0.0121922	18.8	0.0144836	0.00613096
19	0.0869388	0.0862715	19	0.0565237	0.0457263	19	0.0400152	0.0231769	19	0.0223864	0.0116715			19	0.0687015	0.0462195	19	0.050768	0.0243738	19	0.0336503	0.0123203	19	0.0148648	0.00619578
19.2	0.0874416	0.0871286	19.2	0.0570353	0.0461932	19.2	0.039919	0.023417	19.2	0.0219858	0.0117933			19.2	0.0687528	0.0466842	19.2	0.0513467	0.0246243	19.2	0.0336015	0.0124485	19.2	0.0140544	0.0062606
19.4	0.0873285	0.0879847	19.4	0.0565455	0.0466599	19.4	0.0401922	0.0236571	19.4	0.0218696	0.0119151			19.4	0.069211	0.0471484	19.4	0.0519842	0.0248748	19.4	0.0339792	0.0125766	19.4	0.0141965	0.00632541
19.6	0.0880913	0.0888397	19.6	0.0565179	0.0471263	19.6	0.0407079	0.0238972	19.6	0.0221178	0.0120369			19.6	0.0695464	0.0476122	19.6	0.0524142	0.025125	19.6	0.0340769	0.0127047	19.6	0.01407	0.00639022
19.8	0.0892006	0.0896937	19.8	0.0571737	0.0475924	19.8	0.0410007	0.0241371	19.8	0.0221868	0.0121587			19.8	0.0694692	0.0480756	19.8	0.0521242	0.0253752	19.8	0.0341197	0.0128327	19.8	0.0134788	0.00645501
20	0.0906004	0.0905467	20	0.0587176	0.0480582	20	0.0415013	0.024377	20	0.0226191	0.0122804			20	0.068695	0.0485385	20	0.0520144	0.0256253	20	0.0334798	0.0129607	20	0.0130761	0.0065198
20.2	0.091524	0.0913987	20.2	0.0589454	0.0485237	20.2	0.0418916	0.0246167	20.2	0.0219636	0.0124022			20.2	0.0690009	0.049001	20.2	0.0519225	0.0258752	20.2	0.0329005	0.0130887	20.2	0.0125941	0.00658457
20.4	0.0924206	0.0922496	20.4	0.0592297	0.0489889	20.4	0.041297	0.0248565	20.4	0.0218067	0.0125239			20.4	0.0691915	0.049463	20.4	0.0522403	0.026125	20.4	0.0326001	0.0132166	20.4	0.0127108	0.00664934
20.6	0.093846	0.0930996	20.6	0.0590396	0.0494539	20.6	0.0412871	0.0250961	20.6	0.0217077	0.0126455			20.6	0.0701495	0.0499246	20.6	0.0520042	0.0263747	20.6	0.0326928	0.0133446	20.6	0.0127588	0.0067141
20.8	0.0948852	0.0939485	20.8	0.0593272	0.0499185	20.8	0.04144	0.0253356	20.8	0.0232796	0.0127672			20.8	0.0700729	0.0503858	20.8	0.051782	0.0266242	20.8	0.0327296	0.0134724	20.8	0.0128204	0.00677886
21	0.0962269	0.0947964	21	0.0596216	0.0503828	21	0.0422566	0.0255751	21	0.0237228	0.0128888			21	0.070539	0.0508465	21	0.0513773	0.0268736	21	0.0327154	0.0136003	21	0.012824	0.0068436
21.2	0.0978343	0.0956433	21.2	0.0609417	0.0508469	21.2	0.0436255	0.0258145	21.2	0.0242992	0.0130105			21.2	0.0714368	0.0513068	21.2	0.0518632	0.0271229	21.2	0.0327921	0.0137281	21.2	0.0128195	0.00690834
21.4	0.0997202	0.0964892	21.4	0.0618245	0.0513106	21.4	0.0441297	0.0260538	21.4	0.0252142	0.0131321			21.4	0.0718618	0.0517666	21.4	0.0514183	0.0273721	21.4	0.0320562	0.0138559	21.4	0.0134392	0.00697306
21.6	0.0997098	0.0973341	21.6	0.0622992	0.0517741	21.6	0.0444628	0.0262931	21.6	0.0245874	0.0132536			21.6	0.0721745	0.052226	21.6	0.0510328	0.0276212	21.6	0.0313515	0.0139837	21.6	0.0136243	0.00703778
21.8	0.1008	0.098178	21.8	0.0635838	0.0522373	21.8	0.0445836	0.0265322	21.8	0.0248035	0.0133752			21.8	0.0731753	0.052685	21.8	0.0512664	0.0278701	21.8	0.030968	0.0141114	21.8	0.0141002	0.0071025
22	0.102058	0.0990208	22	0.0640122	0.0527002	22	0.0451705	0.0267713	22	0.0249981	0.0134967			22	0.0744683	0.0531435	22	0.0511903	0.0281189	22	0.0314169	0.0142391	22	0.0144594	0.0071672
22.2	0.103116	0.0998627	22.2	0.0640462	0.0531628	22.2	0.0452169	0.0270103	22.2	0.0244372	0.0136182			22.2	0.0746738	0.0536016	22.2	0.0508891	0.0283676	22.2	0.0306977	0.0143667	22.2	0.0132768	0.00723189
22.4	0.103851	0.100704	22.4	0.0644908	0.0536251	22.4	0.0450255	0.0272492	22.4	0.0251888	0.0137397			22.4	0.0753261	0.0540593	22.4	0.0511804	0.0286162	22.4	0.0311014	0.0144944	22.4	0.0138024	0.00729658
22.6	0.105321	0.101543	22.6	0.0649369	0.0540871	22.6	0.0451309	0.0274881	22.6	0.0253689	0.0138612			22.6	0.075908	0.0545165	22.6	0.0521299	0.0288646	22.6	0.0317017	0.014622	22.6	0.0140327	0.00736126
22.8	0.105255	0.102382	22.8	0.0642328	0.0545488	22.8	0.0444441	0.0277269	22.8	0.024925	0.0139826			22.8	0.0760263	0.0549733	22.8	0.0519759	0.029113	22.8	0.0312588	0.0147495	22.8	0.013791	0.00742593
23	0.105115	0.10322	23	0.0641509	0.0550103	23	0.0443792	0.0279655	23	0.0242777	0.0141041			23	0.0767212	0.0554297	23	0.0531306	0.0293612	23	0.0326784	0.0148771	23	0.0144312	0.00749059
23.2	0.105549	0.104057	23.2	0.0650804	0.0554714	23.2	0.0444206	0.0282042	23.2	0.0243303	0.0142255			23.2	0.07721	0.0558856	23.2	0.0537131	0.0296092	23.2	0.0330319	0.0150046	23.2	0.0147034	0.00755524
23.4	0.106334	0.104893	23.4	0.0653483	0.0559323	23.4	0.0448547	0.0284427	23.4	0.0243703	0.0143469			23.4	0.0774465	0.0563411	23.4	0.0539502	0.0298572	23.4	0.0333811	0.015132	23.4	0.0144036	0.00761989
23.6	0.106995	0.105728	23.6	0.0661139	0.0563928	23.6	0.0454159	0.0286812	23.6	0.0244971	0.0144682			23.6	0.077124	0.0567961	23.6	0.0539067	0.030105	23.6	0.0341316	0.0152595	23.6	0.0141651	0.00768453
23.8	0.107805	0.106562	23.8	0.0667064	0.0568531	23.8	0.0459528	0.0289195	23.8	0.0243479	0.0145896			23.8	0.0768703	0.0572508	23.8	0.0540819	0.0303527	23.8	0.0349222	0.0153869	23.8	0.0134838	0.00774915
24	0.109152	0.107394	24	0.0677609	0.0573131	24	0.0461964	0.0291579	24	0.0251061	0.0147109			24	0.0773908	0.057705	24	0.054913	0.0306003	24	0.034737	0.0155143	24	0.0141941	0.00781377
24.2	0.109372	0.108226	24.2	0.0681377	0.0577728	24.2	0.0471396	0.0293961	24.2	0.0255616	0.0148322			24.2	0.077474	0.0581587	24.2	0.0551605	0.0308478	24.2	0.0355911	0.0156416	24.2	0.0144689	0.00787839
24.4	0.110249	0.109057	24.4	0.0685972	0.0582322	24.4	0.0475443	0.0296342	24.4	0.0263235	0.0149535			24.4	0.0785108	0.0586121	24.4	0.0557682	0.0310951	24.4	0.0362676	0.0157689	24.4	0.0153783	0.00794299
24.6	0.111081	0.109887	24.6	0.0685163	0.0586913	24.6	0.0477121	0.0298723	24.6	0.026286	0.0150747			24.6	0.0792978	0.059065	24.6	0.0554831	0.0313424	24.6	0.0356483	0.0158962	24.6	0.0149607	0.00800759
24.8	0.112176	0.110716	24.8	0.068328	0.0591502	24.8	0.048412	0.0301103	24.8	0.0270853	0.015196			24.8	0.0787142	0.0595175	24.8	0.0545199	0.0315895	24.8	0.035545	0.0160234	24.8	0.0148684	0.00807217
25	0.113793	0.111544	25	0.0692152	0.0596087	25	0.049446	0.0303482	25	0.0268174	0.0153172			25	0.0796845	0.0599695	25	0.0553881	0.0318364	25	0.0362091	0.0161507	25	0.015993	0.00813675
25.2	0.115383	0.112371	25.2	0.0700523	0.060067	25.2	0.0502443	0.0305861	25.2	0.0277376	0.0154384			25.2	0.080301	0.0604211	25.2	0.0558724	0.0320833	25.2	0.036158	0.0162778	25.2	0.01701	0.00820132
25.4	0.116739	0.113197	25.4	0.0708731	0.0605249	25.4	0.0505997	0.0308238	25.4	0.0285406	0.0155596			25.4	0.0810774	0.0608723	25.4	0.0564135	0.03233	25.4	0.03638	0.016405	25.4	0.0177414	0.00826589
25.6	0.117644	0.114022	25.6	0.0711542	0.0609826	25.6	0.0509042	0.0310615	25.6	0.0280781	0.0156807			25.6	0.0819213	0.0613231	25.6	0.0569212	0.0325766	25.6	0.0369993	0.0165321	25.6	0.0175766	0.00833044
25.8	0.118755	0.114846	25.8	0.0714655	0.06144	25.8	0.051089	0.0312991	25.8	0.0282063	0.0158018			25.8	0.0818153	0.0617734	25.8	0.0567344	0.0328231	25.8	0.0364	0.0166592	25.8	0.0165326	0.00839499
26	0.119342	0.115669	26	0.0720117	0.0618971	26	0.0511115	0.0315367	26	0.0281403	0.0159229			26	0.0821969	0.0622233	26	0.0568185	0.0330695	26	0.0366351	0.0167863	26	0.0158834	0.00845952
26.2	0.119746	0.116491	26.2	0.072937	0.062354	26.2	0.0507045	0.0317741	26.2	0.0283144	0.016044			26.2	0.082556	0.0626728	26.2	0.0575547	0.0333158	26.2	0.0368913	0.0169133	26.2	0.0154591	0.00852405
26.4	0.120679	0.117312	26.4	0.0740118	0.0628105	26.4	0.050914	0.0320115	26.4	0.0285556	0.0161651			26.4	0.0833066	0.0631218	26.4	0.0585347	0.0335619	26.4	0.0375799	0.0170403	26.4	0.0153492	0.00858857
26.6	0.120753	0.118132	26.6	0.0741856	0.0632668	26.6	0.0505264	0.0322488	26.6	0.0286474	0.0162862			26.6	0.0831944	0.0635705	26.6	0.0583979	0.0338079	26.6	0.0372565	0.0171672	26.6	0.0149679	0.00865309
26.8	0.12012	0.118951	26.8	0.0748466	0.0637227	26.8	0.0512657	0.032486	26.8	0.0290103	0.0164072			26.8	0.083978	0.0640186	26.8	0.0589429	0.0340538	26.8	0.0382719	0.0172942	26.8	0.0148477	0.00871759
27	0.12065	0.119769	27	0.0755635	0.0641784	27	0.0520879	0.0327232	27	0.028772	0.0165282			27	0.0844973	0.0644664	27	0.0597442	0.0342995	27	0.0390558	0.0174211	27	0.0144105	0.00878209
27.2	0.121388	0.120586	27.2	0.0769157	0.0646338	27.2	0.0520858	0.0329602	27.2	0.0293247	0.0166492			27.2	0.0837156	0.0649138	27.2	0.0595548	0.0345452	27.2	0.0385679	0.0175479	27.2	0.0138394	0.00884658
27.4	0.122018	0.121402	27.4	0.0780024	0.0650889	27.4	0.0522857	0.0331972	27.4	0.0299988	0.0167701			27.4	0.0842579	0.0653607	27.4	0.0610447	0.0347907	27.4	0.0397515	0.0176748	27.4	0.0142253	0.00891106
27.6	0.122495	0.122217	27.6	0.0787695	0.0655437	27.6	0.0528413	0.0334341	27.6	0.0305014	0.0168911			27.6	0.0844727	0.0658072	27.6	0.0614466	0.0350361	27.6	0.0405504	0.0178016	27.6	0.0144795	0.00897553
27.8	0.123056	0.123031	27.8	0.0793975	0.0659983	27.8	0.0530352	0.033671	27.8	0.0311866	0.017012			27.8	0.0841243	0.0662533	27.8	0.0615659	0.0352814	27.8	0.0406111	0.0179283	27.8	0.0150288	0.00903999
28	0.123438	0.123844	28	0.0794502	0.0664525	28	0.0530623	0.0339077	28	0.0317657	0.0171329			28	0.0845863	0.0666989	28	0.0617661	0.0355265	28	0.0408157	0.0180551	28	0.0160425	0.00910445
28.2	0.123079	0.124657	28.2	0.0790562	0.0669065	28.2	0.0532897	0.0341444	28.2	0.0321271	0.0172538			28.2	0.0851175	0.0671441	28.2	0.0614174	0.0357716	28.2	0.0410985	0.0181818	28.2	0.0158209	0.00916889
28.4	0.123974	0.125468	28.4	0.0791659	0.0673601	28.4	0.0529572	0.034381	28.4	0.0315575	0.0173746			28.4	0.0862953	0.0675889	28.4	0.0612287	0.0360165	28.4	0.0407262	0.0183085	28.4	0.0158818	0.00923333
28.6	0.124991	0.126278	28.6	0.0792917	0.0678135	28.6	0.0530772	0.0346175	28.6	0.0320073	0.0174955			28.6	0.0860887	0.0680333	28.6	0.0608068	0.0362613	28.6	0.0407461	0.0184351	28.6	0.0165428	0.00929776
28.8	0.125874	0.127088	28.8	0.079325	0.0682667	28.8	0.0530926	0.034854	28.8	0.0320012	0.0176163			28.8	0.0856247	0.0684773	28.8	0.0604615	0.036506	28.8	0.0402639	0.0185617	28.8	0.0170242	0.00936219
29	0.126563	0.127896	29	0.0796209	0.0687195	29	0.0524685	0.0350904	29	0.0323636	0.0177371			29	0.0870116	0.0689208	29	0.0619086	0.0367505	29	0.0408268	0.0186883	29	0.0183639	0.0094266
29.2	0.127755	0.128703	29.2	0.0795357	0.069172	29.2	0.0529697	0.0353267	29.2	0.0326323	0.0178578			29.2	0.0870278	0.0693639	29.2	0.0614437	0.0369949	29.2	0.0403833	0.0188149	29.2	0.0185033	0.00949101
29.4	0.128384	0.12951	29.4	0.0795601	0.0696243	29.4	0.0533186	0.0355629	29.4	0.0319948	0.0179786			29.4	0.0875477	0.0698066	29.4	0.0615212	0.0372393	29.4	0.0406746	0.0189414	29.4	0.0184925	0.0095554
29.6	0.12887	0.130315	29.6	0.0793929	0.0700763	29.6	0.0529973	0.035799	29.6	0.0308272	0.0180993			29.6	0.0877323	0.0702489	29.6	0.0615654	0.0374835	29.6	0.040468	0.0190679	29.6	0.0184137	0.00961979
29.8	0.129901	0.13112	29.8	0.0795465	0.070528	29.8	0.0532009	0.0360351	29.8	0.030318	0.01822			29.8	0.0880242	0.0706908	29.8	0.0621811	0.0377275	29.8	0.0403851	0.0191943	29.8	0.0184175	0.00968417
30	0.131799	0.131923	30	0.0809608	0.0709794	30	0.0538465	0.0362711	30	0.0302495	0.0183407			30	0.089428	0.0711322	30	0.0634655	0.0379715	30	0.0408262	0.0193207	30	0.0191058	0.00974855
30.2	0.13263	0.132726	30.2	0.0814863	0.0714305	30.2	0.0541304	0.036507	30.2	0.0299854	0.0184614			30.2	0.0897349	0.0715732	30.2	0.0634535	0.0382153	30.2	0.0405862	0.0194471	30.2	0.0185223	0.00981291
30.4	0.133901	0.133528	30.4	0.082209	0.0718813	30.4	0.055162	0.0367428	30.4	0.0303571	0.018582			30.4	0.0910631	0.0720138	30.4	0.0644321	0.038459	30.4	0.0410418	0.0195735	30.4	0.0189423	0.00987727
30.6	0.135142	0.134328	30.6	0.0831614	0.0723319	30.6	0.0556728	0.0369786	30.6	0.0307457	0.0187027			30.6	0.0920113	0.072454	30.6	0.0650809	0.0387026	30.6	0.0415429	0.0196998	30.6	0.0193223	0.00994162
30.8	0.13699	0.135128	30.8	0.083993	0.0727822	30.8	0.056357	0.0372143	30.8	0.0307212	0.0188233			30.8	0.0916096	0.0728937	30.8	0.0653465	0.0389461	30.8	0.0418468	0.0198261	30.8	0.0185574	0.010006
31	0.138324	0.135927	31	0.0841864	0.0732322	31	0.0563258	0.0374499	31	0.0304167	0.0189438			31	0.0915645	0.0733331	31	0.0658704	0.0391894	31	0.0416988	0.0199524	31	0.0185558	0.0100703
31.2	0.139872	0.136725	31.2	0.0853166	0.0736819	31.2	0.0564007	0.0376854	31.2	0.0306922	0.0190644			31.2	0.0924438	0.073772	31.2	0.0670468	0.0394327	31.2	0.0423019	0.0200786	31.2	0.0188155	0.0101346
31.4	0.141925	0.137521	31.4	0.0869422	0.0741313	31.4	0.0572654	0.0379209	31.4	0.0314401	0.0191849			31.4	0.0937204	0.0742105	31.4	0.0687609	0.0396758	31.4	0.0437042	0.0202048	31.4	0.0193489	0.0101989
31.6	0.1435	0.138317	31.6	0.0876117	0.0745804	31.6	0.0578346	0.0381563	31.6	0.032383	0.0193055			31.6	0.0936376	0.0746486	31.6	0.0679051	0.0399188	31.6	0.0442232	0.020331	31.6	0.019316	0.0102632
31.8	0.144711	0.139112	31.8	0.088289	0.0750293	31.8	0.0580461	0.0383916	31.8	0.0327903	0.019426			31.8	0.0947754	0.0750863	31.8	0.0685516	0.0401616	31.8	0.044765	0.0204571	31.8	0.0193487	0.0103275
32	0.14494	0.139906	32	0.0878569	0.0754779	32	0.0582746	0.0386268	32	0.0328259	0.0195464			32	0.0956264	0.0755236	32	0.067941	0.0404044	32	0.0451388	0.0205832	32	0.0187224	0.0103918
32.2	0.145558	0.140699	32.2	0.0882022	0.0759262	32.2	0.0581789	0.0388619	32.2	0.0332472	0.0196669			32.2	0.0959632	0.0759604	32.2	0.067631	0.040647	32.2	0.0447993	0.0207093	32.2	0.0183344	0.0104561
32.4	0.146703	0.141492	32.4	0.0892016	0.0763742	32.4	0.05881	0.039097	32.4	0.0336967	0.0197873			32.4	0.0968224	0.0763968	32.4	0.068227	0.0408895	32.4	0.0445943	0.0208354	32.4	0.0184365	0.0105204
32.6	0.146871	0.142283	32.6	0.0890425	0.0768219	32.6	0.0591107	0.039332	32.6	0.0341446	0.0199077			32.6	0.0971871	0.0768328	32.6	0.068985	0.0411319	32.6	0.0448039	0.0209614	32.6	0.0193356	0.0105846
32.8	0.146942	0.143073	32.8	0.0892491	0.0772694	32.8	0.0587274	0.0395669	32.8	0.0334893	0.0200281			32.8	0.0973304	0.0772684	32.8	0.069289	0.0413742	32.8	0.0442983	0.0210874	32.8	0.0191711	0.0106489
33	0.146253	0.143862	33	0.0884304	0.0777166	33	0.0584829	0.0398017	33	0.0332152	0.0201485			33	0.0978069	0.0777036	33	0.0689467	0.0416163	33	0.0444413	0.0212133	33	0.0190391	0.0107132
33.2	0.146428	0.144651	33.2	0.0881604	0.0781635	33.2	0.0586747	0.0400365	33.2	0.0329073	0.0202689			33.2	0.0977299	0.0781384	33.2	0.0681041	0.0418584	33.2	0.0440079	0.0213392	33.2	0.0186984	0.0107774
33.4	0.146284	0.145438	33.4	0.0880694	0.0786101	33.4	0.058561	0.0402712	33.4	0.0322474	0.0203892			33.4	0.0981863	0.0785728	33.4	0.0685273	0.0421003	33.4	0.0441643	0.0214651	33.4	0.0186411	0.0108416
33.6	0.147132	0.146224	33.6	0.08913	0.0790564	33.6	0.0592153	0.0405058	33.6	0.0325414	0.0205095			33.6	0.0988242	0.0790067	33.6	0.0694921	0.0423421	33.6	0.0445141	0.021591	33.6	0.0191167	0.0109058
33.8	0.148234	0.14701	33.8	0.0893814	0.0795025	33.8	0.0594207	0.0407403	33.8	0.0331838	0.0206298			33.8	0.0993405	0.0794403	33.8	0.0693508	0.0425837	33.8	0.0441401	0.0217168	33.8	0.0198008	0.0109701
34	0.148338	0.147795	34	0.089602	0.0799483	34	0.0598209	0.0409748	34	0.0329267	0.0207501			34	0.099172	0.0798734	34	0.0682676	0.0428253	34	0.0434969	0.0218426	34	0.0189787	0.0110343
34.2	0.148203	0.148578	34.2	0.0899044	0.0803938	34.2	0.0598991	0.0412092	34.2	0.032609	0.0208703			34.2	0.0996762	0.0803061	34.2	0.0686356	0.0430667	34.2	0.0436033	0.0219684	34.2	0.0193581	0.0110985
34.4	0.149349	0.149361	34.4	0.0907394	0.080839	34.4	0.0602787	0.0414435	34.4	0.0332521	0.0209905			34.4	0.100333	0.0807384	34.4	0.0692736	0.0433081	34.4	0.0435003	0.0220941	34.4	0.0201932	0.0111627
34.6	0.150374	0.150143	34.6	0.0908084	0.0812839	34.6	0.0604247	0.0416777	34.6	0.0329136	0.0211107			34.6	0.0998421	0.0811703	34.6	0.0686049	0.0435493	34.6	0.043791	0.0222198	34.6	0.0194942	0.0112269
34.8	0.150445	0.150924	34.8	0.0907422	0.0817286	34.8	0.0598982	0.0419119	34.8	0.0326753	0.0212309			34.8	0.0995018	0.0816018	34.8	0.0689521	0.0437903	34.8	0.0437225	0.0223455	34.8	0.0191922	0.011291
35	0.151043	0.151704	35	0.0913437	0.0821729	35	0.0603139	0.042146	35	0.0327122	0.0213511			35	0.0995036	0.0820329	35	0.0694735	0.0440313	35	0.0435821	0.0224711	35	0.0190934	0.0113552
35.2	0.152914	0.152483	35.2	0.0920787	0.082617	35.2	0.0607656	0.04238	35.2	0.032724	0.0214712			35.2	0.0998862	0.0824635	35.2	0.0690126	0.0442721	35.2	0.043639	0.0225967	35.2	0.0184214	0.0114194
35.4	0.154839	0.153261	35.4	0.093277	0.0830609	35.4	0.0619178	0.0426139	35.4	0.0340916	0.0215913			35.4	0.100806	0.0828938	35.4	0.069357	0.0445129	35.4	0.044225	0.0227223	35.4	0.0194846	0.0114835
35.6	0.156188	0.154038	35.6	0.0935705	0.0835044	35.6	0.0620385	0.0428477	35.6	0.0343984	0.0217114			35.6	0.101188	0.0833236	35.6	0.0683817	0.0447535	35.6	0.0441528	0.0228478	35.6	0.0190225	0.0115476
35.8	0.15744	0.154814	35.8	0.0940528	0.0839477	35.8	0.0625919	0.0430815	35.8	0.0346572	0.0218315			35.8	0.10157	0.0837531	35.8	0.0692374	0.044994	35.8	0.0441743	0.0229733	35.8	0.0192292	0.0116118
36	0.157433	0.155589	36	0.0944417	0.0843907	36	0.0634546	0.0433152	36	0.0353867	0.0219516			36	0.101845	0.0841821	36	0.068741	0.0452343	36	0.044797	0.0230988	36	0.0196604	0.0116759
36.2	0.159062	0.156364	36.2	0.0954836	0.0848334	36.2	0.0644441	0.0435488	36.2	0.0355959	0.0220716			36.2	0.102407	0.0846107	36.2	0.0693989	0.0454746	36.2	0.0449924	0.0232243	36.2	0.0198862	0.01174
36.4	0.160556	0.157137	36.4	0.0967167	0.0852758	36.4	0.065556	0.0437824	36.4	0.0361858	0.0221916			36.4	0.10336	0.0850389	36.4	0.070833	0.0457147	36.4	0.0450363	0.0233497	36.4	0.0204576	0.0118041
36.6	0.160807	0.15791	36.6	0.0973331	0.0857179	36.6	0.0665833	0.0440158	36.6	0.0359036	0.0223116			36.6	0.103195	0.0854667	36.6	0.0720693	0.0459547	36.6	0.0462651	0.0234751	36.6	0.0211057	0.0118682
36.8	0.161243	0.158681	36.8	0.0977808	0.0861598	36.8	0.0665357	0.0442492	36.8	0.0359066	0.0224316			36.8	0.103897	0.0858941	36.8	0.0721533	0.0461946	36.8	0.0464591	0.0236004	36.8	0.0203788	0.0119323
37	0.161854	0.159452	37	0.0980922	0.0866014	37	0.0658211	0.0444825	37	0.0358207	0.0225516			37	0.1042	0.0863211	37	0.0721017	0.0464344	37	0.0460833	0.0237258	37	0.0202343	0.0119964
37.2	0.163391	0.160222	37.2	0.0994393	0.0870427	37.2	0.0656176	0.0447158	37.2	0.0358319	0.0226715			37.2	0.105012	0.0867477	37.2	0.073291	0.046674	37.2	0.0462656	0.023851	37.2	0.0205748	0.0120605
37.4	0.164291	0.16099	37.4	0.100606	0.0874838	37.4	0.0661644	0.044949	37.4	0.0357487	0.0227914			37.4	0.105656	0.0871739	37.4	0.0738693	0.0469136	37.4	0.046166	0.0239763	37.4	0.0203272	0.0121246
37.6	0.165016	0.161758	37.6	0.100852	0.0879246	37.6	0.0657474	0.045182	37.6	0.0358253	0.0229113			37.6	0.105416	0.0875997	37.6	0.0733221	0.047153	37.6	0.0455326	0.0241015	37.6	0.0208757	0.0121886
37.8	0.164798	0.162525	37.8	0.10097	0.088365	37.8	0.0653387	0.0454151	37.8	0.034816	0.0230312			37.8	0.104907	0.0880251	37.8	0.0738135	0.0473923	37.8	0.0456908	0.0242267	37.8	0.02064	0.0122527
38	0.165073	0.163291	38	0.101536	0.0888053	38	0.0652564	0.045648	38	0.0345853	0.023151			38	0.105115	0.0884501	38	0.0747829	0.0476315	38	0.0459041	0.0243519	38	0.0205708	0.0123167
38.2	0.165517	0.164056	38.2	0.103102	0.0892452	38.2	0.0656597	0.0458809	38.2	0.0350203	0.0232708			38.2	0.105408	0.0888746	38.2	0.0758006	0.0478705	38.2	0.0466212	0.024477	38.2	0.0209404	0.0123808
38.4	0.166465	0.164821	38.4	0.103621	0.0896849	38.4	0.066344	0.0461136	38.4	0.0356911	0.0233906			38.4	0.106188	0.0892988	38.4	0.0761661	0.0481095	38.4	0.0477593	0.0246021	38.4	0.0215593	0.0124448
38.6	0.166691	0.165584	38.6	0.10383	0.0901242	38.6	0.0661248	0.0463464	38.6	0.0358315	0.0235104			38.6	0.106298	0.0897226	38.6	0.0770827	0.0483483	38.6	0.0480762	0.0247272	38.6	0.0211954	0.0125088
38.8	0.167528	0.166346	38.8	0.104075	0.0905634	38.8	0.0654727	0.046579	38.8	0.0361826	0.0236302			38.8	0.106731	0.0901459	38.8	0.0773938	0.048587	38.8	0.0476908	0.0248523	38.8	0.0211779	0.0125728
39	0.16917	0.167108	39	0.104586	0.0910022	39	0.0658742	0.0468115	39	0.0367506	0.0237499			39	0.107216	0.0905689	39	0.0770648	0.0488256	39	0.0471537	0.0249773	39	0.0206918	0.0126368
39.2	0.170819	0.167869	39.2	0.104791	0.0914407	39.2	0.0665304	0.047044	39.2	0.037307	0.0238697			39.2	0.108315	0.0909914	39.2	0.0769437	0.0490641	39.2	0.0469613	0.0251023	39.2	0.0212392	0.0127008
39.4	0.172057	0.168628	39.4	0.105607	0.091879	39.4	0.0673627	0.0472764	39.4	0.0380646	0.0239894			39.4	0.10853	0.0914136	39.4	0.0771628	0.0493025	39.4	0.0473185	0.0252272	39.4	0.0216891	0.0127648
39.6	0.173309	0.169387	39.6	0.105983	0.092317	39.6	0.0673704	0.0475088	39.6	0.0378864	0.024109			39.6	0.108966	0.0918354	39.6	0.0766607	0.0495407	39.6	0.0476798	0.0253521	39.6	0.0213483	0.0128288
39.8	0.174019	0.170145	39.8	0.106553	0.0927548	39.8	0.0683451	0.047741	39.8	0.0384866	0.0242287			39.8	0.109865	0.0922567	39.8	0.0773446	0.0497788	39.8	0.0484121	0.025477	39.8	0.0218811	0.0128927
40	0.174775	0.170902	40	0.106787	0.0931922	40	0.069035	0.0479732	40	0.0386537	0.0243483			40	0.110403	0.0926777	40	0.0764617	0.0500168	40	0.0480657	0.0256019	40	0.0208399	0.0129567
40.2	0.175535	0.171658	40.2	0.106547	0.0936294	40.2	0.0694175	0.0482053	40.2	0.0382087	0.024468			40.2	0.110463	0.0930982	40.2	0.0763268	0.0502547	40.2	0.0477269	0.0257267	40.2	0.0205204	0.0130207
40.4	0.176262	0.172413	40.4	0.10702	0.0940663	40.4	0.0697652	0.0484373	40.4	0.0386749	0.0245876			40.4	0.111678	0.0935184	40.4	0.0771207	0.0504925	40.4	0.0479881	0.0258515	40.4	0.0208905	0.0130846
40.6	0.17694	0.173168	40.6	0.106976	0.094503	40.6	0.070265	0.0486693	40.6	0.0382714	0.0247071			40.6	0.112795	0.0939381	40.6	0.0778829	0.0507301	40.6	0.0485727	0.0259762	40.6	0.0212864	0.0131485
40.8	0.177408	0.173921	40.8	0.106436	0.0949393	40.8	0.0695993	0.0489012	40.8	0.0380282	0.0248267			40.8	0.112776	0.0943575	40.8	0.0772271	0.0509677	40.8	0.0479684	0.026101	40.8	0.0206262	0.0132125
41	0.178867	0.174673	41	0.106681	0.0953754	41	0.0696166	0.049133	41	0.0382415	0.0249462			41	0.113199	0.0947765	41	0.0771478	0.0512051	41	0.047544	0.0262257	41	0.0211163	0.0132764
41.2	0.178923	0.175425	41.2	0.106634	0.0958112	41.2	0.0698432	0.0493647	41.2	0.0376988	0.0250657			41.2	0.112941	0.095195	41.2	0.0767493	0.0514424	41.2	0.0469013	0.0263503	41.2	0.0208403	0.0133403
41.4	0.179076	0.176176	41.4	0.106946	0.0962468	41.4	0.0702315	0.0495964	41.4	0.0376463	0.0251852			41.4	0.113333	0.0956132	41.4	0.0770267	0.0516796	41.4	0.0473723	0.026475	41.4	0.0208959	0.0134042
41.6	0.179695	0.176925	41.6	0.107099	0.096682	41.6	0.0702781	0.0498279	41.6	0.038014	0.0253047			41.6	0.112869	0.0960309	41.6	0.0770883	0.0519167	41.6	0.0473662	0.0265996	41.6	0.0216185	0.0134681
41.8	0.179342	0.177674	41.8	0.107637	0.097117	41.8	0.0705817	0.0500594	41.8	0.0380581	0.0254242			41.8	0.112075	0.0964483	41.8	0.0777084	0.0521536	41.8	0.0478231	0.0267242	41.8	0.0217506	0.013532
42	0.180133	0.178422	42	0.108047	0.0975517	42	0.0713183	0.0502909	42	0.0386462	0.0255436			42	0.112993	0.0968653	42	0.0781039	0.0523904	42	0.0488706	0.0268487	42	0.0225561	0.0135959
42.2	0.17987	0.179169	42.2	0.108919	0.0979862	42.2	0.0720142	0.0505222	42.2	0.0389928	0.025663			42.2	0.11337	0.0972819	42.2	0.0787282	0.0526272	42.2	0.0501315	0.0269732	42.2	0.0229992	0.0136598
42.4	0.180843	0.179916	42.4	0.109715	0.0984204	42.4	0.0723792	0.0507535	42.4	0.0394742	0.0257824			42.4	0.114032	0.0976981	42.4	0.0795554	0.0528638	42.4	0.0507269	0.0270977	42.4	0.0237517	0.0137236
42.6	0.181095	0.180661	42.6	0.109539	0.0988543	42.6	0.0715416	0.0509847	42.6	0.038912	0.0259018			42.6	0.114249	0.0981138	42.6	0.0802726	0.0531002	42.6	0.0505144	0.0272222	42.6	0.0234303	0.0137875
42.8	0.182828	0.181405	42.8	0.110414	0.0992879	42.8	0.0718843	0.0512158	42.8	0.0397286	0.0260211			42.8	0.115558	0.0985292	42.8	0.080401	0.0533366	42.8	0.0514822	0.0273466	42.8	0.0246311	0.0138513
43	0.183776	0.182149	43	0.111563	0.0997213	43	0.0717452	0.0514469	43	0.0403049	0.0261404			43	0.116305	0.0989442	43	0.0814394	0.0535729	43	0.0510792	0.027471	43	0.0256275	0.0139152
43.2	0.184448	0.182892	43.2	0.111211	0.100154	43.2	0.0710176	0.0516778	43.2	0.0392193	0.0262597			43.2	0.115853	0.0993588	43.2	0.0813735	0.053809	43.2	0.0511102	0.0275953	43.2	0.0255636	0.013979
43.4	0.185131	0.183633	43.4	0.111781	0.100587	43.4	0.0704888	0.0519087	43.4	0.0390848	0.026379			43.4	0.115802	0.0997731	43.4	0.0811641	0.054045	43.4	0.0514645	0.0277196	43.4	0.0249119	0.0140428
43.6	0.184902	0.184374	43.6	0.111378	0.10102	43.6	0.0694572	0.0521396	43.6	0.0379545	0.0264983			43.6	0.116552	0.100187	43.6	0.0814019	0.0542809	43.6	0.0508852	0.0278439	43.6	0.0242504	0.0141066
43.8	0.1853	0.185114	43.8	0.111067	0.101452	43.8	0.069279	0.0523703	43.8	0.0377106	0.0266175			43.8	0.115998	0.1006	43.8	0.080587	0.0545167	43.8	0.050187	0.0279682	43.8	0.0233524	0.0141704
44	0.186065	0.185853	44	0.111058	0.101884	44	0.068877	0.052601	44	0.0376777	0.0267367			44	0.115819	0.101013	44	0.0798784	0.0547524	44	0.0493691	0.0280924	44	0.0227293	0.0142342
44.2	0.186758	0.186592	44.2	0.111269	0.102316	44.2	0.0687695	0.0528316	44.2	0.036977	0.0268559			44.2	0.116233	0.101426	44.2	0.0800553	0.0549879	44.2	0.0499439	0.0282166	44.2	0.0231201	0.014298
44.4	0.188028	0.187329	44.4	0.111214	0.102747	44.4	0.0684766	0.0530621	44.4	0.036776	0.0269751			44.4	0.116154	0.101838	44.4	0.0794817	0.0552234	44.4	0.0495163	0.0283408	44.4	0.0229639	0.0143618
44.6	0.188179	0.188065	44.6	0.110822	0.103178	44.6	0.0688315	0.0532926	44.6	0.0365464	0.0270943			44.6	0.115941	0.10225	44.6	0.0793498	0.0554587	44.6	0.0492405	0.028465	44.6	0.0228726	0.0144256
44.8	0.188854	0.188801	44.8	0.110756	0.103609	44.8	0.0691702	0.0535229	44.8	0.0367574	0.0272134			44.8	0.114826	0.102662	44.8	0.0780422	0.0556939	44.8	0.0490787	0.0285891	44.8	0.0216591	0.0144894
45	0.19016	0.189536	45	0.110826	0.10404	45	0.0699977	0.0537532	45	0.0372637	0.0273325			45	0.115446	0.103073	45	0.0775467	0.055929	45	0.0490621	0.0287131	45	0.0217974	0.0145531
45.2	0.191197	0.19027	45.2	0.111779	0.10447	45.2	0.0710402	0.0539835	45.2	0.0378189	0.0274516			45.2	0.114976	0.103483	45.2	0.0776854	0.056164	45.2	0.0493107	0.0288372	45.2	0.0215804	0.0146169
45.4	0.192305	0.191003	45.4	0.112387	0.1049	45.4	0.0716598	0.0542136	45.4	0.0387494	0.0275707			45.4	0.115812	0.103894	45.4	0.0784632	0.0563988	45.4	0.0498221	0.0289612	45.4	0.0220706	0.0146806
45.6	0.193674	0.191735	45.6	0.113251	0.10533	45.6	0.0721423	0.0544437	45.6	0.0401669	0.0276898			45.6	0.1158	0.104303	45.6	0.0784669	0.0566336	45.6	0.049149	0.0290852	45.6	0.0222045	0.0147443
45.8	0.194468	0.192466	45.8	0.113406	0.10576	45.8	0.0726869	0.0546737	45.8	0.0404011	0.0278088			45.8	0.11605	0.104713	45.8	0.0786057	0.0568682	45.8	0.0499937	0.0292092	45.8	0.0226483	0.0148081
46	0.196341	0.193196	46	0.114995	0.106189	46	0.0742423	0.0549036	46	0.0415931	0.0279278			46	0.118057	0.105122	46	0.0805089	0.0571027	46	0.0513064	0.0293331	46	0.0235766	0.0148718
46.2	0.196701	0.193926	46.2	0.115523	0.106618	46.2	0.074417	0.0551334	46.2	0.041871	0.0280468			46.2	0.118402	0.105531	46.2	0.0807491	0.0573371	46.2	0.0512084	0.029457	46.2	0.0239233	0.0149355
46.4	0.198115	0.194654	46.4	0.116093	0.107047	46.4	0.0752754	0.0553632	46.4	0.0413492	0.0281658			46.4	0.119178	0.105939	46.4	0.0808238	0.0575714	46.4	0.051085	0.0295808	46.4	0.0243241	0.0149992
46.6	0.199288	0.195382	46.6	0.116853	0.107475	46.6	0.075936	0.0555929	46.6	0.0413146	0.0282847			46.6	0.120953	0.106347	46.6	0.0819514	0.0578055	46.6	0.0515873	0.0297047	46.6	0.0254565	0.0150629
46.8	0.200741	0.196109	46.8	0.118277	0.107904	46.8	0.0765432	0.0558225	46.8	0.0428344	0.0284037			46.8	0.121971	0.106755	46.8	0.0828753	0.0580396	46.8	0.0523937	0.0298285	46.8	0.0270483	0.0151266
47	0.201374	0.196835	47	0.11819	0.108332	47	0.0763812	0.0560521	47	0.0426007	0.0285226			47	0.122429	0.107162	47	0.0833783	0.0582735	47	0.0522038	0.0299522	47	0.0268997	0.0151902
47.2	0.20154	0.19756	47.2	0.117604	0.108759	47.2	0.0758536	0.0562816	47.2	0.0421335	0.0286415			47.2	0.122563	0.107569	47.2	0.083657	0.0585073	47.2	0.0526853	0.030076	47.2	0.0262972	0.0152539
47.4	0.201828	0.198284	47.4	0.117994	0.109187	47.4	0.0757738	0.056511	47.4	0.042317	0.0287603			47.4	0.122965	0.107975	47.4	0.0837921	0.058741	47.4	0.0523411	0.0301997	47.4	0.025349	0.0153176
47.6	0.201543	0.199008	47.6	0.117612	0.109614	47.6	0.0751146	0.0567403	47.6	0.0413745	0.0288792			47.6	0.123332	0.108381	47.6	0.084468	0.0589746	47.6	0.0521511	0.0303234	47.6	0.0253925	0.0153812
47.8	0.202209	0.19973	47.8	0.117707	0.110041	47.8	0.0750774	0.0569696	47.8	0.0410681	0.028998			47.8	0.124318	0.108787	47.8	0.0844983	0.0592081	47.8	0.0526972	0.030447	47.8	0.0253299	0.0154449
48	0.202603	0.200452	48	0.11791	0.110467	48	0.0747504	0.0571987	48	0.0409187	0.0291168			48	0.124543	0.109192	48	0.0846966	0.0594414	48	0.0527846	0.0305706	48	0.025608	0.0155085
48.2	0.203369	0.201173	48.2	0.118346	0.110894	48.2	0.0755139	0.0574278	48.2	0.0406539	0.0292356			48.2	0.12486	0.109597	48.2	0.0848998	0.0596747	48.2	0.0534485	0.0306942	48.2	0.024987	0.0155721
48.4	0.203332	0.201893	48.4	0.118548	0.11132	48.4	0.0750152	0.0576569	48.4	0.0409431	0.0293544			48.4	0.125294	0.110001	48.4	0.0852313	0.0599078	48.4	0.0533124	0.0308178	48.4	0.0245241	0.0156358
48.6	0.203067	0.202612	48.6	0.118922	0.111746	48.6	0.0750577	0.0578858	48.6	0.041267	0.0294731			48.6	0.125946	0.110406	48.6	0.0861423	0.0601408	48.6	0.0537094	0.0309413	48.6	0.0241258	0.0156994
48.8	0.203966	0.20333	48.8	0.11899	0.112171	48.8	0.0753467	0.0581147	48.8	0.0410784	0.0295918			48.8	0.125492	0.110809	48.8	0.086283	0.0603737	48.8	0.0541893	0.0310648	48.8	0.0235468	0.015763
49	0.204512	0.204047	49	0.118615	0.112596	49	0.075144	0.0583435	49	0.0409756	0.0297106			49	0.126017	0.111213	49	0.0865801	0.0606065	49	0.0539755	0.0311882	49	0.0235615	0.0158266
49.2	0.204915	0.204764	49.2	0.1187	0.113021	49.2	0.0745134	0.0585722	49.2	0.0402403	0.0298292			49.2	0.125901	0.111616	49.2	0.0870448	0.0608391	49.2	0.0537035	0.0313117	49.2	0.0225669	0.0158901
49.4	0.205028	0.20548	49.4	0.119087	0.113446	49.4	0.0742818	0.0588009	49.4	0.0406826	0.0299479			49.4	0.125754	0.112018	49.4	0.0873061	0.0610717	49.4	0.0532277	0.0314351	49.4	0.0225145	0.0159537
49.6	0.206021	0.206194	49.6	0.119605	0.113871	49.6	0.0744273	0.0590295	49.6	0.0415345	0.0300665			49.6	0.125816	0.11242	49.6	0.0871315	0.0613041	49.6	0.0530544	0.0315584	49.6	0.0216548	0.0160173
49.8	0.207062	0.206908	49.8	0.120165	0.114295	49.8	0.0749425	0.059258	49.8	0.0413962	0.0301852			49.8	0.12597	0.112822	49.8	0.0871093	0.0615364	49.8	0.0533989	0.0316818	49.8	0.0216197	0.0160809
50	0.207617	0.207622	50	0.121468	0.114719	50	0.0753748	0.0594864	50	0.0416147	0.0303038			50	0.125934	0.113224	50	0.0870444	0.0617687	50	0.0528495	0.0318051	50	0.0220876	0.0161444
50.2	0.208483	0.208334	50.2	0.121919	0.115142	50.2	0.0766287	0.0597148	50.2	0.0414127	0.0304223			50.2	0.126105	0.113625	50.2	0.086514	0.0620007	50.2	0.0528977	0.0319283	50.2	0.0222651	0.016208
50.4	0.209507	0.209045	50.4	0.123214	0.115566	50.4	0.0777755	0.059943	50.4	0.0412171	0.0305409			50.4	0.126384	0.114025	50.4	0.0870271	0.0622327	50.4	0.052678	0.0320516	50.4	0.0224824	0.0162715
50.6	0.210464	0.209756	50.6	0.123819	0.115989	50.6	0.0781929	0.0601713	50.6	0.0417101	0.0306594			50.6	0.126614	0.114426	50.6	0.0868836	0.0624646	50.6	0.0526687	0.0321748	50.6	0.0229674	0.016335
50.8	0.211487	0.210465	50.8	0.124496	0.116412	50.8	0.0793441	0.0603994	50.8	0.0423835	0.0307779			50.8	0.126666	0.114825	50.8	0.0870497	0.0626963	50.8	0.0538507	0.032298	50.8	0.0236562	0.0163986
51	0.212229	0.211174	51	0.123957	0.116834	51	0.0790448	0.0606275	51	0.0419825	0.0308964			51	0.126786	0.115225	51	0.087121	0.062928	51	0.0535258	0.0324211	51	0.0237328	0.0164621
51.2	0.212196	0.211882	51.2	0.123969	0.117257	51.2	0.0784326	0.0608554	51.2	0.0418103	0.0310149			51.2	0.126403	0.115624	51.2	0.0867834	0.0631595	51.2	0.0530126	0.0325443	51.2	0.0233114	0.0165256
51.4	0.2133	0.21259	51.4	0.124421	0.117679	51.4	0.0786308	0.0610834	51.4	0.0414581	0.0311334			51.4	0.127682	0.116023	51.4	0.0870911	0.0633909	51.4	0.0534752	0.0326674	51.4	0.0238054	0.0165891
51.6	0.214063	0.213296	51.6	0.124803	0.118101	51.6	0.0784527	0.0613112	51.6	0.0407245	0.0312518			51.6	0.128539	0.116421	51.6	0.0880301	0.0636222	51.6	0.0533604	0.0327904	51.6	0.0246847	0.0166526
51.8	0.21469	0.214001	51.8	0.125864	0.118522	51.8	0.0791289	0.061539	51.8	0.0411113	0.0313702			51.8	0.128967	0.116819	51.8	0.0878277	0.0638534	51.8	0.0534817	0.0329134	51.8	0.0250725	0.016716
52	0.21566	0.214706	52	0.126492	0.118944	52	0.0804072	0.0617666	52	0.0417154	0.0314886			52	0.129832	0.117217	52	0.0880176	0.0640844	52	0.0542646	0.0330364	52	0.0252102	0.0167795
52.2	0.21654	0.21541	52.2	0.126685	0.119365	52.2	0.081815	0.0619943	52.2	0.0417527	0.031607			52.2	0.130953	0.117614	52.2	0.0883616	0.0643154	52.2	0.0550685	0.0331594	52.2	0.0248251	0.016843
52.4	0.217331	0.216113	52.4	0.127185	0.119785	52.4	0.08154	0.0622218	52.4	0.0423586	0.0317253			52.4	0.131658	0.118011	52.4	0.0883962	0.0645462	52.4	0.0548824	0.0332823	52.4	0.0253871	0.0169064
52.6	0.218016	0.216815	52.6	0.127843	0.120206	52.6	0.0824987	0.0624493	52.6	0.0424428	0.0318437			52.6	0.132038	0.118408	52.6	0.0884883	0.0647769	52.6	0.0554752	0.0334053	52.6	0.0249736	0.0169699
52.8	0.219104	0.217516	52.8	0.128592	0.120626	52.8	0.0832876	0.0626767	52.8	0.0422237	0.031962			52.8	0.132747	0.118804	52.8	0.0890528	0.0650075	52.8	0.0559981	0.0335281	52.8	0.0250051	0.0170333
53	0.219483	0.218217	53	0.128667	0.121046	53	0.0831518	0.062904	53	0.0415414	0.0320803			53	0.133228	0.119199	53	0.0889063	0.065238	53	0.0558611	0.033651	53	0.0250799	0.0170968
53.2	0.219921	0.218916	53.2	0.129286	0.121466	53.2	0.0829634	0.0631312	53.2	0.0408984	0.0321985			53.2	0.133223	0.119595	53.2	0.0888071	0.0654684	53.2	0.0558268	0.0337738	53.2	0.0238952	0.0171602
53.4	0.220159	0.219615	53.4	0.130316	0.121885	53.4	0.0834491	0.0633584	53.4	0.041934	0.0323168			53.4	0.133149	0.11999	53.4	0.0887517	0.0656987	53.4	0.0557402	0.0338966	53.4	0.0236049	0.0172236
53.6	0.220565	0.220313	53.6	0.130591	0.122304	53.6	0.0828642	0.0635855	53.6	0.0415227	0.032435			53.6	0.133563	0.120384	53.6	0.0888153	0.0659288	53.6	0.0559647	0.0340193	53.6	0.0232211	0.017287
53.8	0.221117	0.22101	53.8	0.131233	0.122723	53.8	0.0834471	0.0638125	53.8	0.0411573	0.0325532			53.8	0.134132	0.120779	53.8	0.0896017	0.0661589	53.8	0.0565877	0.0341421	53.8	0.0240208	0.0173504
54	0.221668	0.221706	54	0.13204	0.123142	54	0.0832483	0.0640395	54	0.041123	0.0326714			54	0.134826	0.121172	54	0.0899453	0.0663888	54	0.0566386	0.0342647	54	0.02415	0.0174138
54.2	0.222469	0.222402	54.2	0.132746	0.12356	54.2	0.0834783	0.0642663	54.2	0.0415565	0.0327896			54.2	0.13492	0.121566	54.2	0.0901506	0.0666186	54.2	0.0568958	0.0343874	54.2	0.0237804	0.0174772
54.4	0.222369	0.223096	54.4	0.132716	0.123978	54.4	0.0825924	0.0644932	54.4	0.041169	0.0329077			54.4	0.134091	0.121959	54.4	0.089907	0.0668483	54.4	0.056068	0.03451	54.4	0.0239088	0.0175406
54.6	0.223716	0.22379	54.6	0.132845	0.124396	54.6	0.082834	0.0647199	54.6	0.0415117	0.0330258			54.6	0.135103	0.122352	54.6	0.0905264	0.0670779	54.6	0.0568467	0.0346326	54.6	0.0248752	0.0176039
54.8	0.224021	0.224483	54.8	0.133871	0.124814	54.8	0.0821648	0.0649465	54.8	0.0424211	0.0331439			54.8	0.135201	0.122744	54.8	0.0915894	0.0673074	54.8	0.0569584	0.0347552	54.8	0.0257406	0.0176673
55	0.224436	0.225175	55	0.133712	0.125231	55	0.0804393	0.0651731	55	0.0424392	0.033262			55	0.134809	0.123136	55	0.0912708	0.0675367	55	0.0557851	0.0348778	55	0.0254574	0.0177306
55.2	0.225263	0.225867	55.2	0.133812	0.125648	55.2	0.0803146	0.0653996	55.2	0.0422778	0.0333801			55.2	0.135609	0.123528	55.2	0.0918775	0.067766	55.2	0.0557676	0.0350003	55.2	0.0251976	0.017794
55.4	0.226598	0.226557	55.4	0.134046	0.126065	55.4	0.0804903	0.0656261	55.4	0.0427895	0.0334981			55.4	0.136633	0.123919	55.4	0.0926107	0.0679951	55.4	0.0556108	0.0351227	55.4	0.0257567	0.0178573
55.6	0.227439	0.227247	55.6	0.134424	0.126482	55.6	0.0801979	0.0658524	55.6	0.0432687	0.0336162			55.6	0.13625	0.12431	55.6	0.0927522	0.0682241	55.6	0.0551256	0.0352452	55.6	0.0257239	0.0179206
55.8	0.227821	0.227936	55.8	0.134946	0.126898	55.8	0.0816066	0.0660787	55.8	0.043972	0.0337342			55.8	0.136693	0.124701	55.8	0.0931013	0.068453	55.8	0.0558941	0.0353676	55.8	0.0261377	0.017984
56	0.229384	0.228624	56	0.134715	0.127314	56	0.0826836	0.0663049	56	0.0443952	0.0338521			56	0.138368	0.125091	56	0.0936279	0.0686818	56	0.057044	0.03549	56	0.0262917	0.0180473
56.2	0.230222	0.229311	56.2	0.134399	0.12773	56.2	0.0828462	0.0665311	56.2	0.0445432	0.0339701			56.2	0.138099	0.12548	56.2	0.0931758	0.0689105	56.2	0.0575025	0.0356123	56.2	0.025914	0.0181106
56.4	0.230891	0.229997	56.4	0.135339	0.128145	56.4	0.0831287	0.0667571	56.4	0.0447693	0.034088			56.4	0.138853	0.12587	56.4	0.0939036	0.0691391	56.4	0.0581488	0.0357347	56.4	0.0257778	0.0181739
56.6	0.231276	0.230683	56.6	0.135738	0.12856	56.6	0.0839911	0.0669831	56.6	0.0447129	0.034206			56.6	0.138753	0.126259	56.6	0.0942224	0.0693675	56.6	0.0583116	0.035857	56.6	0.0257008	0.0182372
56.8	0.23223	0.231368	56.8	0.136661	0.128975	56.8	0.0845107	0.067209	56.8	0.0451791	0.0343239			56.8	0.138904	0.126648	56.8	0.0950816	0.0695959	56.8	0.0587516	0.0359792	56.8	0.0262179	0.0183004
57	0.232292	0.232051	57	0.137121	0.12939	57	0.0845192	0.0674349	57	0.0449933	0.0344417			57	0.139099	0.127036	57	0.0952637	0.0698241	57	0.0593084	0.0361015	57	0.0262079	0.0183637
57.2	0.233698	0.232735	57.2	0.138205	0.129805	57.2	0.0849488	0.0676606	57.2	0.0450489	0.0345596			57.2	0.139948	0.127424	57.2	0.0954053	0.0700522	57.2	0.0596477	0.0362237	57.2	0.0256232	0.018427
57.4	0.234326	0.233417	57.4	0.138513	0.130219	57.4	0.0855869	0.0678863	57.4	0.0450203	0.0346774			57.4	0.14071	0.127811	57.4	0.0957608	0.0702802	57.4	0.0605992	0.0363458	57.4	0.0268167	0.0184902
57.6	0.235794	0.234098	57.6	0.138586	0.130633	57.6	0.086543	0.068112	57.6	0.0453884	0.0347952			57.6	0.14217	0.128199	57.6	0.0964673	0.0705081	57.6	0.0613511	0.036468	57.6	0.0276442	0.0185535
57.8	0.23646	0.234779	57.8	0.139235	0.131047	57.8	0.0872404	0.0683375	57.8	0.0456499	0.034913			57.8	0.142435	0.128585	57.8	0.0967539	0.0707359	57.8	0.0616241	0.0365901	57.8	0.0273049	0.0186167
58	0.236814	0.235459	58	0.139881	0.13146	58	0.0871758	0.068563	58	0.0452897	0.0350308			58	0.142775	0.128972	58	0.0964408	0.0709636	58	0.0619425	0.0367122	58	0.0271685	0.0186799
58.2	0.237453	0.236138	58.2	0.140557	0.131873	58.2	0.0879664	0.0687884	58.2	0.0458963	0.0351486			58.2	0.142605	0.129358	58.2	0.0963099	0.0711911	58.2	0.0624464	0.0368342	58.2	0.0277369	0.0187432
58.4	0.238765	0.236816	58.4	0.141167	0.132286	58.4	0.0881244	0.0690137	58.4	0.046363	0.0352663			58.4	0.143351	0.129744	58.4	0.0963346	0.0714186	58.4	0.0617069	0.0369562	58.4	0.0278884	0.0188064
58.6	0.240385	0.237494	58.6	0.142225	0.132699	58.6	0.0889068	0.069239	58.6	0.0465824	0.035384			58.6	0.143664	0.130129	58.6	0.0971399	0.0716459	58.6	0.0620689	0.0370782	58.6	0.0276943	0.0188696
58.8	0.240927	0.23817	58.8	0.143151	0.133111	58.8	0.0887235	0.0694642	58.8	0.0471356	0.0355017			58.8	0.143378	0.130514	58.8	0.0969914	0.0718731	58.8	0.0611181	0.0372002	58.8	0.0280269	0.0189328
59	0.24215	0.238846	59	0.143256	0.133523	59	0.0888912	0.0696893	59	0.0471287	0.0356194			59	0.143634	0.130899	59	0.0966344	0.0721002	59	0.0603166	0.0373221	59	0.0271435	0.018996
59.2	0.242549	0.239521	59.2	0.142576	0.133935	59.2	0.0888848	0.0699143	59.2	0.0466688	0.035737			59.2	0.143238	0.131283	59.2	0.0962734	0.0723272	59.2	0.0595032	0.037444	59.2	0.0263129	0.0190591
59.4	0.242844	0.240195	59.4	0.142515	0.134347	59.4	0.0886444	0.0701393	59.4	0.0467463	0.0358547			59.4	0.143173	0.131667	59.4	0.0964036	0.0725541	59.4	0.0594557	0.0375659	59.4	0.0263627	0.0191223
59.6	0.244087	0.240869	59.6	0.143133	0.134758	59.6	0.088971	0.0703642	59.6	0.0475958	0.0359723			59.6	0.14383	0.13205	59.6	0.0971766	0.0727809	59.6	0.0598625	0.0376877	59.6	0.0272967	0.0191855
59.8	0.24471	0.241541	59.8	0.143007	0.135169	59.8	0.0895743	0.070589	59.8	0.0476931	0.0360899			59.8	0.143702	0.132433	59.8	0.0972742	0.0730076	59.8	0.0592253	0.0378095	59.8	0.0267353	0.0192486
60	0.245268	0.242213	60	0.143077	0.13558	60	0.0889241	0.0708137	60	0.0475429	0.0362074			60	0.143101	0.132816	60	0.0970546	0.0732341	60	0.0592355	0.0379313	60	0.0265613	0.0193118
60.2	0.245353	0.242884	60.2	0.143334	0.135991	60.2	0.088468	0.0710384	60.2	0.0472194	0.036325			60.2	0.142596	0.133199	60.2	0.0972527	0.0734605	60.2	0.0591657	0.0380531	60.2	0.0258401	0.0193749
60.4	0.245898	0.243554	60.4	0.143754	0.136401	60.4	0.0885382	0.071263	60.4	0.0473142	0.0364425			60.4	0.14262	0.133581	60.4	0.0977619	0.0736869	60.4	0.0585204	0.0381748	60.4	0.0257427	0.0194381
60.6	0.246596	0.244223	60.6	0.144354	0.136811	60.6	0.0889477	0.0714875	60.6	0.0483398	0.03656			60.6	0.142048	0.133962	60.6	0.0974813	0.0739131	60.6	0.0581661	0.0382965	60.6	0.0259288	0.0195012
60.8	0.247321	0.244892	60.8	0.145685	0.137221	60.8	0.089456	0.071712	60.8	0.0485674	0.0366775			60.8	0.142532	0.134344	60.8	0.0982307	0.0741392	60.8	0.0590443	0.0384181	60.8	0.0261989	0.0195643
61	0.247823	0.24556	61	0.146172	0.13763	61	0.0899047	0.0719364	61	0.0486203	0.036795			61	0.143278	0.134725	61	0.0982955	0.0743652	61	0.0598192	0.0385397	61	0.0268395	0.0196274
61.2	0.249013	0.246227	61.2	0.147058	0.13804	61.2	0.0909343	0.0721607	61.2	0.0486334	0.0369124			61.2	0.143934	0.135105	61.2	0.0986814	0.074591	61.2	0.0604262	0.0386613	61.2	0.0269639	0.0196905
61.4	0.25001	0.246893	61.4	0.14792	0.138449	61.4	0.0917253	0.0723849	61.4	0.0492116	0.0370298			61.4	0.145029	0.135486	61.4	0.0998888	0.0748168	61.4	0.0613281	0.0387829	61.4	0.0276343	0.0197536
61.6	0.249924	0.247558	61.6	0.148469	0.138857	61.6	0.0919042	0.0726091	61.6	0.0494337	0.0371472			61.6	0.146003	0.135866	61.6	0.0998509	0.0750425	61.6	0.061287	0.0389044	61.6	0.0272112	0.0198167
61.8	0.249761	0.248223	61.8	0.149664	0.139266	61.8	0.0917892	0.0728332	61.8	0.0491424	0.0372646			61.8	0.146385	0.136245	61.8	0.100552	0.075268	61.8	0.0618689	0.0390259	61.8	0.0274952	0.0198798
62	0.250426	0.248887	62	0.150619	0.139674	62	0.0925229	0.0730572	62	0.049086	0.037382			62	0.147358	0.136624	62	0.10157	0.0754934	62	0.0628578	0.0391474	62	0.0278903	0.0199428
62.2	0.251703	0.24955	62.2	0.151183	0.140082	62.2	0.0929348	0.0732811	62.2	0.0493948	0.0374993			62.2	0.147939	0.137003	62.2	0.101232	0.0757188	62.2	0.0624369	0.0392689	62.2	0.0275279	0.0200059
62.4	0.252057	0.250212	62.4	0.150882	0.14049	62.4	0.092738	0.073505	62.4	0.0492466	0.0376166			62.4	0.149036	0.137382	62.4	0.100727	0.075944	62.4	0.0626956	0.0393903	62.4	0.0281289	0.020069
62.6	0.253163	0.250874	62.6	0.15142	0.140898	62.6	0.0935842	0.0737288	62.6	0.0489607	0.0377339			62.6	0.150029	0.13776	62.6	0.100892	0.0761691	62.6	0.0636992	0.0395117	62.6	0.0283648	0.020132
62.8	0.253898	0.251534	62.8	0.151339	0.141305	62.8	0.0936131	0.0739525	62.8	0.0488842	0.0378512			62.8	0.150448	0.138137	62.8	0.0999651	0.0763941	62.8	0.0629703	0.039633	62.8	0.0284174	0.020195
63	0.253973	0.252194	63	0.150607	0.141712	63	0.0932695	0.0741761	63	0.0483342	0.0379685			63	0.150939	0.138515	63	0.0997033	0.0766189	63	0.0632444	0.0397543	63	0.0281946	0.0202581
63.2	0.253776	0.252853	63.2	0.149718	0.142118	63.2	0.0930533	0.0743997	63.2	0.0475904	0.0380857			63.2	0.151594	0.138892	63.2	0.0998008	0.0768437	63.2	0.0634634	0.0398756	63.2	0.0288813	0.0203211
63.4	0.254102	0.253511	63.4	0.149435	0.142525	63.4	0.0927507	0.0746232	63.4	0.0476468	0.038203			63.4	0.152975	0.139269	63.4	0.100701	0.0770684	63.4	0.0641399	0.0399969	63.4	0.0298275	0.0203841
63.6	0.25512	0.254169	63.6	0.149136	0.142931	63.6	0.0932431	0.0748467	63.6	0.0482257	0.0383202			63.6	0.15289	0.139645	63.6	0.0998619	0.0772929	63.6	0.0635936	0.0401181	63.6	0.0296228	0.0204471
63.8	0.255083	0.254826	63.8	0.148964	0.143337	63.8	0.093004	0.07507	63.8	0.0472068	0.0384373			63.8	0.152472	0.140021	63.8	0.100406	0.0775173	63.8	0.0637261	0.0402393	63.8	0.0295857	0.0205101
64	0.256027	0.255482	64	0.149879	0.143743	64	0.0931262	0.0752933	64	0.0481706	0.0385545			64	0.152318	0.140396	64	0.100751	0.0777417	64	0.0642677	0.0403605	64	0.0304312	0.0205731
64.2	0.257372	0.256137	64.2	0.150283	0.144148	64.2	0.0929178	0.0755165	64.2	0.0490576	0.0386716			64.2	0.152783	0.140772	64.2	0.101182	0.0779659	64.2	0.0641866	0.0404816	64.2	0.0304261	0.0206361
64.4	0.257915	0.256791	64.4	0.150859	0.144554	64.4	0.0930249	0.0757397	64.4	0.0498577	0.0387888			64.4	0.15249	0.141147	64.4	0.1015	0.07819	64.4	0.0640758	0.0406027	64.4	0.03056	0.020699
64.6	0.258412	0.257445	64.6	0.151599	0.144959	64.6	0.092968	0.0759627	64.6	0.0503053	0.0389058			64.6	0.152136	0.141521	64.6	0.102055	0.078414	64.6	0.0641236	0.0407238	64.6	0.0308936	0.020762
64.8	0.259273	0.258097	64.8	0.152383	0.145363	64.8	0.0939573	0.0761857	64.8	0.0503131	0.0390229			64.8	0.151931	0.141895	64.8	0.102333	0.0786379	64.8	0.0644718	0.0408449	64.8	0.0306826	0.020825
65	0.2608	0.258749	65	0.153115	0.145768	65	0.0946084	0.0764086	65	0.0507093	0.03914			65	0.151682	0.142269	65	0.102725	0.0788616	65	0.0648297	0.0409659	65	0.0303919	0.0208879
65.2	0.262248	0.259401	65.2	0.155059	0.146172	65.2	0.0954318	0.0766315	65.2	0.0516142	0.039257			65.2	0.152024	0.142642	65.2	0.104042	0.0790853	65.2	0.0652514	0.0410869	65.2	0.0305887	0.0209508
65.4	0.26351	0.260051	65.4	0.155967	0.146576	65.4	0.0955911	0.0768543	65.4	0.0524712	0.039374			65.4	0.152	0.143016	65.4	0.104543	0.0793088	65.4	0.0649534	0.0412078	65.4	0.0306278	0.0210138
65.6	0.263934	0.260701	65.6	0.157256	0.146979	65.6	0.0957749	0.077077	65.6	0.0528414	0.039491			65.6	0.15282	0.143388	65.6	0.105227	0.0795323	65.6	0.064966	0.0413288	65.6	0.030777	0.0210767
65.8	0.265442	0.26135	65.8	0.158938	0.147383	65.8	0.0961789	0.0772996	65.8	0.0534905	0.039608			65.8	0.153219	0.143761	65.8	0.106739	0.0797556	65.8	0.064916	0.0414497	65.8	0.0309707	0.0211396
66	0.266058	0.261998	66	0.158905	0.147786	66	0.0964366	0.0775222	66	0.0534979	0.039725			66	0.152817	0.144133	66	0.106646	0.0799788	66	0.0653779	0.0415705	66	0.0304798	0.0212025
66.2	0.267829	0.262645	66.2	0.15915	0.148189	66.2	0.0972397	0.0777447	66.2	0.0538489	0.0398419			66.2	0.154045	0.144504	66.2	0.106346	0.0802019	66.2	0.066111	0.0416914	66.2	0.0306783	0.0212654
66.4	0.268619	0.263292	66.4	0.159257	0.148592	66.4	0.0973919	0.0779671	66.4	0.0536574	0.0399588			66.4	0.155111	0.144876	66.4	0.10674	0.0804249	66.4	0.0665792	0.0418122	66.4	0.0308899	0.0213283
66.6	0.269699	0.263938	66.6	0.159647	0.148994	66.6	0.0978855	0.0781894	66.6	0.0529627	0.0400757			66.6	0.155362	0.145247	66.6	0.105989	0.0806478	66.6	0.0664863	0.041933	66.6	0.0296415	0.0213912
66.8	0.269924	0.264583	66.8	0.159344	0.149396	66.8	0.0978761	0.0784117	66.8	0.0530753	0.0401926			66.8	0.155913	0.145617	66.8	0.106126	0.0808706	66.8	0.0665512	0.0420537	66.8	0.02999	0.0214541
67	0.26976	0.265227	67	0.158777	0.149798	67	0.0982304	0.0786339	67	0.053076	0.0403094			67	0.157203	0.145988	67	0.10671	0.0810933	67	0.0673596	0.0421744	67	0.030954	0.0215169
67.2	0.269615	0.265871	67.2	0.157982	0.1502	67.2	0.0978732	0.078856	67.2	0.0523967	0.0404263			67.2	0.157563	0.146358	67.2	0.106043	0.0813158	67.2	0.0669185	0.0422951	67.2	0.0308746	0.0215798
67.4	0.269467	0.266513	67.4	0.157591	0.150601	67.4	0.097641	0.0790781	67.4	0.0519091	0.0405431			67.4	0.157757	0.146727	67.4	0.105414	0.0815383	67.4	0.0675736	0.0424158	67.4	0.0306978	0.0216426
67.6	0.27027	0.267155	67.6	0.15723	0.151002	67.6	0.0982044	0.0793001	67.6	0.0512668	0.0406599			67.6	0.158346	0.147096	67.6	0.105277	0.0817606	67.6	0.0681232	0.0425364	67.6	0.0304329	0.0217055
67.8	0.269914	0.267797	67.8	0.157357	0.151403	67.8	0.0974476	0.079522	67.8	0.050576	0.0407766			67.8	0.157884	0.147465	67.8	0.105514	0.0819828	67.8	0.0679949	0.042657	67.8	0.0304119	0.0217683
68	0.269762	0.268437	68	0.156981	0.151804	68	0.0968086	0.0797438	68	0.0511045	0.0408934			68	0.157436	0.147834	68	0.103785	0.082205	68	0.0670345	0.0427776	68	0.0299014	0.0218312
68.2	0.269627	0.269077	68.2	0.15653	0.152204	68.2	0.0961581	0.0799656	68.2	0.0504016	0.0410101			68.2	0.157936	0.148202	68.2	0.103929	0.082427	68.2	0.0663061	0.0428981	68.2	0.0296955	0.021894
68.4	0.269376	0.269716	68.4	0.156708	0.152604	68.4	0.0962767	0.0801873	68.4	0.0499418	0.0411268			68.4	0.15753	0.14857	68.4	0.103641	0.0826489	68.4	0.0654516	0.0430186	68.4	0.0290744	0.0219568
68.6	0.26983	0.270354	68.6	0.156752	0.153004	68.6	0.0965448	0.0804089	68.6	0.0495182	0.0412435			68.6	0.157491	0.148937	68.6	0.103364	0.0828707	68.6	0.0649493	0.0431391	68.6	0.0280522	0.0220196
68.8	0.271267	0.270991	68.8	0.157367	0.153404	68.8	0.0976843	0.0806304	68.8	0.0494369	0.0413602			68.8	0.158181	0.149304	68.8	0.102959	0.0830924	68.8	0.0648645	0.0432595	68.8	0.0272253	0.0220824
69	0.272113	0.271628	69	0.158206	0.153803	69	0.0980438	0.0808519	69	0.0499229	0.0414768			69	0.158359	0.149671	69	0.103408	0.0833139	69	0.0651677	0.0433799	69	0.0277783	0.0221452
69.2	0.27256	0.272264	69.2	0.158933	0.154203	69.2	0.0984812	0.0810733	69.2	0.0509223	0.0415935			69.2	0.158222	0.150038	69.2	0.103497	0.0835354	69.2	0.0652371	0.0435003	69.2	0.0289155	0.0222079
69.4	0.273274	0.272899	69.4	0.159608	0.154601	69.4	0.0982229	0.0812946	69.4	0.0514048	0.0417101			69.4	0.158378	0.150404	69.4	0.104224	0.0837567	69.4	0.0648606	0.0436207	69.4	0.0289094	0.0222707
69.6	0.274464	0.273533	69.6	0.161141	0.155	69.6	0.0987392	0.0815159	69.6	0.0517687	0.0418267			69.6	0.158892	0.15077	69.6	0.105215	0.083978	69.6	0.065188	0.043741	69.6	0.0289161	0.0223335
69.8	0.275281	0.274167	69.8	0.161575	0.155399	69.8	0.0986965	0.0817371	69.8	0.0521618	0.0419432			69.8	0.158647	0.151135	69.8	0.105729	0.0841991	69.8	0.0654848	0.0438613	69.8	0.0289355	0.0223962
70	0.276155	0.2748	70	0.161566	0.155797	70	0.0995022	0.0819582	70	0.0527443	0.0420598			70	0.158544	0.1515	70	0.10626	0.0844202	70	0.0666797	0.0439816	70	0.0288189	0.022459
70.2	0.277924	0.275432	70.2	0.163001	0.156195	70.2	0.0997873	0.0821793	70.2	0.0533208	0.0421763			70.2	0.159137	0.151865	70.2	0.107171	0.0846411	70.2	0.0665951	0.0441018	70.2	0.0286164	0.0225217
70.4	0.27909	0.276063	70.4	0.163552	0.156592	70.4	0.100047	0.0824002	70.4	0.0538562	0.0422928			70.4	0.160058	0.152229	70.4	0.10779	0.0848619	70.4	0.0667597	0.044222	70.4	0.029114	0.0225844
70.6	0.280541	0.276694	70.6	0.164547	0.15699	70.6	0.101226	0.0826211	70.6	0.0552609	0.0424093			70.6	0.161247	0.152593	70.6	0.108951	0.0850826	70.6	0.0678869	0.0443422	70.6	0.0302488	0.0226472
70.8	0.281392	0.277323	70.8	0.165113	0.157387	70.8	0.101352	0.082842	70.8	0.0558983	0.0425258			70.8	0.161906	0.152957	70.8	0.109941	0.0853032	70.8	0.0687081	0.0444623	70.8	0.0308703	0.0227099
71	0.281808	0.277952	71	0.165948	0.157784	71	0.101645	0.0830627	71	0.0560772	0.0426422			71	0.162386	0.15332	71	0.109596	0.0855237	71	0.0688557	0.0445824	71	0.0309642	0.0227726
71.2	0.281968	0.278581	71.2	0.165891	0.15818	71.2	0.100464	0.0832834	71.2	0.0552476	0.0427586			71.2	0.162686	0.153683	71.2	0.10945	0.085744	71.2	0.0687447	0.0447025	71.2	0.0310239	0.0228353
71.4	0.28245	0.279208	71.4	0.166132	0.158577	71.4	0.100614	0.083504	71.4	0.0553258	0.042875			71.4	0.162709	0.154046	71.4	0.109764	0.0859643	71.4	0.0688055	0.0448226	71.4	0.0304124	0.022898
71.6	0.282944	0.279835	71.6	0.165994	0.158973	71.6	0.101038	0.0837246	71.6	0.0551395	0.0429914			71.6	0.162363	0.154408	71.6	0.108814	0.0861845	71.6	0.0682756	0.0449426	71.6	0.0293131	0.0229607
71.8	0.282817	0.280461	71.8	0.166433	0.159369	71.8	0.100526	0.083945	71.8	0.0549303	0.0431078			71.8	0.16191	0.15477	71.8	0.108745	0.0864045	71.8	0.0673705	0.0450626	71.8	0.0287922	0.0230233
72	0.283508	0.281087	72	0.166376	0.159764	72	0.10071	0.0841654	72	0.0545299	0.0432241			72	0.162855	0.155131	72	0.108511	0.0866244	72	0.0673602	0.0451826	72	0.0285504	0.023086
72.2	0.284014	0.281711	72.2	0.16708	0.16016	72.2	0.100885	0.0843857	72.2	0.0538485	0.0433405			72.2	0.163017	0.155493	72.2	0.109304	0.0868443	72.2	0.0666787	0.0453025	72.2	0.0278731	0.0231487
72.4	0.283962	0.282335	72.4	0.167346	0.160555	72.4	0.100982	0.084606	72.4	0.0532844	0.0434568			72.4	0.162586	0.155853	72.4	0.108916	0.087064	72.4	0.0658537	0.0454224	72.4	0.0261788	0.0232113
72.6	0.284543	0.282958	72.6	0.168033	0.16095	72.6	0.1009	0.0848262	72.6	0.0533497	0.043573			72.6	0.162456	0.156214	72.6	0.109296	0.0872836	72.6	0.0651921	0.0455423	72.6	0.0262942	0.023274
72.8	0.285319	0.283581	72.8	0.169023	0.161345	72.8	0.101052	0.0850463	72.8	0.0537724	0.0436893			72.8	0.161819	0.156574	72.8	0.108637	0.0875031	72.8	0.0644949	0.0456621	72.8	0.0261922	0.0233366
73	0.285529	0.284202	73	0.169573	0.161739	73	0.101643	0.0852663	73	0.0535849	0.0438055			73	0.162189	0.156934	73	0.109805	0.0877225	73	0.0650832	0.045782	73	0.0271933	0.0233992
73.2	0.285842	0.284823	73.2	0.169496	0.162133	73.2	0.101205	0.0854863	73.2	0.0531744	0.0439218			73.2	0.162033	0.157294	73.2	0.10989	0.0879418	73.2	0.0646131	0.0459018	73.2	0.0281413	0.0234618
73.4	0.287067	0.285443	73.4	0.170394	0.162527	73.4	0.100721	0.0857062	73.4	0.0535103	0.044038			73.4	0.162653	0.157653	73.4	0.110523	0.088161	73.4	0.0643412	0.0460215	73.4	0.0283635	0.0235244
73.6	0.287532	0.286063	73.6	0.170372	0.162921	73.6	0.100988	0.085926	73.6	0.0533311	0.0441541			73.6	0.162629	0.158012	73.6	0.110542	0.0883801	73.6	0.0647245	0.0461412	73.6	0.0283258	0.023587
73.8	0.28808	0.286681	73.8	0.170117	0.163314	73.8	0.101127	0.0861458	73.8	0.0536414	0.0442703			73.8	0.163939	0.15837	73.8	0.111704	0.088599	73.8	0.0656261	0.0462609	73.8	0.0297789	0.0236496
74	0.289797	0.287299	74	0.170586	0.163707	74	0.101989	0.0863655	74	0.054484	0.0443865			74	0.163728	0.158728	74	0.111519	0.0888179	74	0.0658593	0.0463806	74	0.0299432	0.0237122
74.2	0.290902	0.287916	74.2	0.171658	0.1641	74.2	0.102445	0.0865851	74.2	0.0553077	0.0445026			74.2	0.164454	0.159086	74.2	0.112185	0.0890366	74.2	0.0661904	0.0465002	74.2	0.0307819	0.0237748
74.4	0.292725	0.288533	74.4	0.172032	0.164493	74.4	0.103763	0.0868046	74.4	0.0565509	0.0446187			74.4	0.165501	0.159444	74.4	0.112967	0.0892553	74.4	0.0671808	0.0466198	74.4	0.0320075	0.0238374
74.6	0.293881	0.289148	74.6	0.172742	0.164885	74.6	0.104005	0.0870241	74.6	0.05705	0.0447348			74.6	0.166631	0.159801	74.6	0.113071	0.0894738	74.6	0.0675502	0.0467394	74.6	0.0325663	0.0238999
74.8	0.293275	0.289763	74.8	0.17235	0.165278	74.8	0.103343	0.0872435	74.8	0.0558956	0.0448508			74.8	0.16646	0.160158	74.8	0.112453	0.0896922	74.8	0.0681469	0.046859	74.8	0.0326204	0.0239625
75	0.294491	0.290378	75	0.173068	0.165669	75	0.103746	0.0874628	75	0.0569568	0.0449669			75	0.167566	0.160514	75	0.112074	0.0899105	75	0.0686844	0.0469785	75	0.0337341	0.024025
75.2	0.295155	0.290991	75.2	0.173205	0.166061	75.2	0.103662	0.087682	75.2	0.0566216	0.0450829			75.2	0.167726	0.16087	75.2	0.111933	0.0901288	75.2	0.0694975	0.047098	75.2	0.0334932	0.0240876
75.4	0.296005	0.291604	75.4	0.173471	0.166453	75.4	0.104646	0.0879012	75.4	0.0571303	0.0451989			75.4	0.168255	0.161226	75.4	0.111847	0.0903469	75.4	0.0698794	0.0472174	75.4	0.0332388	0.0241501
75.6	0.296495	0.292216	75.6	0.173947	0.166844	75.6	0.105477	0.0881203	75.6	0.0574358	0.0453149			75.6	0.168978	0.161582	75.6	0.112403	0.0905649	75.6	0.0707282	0.0473369	75.6	0.0333446	0.0242126
75.8	0.297772	0.292827	75.8	0.175004	0.167235	75.8	0.105913	0.0883394	75.8	0.0576594	0.0454308			75.8	0.169272	0.161937	75.8	0.11278	0.0907827	75.8	0.0705586	0.0474563	75.8	0.0335323	0.0242751
76	0.298406	0.293438	76	0.175233	0.167626	76	0.106256	0.0885583	76	0.0573764	0.0455467			76	0.169431	0.162291	76	0.111892	0.0910005	76	0.0704101	0.0475756	76	0.0327555	0.0243376
76.2	0.298332	0.294048	76.2	0.176778	0.168016	76.2	0.106786	0.0887772	76.2	0.0578658	0.0456627			76.2	0.169527	0.162646	76.2	0.113226	0.0912182	76.2	0.0702785	0.047695	76.2	0.0326204	0.0244001
76.4	0.298667	0.294657	76.4	0.176982	0.168406	76.4	0.106894	0.0889961	76.4	0.0578255	0.0457786			76.4	0.169091	0.163	76.4	0.113062	0.0914358	76.4	0.0694831	0.0478143	76.4	0.0319193	0.0244626
76.6	0.299197	0.295265	76.6	0.177687	0.168796	76.6	0.107219	0.0892148	76.6	0.0579987	0.0458944			76.6	0.168571	0.163354	76.6	0.113089	0.0916532	76.6	0.0691763	0.0479336	76.6	0.0322873	0.0245251
76.8	0.299774	0.295873	76.8	0.178719	0.169186	76.8	0.108021	0.0894335	76.8	0.0577453	0.0460103			76.8	0.169915	0.163707	76.8	0.11381	0.0918706	76.8	0.0698076	0.0480528	76.8	0.0322073	0.0245876
77	0.300994	0.29648	77	0.17935	0.169575	77	0.108402	0.0896521	77	0.0576555	0.0461261			77	0.171772	0.16406	77	0.115376	0.0920878	77	0.0700138	0.048172	77	0.0330624	0.0246501
77.2	0.300857	0.297086	77.2	0.179176	0.169965	77.2	0.107723	0.0898707	77.2	0.0574158	0.046242			77.2	0.171107	0.164413	77.2	0.114642	0.0923049	77.2	0.0691238	0.0482912	77.2	0.0325507	0.0247125
77.4	0.30175	0.297692	77.4	0.179452	0.170354	77.4	0.107904	0.0900891	77.4	0.0577274	0.0463578			77.4	0.172001	0.164766	77.4	0.114912	0.092522	77.4	0.0688064	0.0484104	77.4	0.0321365	0.024775
77.6	0.30183	0.298296	77.6	0.179179	0.170742	77.6	0.107846	0.0903075	77.6	0.0575387	0.0464735			77.6	0.172157	0.165118	77.6	0.115035	0.0927389	77.6	0.0682244	0.0485295	77.6	0.0316445	0.0248374
77.8	0.303277	0.2989	77.8	0.17971	0.171131	77.8	0.109097	0.0905259	77.8	0.0584618	0.0465893			77.8	0.173195	0.165469	77.8	0.11632	0.0929557	77.8	0.0692512	0.0486486	77.8	0.0328818	0.0248998
78	0.304877	0.299504	78	0.180888	0.171519	78	0.10987	0.0907441	78	0.0588952	0.046705			78	0.172781	0.165821	78	0.116414	0.0931724	78	0.0688358	0.0487677	78	0.0316177	0.0249623
78.2	0.305196	0.300106	78.2	0.181115	0.171907	78.2	0.10921	0.0909623	78.2	0.0585408	0.0468207			78.2	0.173077	0.166172	78.2	0.116561	0.093389	78.2	0.0683568	0.0488867	78.2	0.0309915	0.0250247
78.4	0.305829	0.300708	78.4	0.180495	0.172295	78.4	0.108701	0.0911804	78.4	0.0582268	0.0469364			78.4	0.172975	0.166523	78.4	0.11592	0.0936055	78.4	0.0682776	0.0490057	78.4	0.0311714	0.0250871
78.6	0.306822	0.301309	78.6	0.180702	0.172683	78.6	0.10858	0.0913984	78.6	0.0585371	0.0470521			78.6	0.17421	0.166873	78.6	0.115599	0.0938219	78.6	0.0685809	0.0491247	78.6	0.0318214	0.0251495
78.8	0.307103	0.30191	78.8	0.180765	0.17307	78.8	0.108514	0.0916164	78.8	0.0590643	0.0471678			78.8	0.173872	0.167223	78.8	0.114959	0.0940382	78.8	0.0686843	0.0492437	78.8	0.0319602	0.0252119
79	0.30819	0.30251	79	0.180983	0.173457	79	0.108773	0.0918343	79	0.0592005	0.0472834			79	0.174706	0.167573	79	0.114471	0.0942544	79	0.069378	0.0493626	79	0.0321961	0.0252743
79.2	0.307592	0.303109	79.2	0.180841	0.173844	79.2	0.109002	0.0920522	79.2	0.059107	0.047399			79.2	0.174978	0.167922	79.2	0.114664	0.0944704	79.2	0.0700593	0.0494815	79.2	0.0323503	0.0253367
79.4	0.307911	0.303707	79.4	0.180148	0.17423	79.4	0.108882	0.0922699	79.4	0.0591249	0.0475146			79.4	0.175226	0.168272	79.4	0.114838	0.0946864	79.4	0.0699291	0.0496003	79.4	0.0327002	0.025399
79.6	0.307849	0.304305	79.6	0.179753	0.174617	79.6	0.108726	0.0924876	79.6	0.0592042	0.0476302			79.6	0.173619	0.16862	79.6	0.113977	0.0949022	79.6	0.0693891	0.0497192	79.6	0.0317665	0.0254614
79.8	0.308444	0.304901	79.8	0.179784	0.175003	79.8	0.108811	0.0927052	79.8	0.0587575	0.0477457			79.8	0.173275	0.168969	79.8	0.112828	0.095118	79.8	0.069464	0.049838	79.8	0.0319721	0.0255237
80	0.308328	0.305498	80	0.180062	0.175389	80	0.108939	0.0929228	80	0.0589007	0.0478613			80	0.173686	0.169317	80	0.113478	0.0953336	80	0.0702013	0.0499568	80	0.032597	0.0255861
80.2	0.308567	0.306093	80.2	0.180669	0.175774	80.2	0.109812	0.0931402	80.2	0.0591489	0.0479768			80.2	0.173098	0.169665	80.2	0.11441	0.0955492	80.2	0.0705985	0.0500755	80.2	0.0327911	0.0256484
80.4	0.308321	0.306688	80.4	0.180352	0.17616	80.4	0.109525	0.0933576	80.4	0.0580533	0.0480923			80.4	0.172425	0.170012	80.4	0.113906	0.0957646	80.4	0.0702973	0.0501942	80.4	0.0323932	0.0257108
80.6	0.308253	0.307282	80.6	0.180863	0.176545	80.6	0.109483	0.093575	80.6	0.0581372	0.0482078			80.6	0.172567	0.170359	80.6	0.114423	0.0959799	80.6	0.0708674	0.0503129	80.6	0.0326886	0.0257731
80.8	0.309075	0.307875	80.8	0.181844	0.17693	80.8	0.109726	0.0937922	80.8	0.0580362	0.0483232			80.8	0.172511	0.170706	80.8	0.114404	0.0961951	80.8	0.0705993	0.0504316	80.8	0.0318915	0.0258354
81	0.310101	0.308468	81	0.182168	0.177314	81	0.110618	0.0940094	81	0.0581145	0.0484386			81	0.172613	0.171052	81	0.114032	0.0964102	81	0.070182	0.0505502	81	0.030928	0.0258977
81.2	0.310609	0.30906	81.2	0.182811	0.177699	81.2	0.11156	0.0942266	81.2	0.0580789	0.0485541			81.2	0.17307	0.171399	81.2	0.114538	0.0966252	81.2	0.0705571	0.0506688	81.2	0.0310371	0.02596
81.4	0.311702	0.309651	81.4	0.183622	0.178083	81.4	0.112119	0.0944436	81.4	0.0590844	0.0486694			81.4	0.173997	0.171744	81.4	0.115185	0.0968401	81.4	0.0706398	0.0507874	81.4	0.0315057	0.0260223
81.6	0.312742	0.310241	81.6	0.184865	0.178467	81.6	0.112861	0.0946606	81.6	0.0597082	0.0487848			81.6	0.174464	0.17209	81.6	0.116353	0.0970549	81.6	0.0709399	0.0509059	81.6	0.0311011	0.0260846
81.8	0.313791	0.310831	81.8	0.186401	0.17885	81.8	0.113821	0.0948775	81.8	0.0603734	0.0489002			81.8	0.175462	0.172435	81.8	0.11799	0.0972696	81.8	0.0721919	0.0510244	81.8	0.0320565	0.0261469
82	0.314504	0.31142	82	0.186985	0.179234	82	0.11372	0.0950943	82	0.0602033	0.0490155			82	0.175842	0.17278	82	0.118137	0.0974842	82	0.0717145	0.0511429	82	0.0316041	0.0262091
82.2	0.315613	0.312009	82.2	0.187431	0.179617	82.2	0.114178	0.0953111	82.2	0.0607353	0.0491308			82.2	0.176163	0.173124	82.2	0.117826	0.0976987	82.2	0.0714995	0.0512613	82.2	0.0316437	0.0262714
82.4	0.317476	0.312596	82.4	0.188181	0.18	82.4	0.114817	0.0955278	82.4	0.0621486	0.0492461			82.4	0.177797	0.173468	82.4	0.118529	0.097913	82.4	0.072183	0.0513797	82.4	0.0326254	0.0263336
82.6	0.31823	0.313183	82.6	0.188822	0.180383	82.6	0.115319	0.0957444	82.6	0.0625321	0.0493614			82.6	0.178693	0.173812	82.6	0.118133	0.0981273	82.6	0.0728331	0.0514981	82.6	0.0326308	0.0263959
82.8	0.319194	0.31377	82.8	0.189184	0.180765	82.8	0.115595	0.095961	82.8	0.063246	0.0494766			82.8	0.179983	0.174156	82.8	0.118498	0.0983415	82.8	0.0734406	0.0516165	82.8	0.0335798	0.0264581
83	0.319941	0.314355	83	0.189474	0.181147	83	0.116152	0.0961775	83	0.0628386	0.0495919			83	0.18162	0.174499	83	0.119774	0.0985555	83	0.0745698	0.0517348	83	0.0344105	0.0265203
83.2	0.320335	0.31494	83.2	0.189558	0.181529	83.2	0.116573	0.0963939	83.2	0.0629781	0.0497071			83.2	0.181848	0.174842	83.2	0.119556	0.0987694	83.2	0.0749811	0.0518531	83.2	0.0342626	0.0265826
83.4	0.321479	0.315524	83.4	0.18982	0.181911	83.4	0.116623	0.0966102	83.4	0.0625293	0.0498223			83.4	0.181714	0.175184	83.4	0.119346	0.0989833	83.4	0.0751229	0.0519714	83.4	0.0340657	0.0266448
83.6	0.321548	0.316108	83.6	0.189927	0.182293	83.6	0.116464	0.0968265	83.6	0.0622575	0.0499374			83.6	0.181367	0.175526	83.6	0.119593	0.099197	83.6	0.0751484	0.0520896	83.6	0.0342955	0.026707
83.8	0.322357	0.316691	83.8	0.19048	0.182674	83.8	0.116421	0.0970427	83.8	0.0618217	0.0500526			83.8	0.182101	0.175868	83.8	0.120161	0.0994107	83.8	0.075635	0.0522079	83.8	0.0345802	0.0267692
84	0.322822	0.317273	84	0.190777	0.183055	84	0.116356	0.0972589	84	0.0617943	0.0501677			84	0.182427	0.17621	84	0.120965	0.0996242	84	0.0757523	0.052326	84	0.035205	0.0268313
84.2	0.323782	0.317854	84.2	0.190978	0.183436	84.2	0.116649	0.0974749	84.2	0.0615898	0.0502828			84.2	0.182659	0.176551	84.2	0.121674	0.0998376	84.2	0.0761249	0.0524442	84.2	0.0354992	0.0268935
84.4	0.323342	0.318435	84.4	0.19045	0.183816	84.4	0.115616	0.0976909	84.4	0.0608224	0.0503979			84.4	0.182593	0.176892	84.4	0.121722	0.100051	84.4	0.0758803	0.0525623	84.4	0.0350356	0.0269557
84.6	0.323419	0.319015	84.6	0.190273	0.184196	84.6	0.11525	0.0979068	84.6	0.060185	0.050513			84.6	0.182305	0.177233	84.6	0.121574	0.100264	84.6	0.0755607	0.0526804	84.6	0.0344777	0.0270179
84.8	0.323665	0.319594	84.8	0.190575	0.184577	84.8	0.11544	0.0981227	84.8	0.0595946	0.0506281			84.8	0.182488	0.177573	84.8	0.121269	0.100477	84.8	0.0749025	0.0527985	84.8	0.033714	0.02708
85	0.324196	0.320173	85	0.190719	0.184956	85	0.115505	0.0983385	85	0.0592097	0.0507431			85	0.183307	0.177913	85	0.121881	0.10069	85	0.0750667	0.0529165	85	0.0342624	0.0271422
85.2	0.324492	0.320751	85.2	0.191018	0.185336	85.2	0.115317	0.0985542	85.2	0.0593751	0.0508581			85.2	0.183265	0.178252	85.2	0.121997	0.100903	85.2	0.0748139	0.0530345	85.2	0.0344531	0.0272043
85.4	0.324991	0.321328	85.4	0.191266	0.185715	85.4	0.115045	0.0987698	85.4	0.059527	0.0509731			85.4	0.183396	0.178592	85.4	0.121795	0.101116	85.4	0.0743684	0.0531525	85.4	0.0338541	0.0272664
85.6	0.325098	0.321905	85.6	0.191999	0.186094	85.6	0.114574	0.0989854	85.6	0.0591908	0.0510881			85.6	0.183324	0.178931	85.6	0.121692	0.101329	85.6	0.0734453	0.0532704	85.6	0.0336328	0.0273286
85.8	0.325533	0.32248	85.8	0.192018	0.186473	85.8	0.114006	0.0992009	85.8	0.0597166	0.051203			85.8	0.183074	0.179269	85.8	0.121259	0.101541	85.8	0.0721837	0.0533884	85.8	0.0336887	0.0273907
86	0.326706	0.323056	86	0.19251	0.186852	86	0.114317	0.0994164	86	0.0606748	0.0513179			86	0.183837	0.179608	86	0.120842	0.101754	86	0.0714104	0.0535062	86	0.0335596	0.0274528
86.2	0.32819	0.32363	86.2	0.193627	0.18723	86.2	0.115299	0.0996317	86.2	0.0617797	0.0514329			86.2	0.184079	0.179946	86.2	0.119722	0.101966	86.2	0.0709837	0.0536241	86.2	0.0328807	0.0275149
86.4	0.328648	0.324204	86.4	0.193318	0.187609	86.4	0.114323	0.099847	86.4	0.0621481	0.0515477			86.4	0.184115	0.180283	86.4	0.119038	0.102178	86.4	0.0706815	0.0537419	86.4	0.0330396	0.027577
86.6	0.328341	0.324777	86.6	0.193624	0.187986	86.6	0.114586	0.100062	86.6	0.0621036	0.0516626			86.6	0.184238	0.180621	86.6	0.118335	0.10239	86.6	0.0707272	0.0538597	86.6	0.0326398	0.0276391
86.8	0.329466	0.32535	86.8	0.194351	0.188364	86.8	0.115048	0.100277	86.8	0.0629785	0.0517775			86.8	0.184323	0.180958	86.8	0.118837	0.102602	86.8	0.0704691	0.0539775	86.8	0.0328178	0.0277011
87	0.330109	0.325921	87	0.195165	0.188742	87	0.115881	0.100492	87	0.063467	0.0518923			87	0.184442	0.181294	87	0.118781	0.102814	87	0.0711993	0.0540952	87	0.0325635	0.0277632
87.2	0.330517	0.326492	87.2	0.19527	0.189119	87.2	0.116545	0.100707	87.2	0.0635515	0.0520071			87.2	0.184614	0.181631	87.2	0.118525	0.103026	87.2	0.0719113	0.054213	87.2	0.0327122	0.0278253
87.4	0.331688	0.327063	87.4	0.195942	0.189496	87.4	0.116687	0.100922	87.4	0.0645678	0.0521219			87.4	0.184602	0.181967	87.4	0.118993	0.103238	87.4	0.0717039	0.0543306	87.4	0.0329685	0.0278873
87.6	0.332224	0.327633	87.6	0.196301	0.189873	87.6	0.11661	0.101137	87.6	0.064326	0.0522367			87.6	0.184558	0.182303	87.6	0.119129	0.10345	87.6	0.0714761	0.0544483	87.6	0.0327947	0.0279494
87.8	0.333523	0.328202	87.8	0.197021	0.190249	87.8	0.11735	0.101352	87.8	0.0644256	0.0523514			87.8	0.185888	0.182638	87.8	0.119874	0.103661	87.8	0.0725844	0.0545659	87.8	0.0331392	0.0280114
88	0.334958	0.32877	88	0.19748	0.190625	88	0.118105	0.101567	88	0.0648893	0.0524661			88	0.186974	0.182973	88	0.121415	0.103873	88	0.0736004	0.0546835	88	0.0340818	0.0280734
88.2	0.335475	0.329338	88.2	0.197304	0.191001	88.2	0.118701	0.101781	88.2	0.0647716	0.0525809			88.2	0.187333	0.183308	88.2	0.121937	0.104084	88.2	0.0745917	0.0548011	88.2	0.0340211	0.0281354
88.4	0.335092	0.329905	88.4	0.196964	0.191377	88.4	0.118667	0.101996	88.4	0.0635445	0.0526955			88.4	0.18749	0.183643	88.4	0.12233	0.104295	88.4	0.074715	0.0549186	88.4	0.0337885	0.0281975
88.6	0.335244	0.330471	88.6	0.198088	0.191753	88.6	0.119775	0.102211	88.6	0.0633568	0.0528102			88.6	0.187702	0.183977	88.6	0.123746	0.104506	88.6	0.0754336	0.0550361	88.6	0.0344342	0.0282595
88.8	0.335571	0.331037	88.8	0.198626	0.192128	88.8	0.120058	0.102425	88.8	0.0630577	0.0529249			88.8	0.188191	0.184311	88.8	0.124162	0.104717	88.8	0.0759805	0.0551536	88.8	0.0339396	0.0283215
89	0.336321	0.331602	89	0.198738	0.192503	89	0.120015	0.102639	89	0.0625954	0.0530395			89	0.188413	0.184644	89	0.12428	0.104928	89	0.0762427	0.055271	89	0.0338742	0.0283834
89.2	0.336624	0.332166	89.2	0.199028	0.192878	89.2	0.120342	0.102854	89.2	0.0617459	0.0531541			89.2	0.188777	0.184977	89.2	0.124657	0.105139	89.2	0.0762667	0.0553885	89.2	0.0337944	0.0284454
89.4	0.337551	0.33273	89.4	0.199769	0.193253	89.4	0.120334	0.103068	89.4	0.0626994	0.0532687			89.4	0.189215	0.18531	89.4	0.125243	0.10535	89.4	0.076205	0.0555058	89.4	0.0341542	0.0285074
89.6	0.337301	0.333293	89.6	0.199824	0.193627	89.6	0.119924	0.103282	89.6	0.0623066	0.0533833			89.6	0.189362	0.185643	89.6	0.125344	0.10556	89.6	0.0755258	0.0556232	89.6	0.0342229	0.0285694
89.8	0.338185	0.333855	89.8	0.200258	0.194001	89.8	0.120485	0.103496	89.8	0.0629838	0.0534978			89.8	0.189538	0.185975	89.8	0.125508	0.105771	89.8	0.075323	0.0557405	89.8	0.0345156	0.0286313
90	0.338593	0.334416	90	0.201131	0.194375	90	0.120781	0.10371	90	0.0634198	0.0536124			90	0.189487	0.186307	90	0.125263	0.105981	90	0.075243	0.0558578	90	0.0348999	0.0286933
90.2	0.339642	0.334977	90.2	0.201649	0.194749	90.2	0.121068	0.103924	90.2	0.0631219	0.0537269			90.2	0.188781	0.186639	90.2	0.124783	0.106191	90.2	0.0748843	0.0559751	90.2	0.0346097	0.0287552
90.4	0.340105	0.335538	90.4	0.201746	0.195122	90.4	0.12076	0.104138	90.4	0.0633476	0.0538414			90.4	0.188666	0.18697	90.4	0.125221	0.106402	90.4	0.0751901	0.0560923	90.4	0.0346549	0.0288171
90.6	0.340323	0.336097	90.6	0.201909	0.195495	90.6	0.120731	0.104352	90.6	0.0634884	0.0539558			90.6	0.188797	0.187301	90.6	0.125577	0.106612	90.6	0.0758504	0.0562096	90.6	0.0345979	0.0288791
90.8	0.341082	0.336656	90.8	0.202084	0.195868	90.8	0.120496	0.104566	90.8	0.0636244	0.0540703			90.8	0.188755	0.187632	90.8	0.126804	0.106822	90.8	0.0768544	0.0563267	90.8	0.035539	0.028941
91	0.342582	0.337214	91	0.202613	0.196241	91	0.12162	0.104779	91	0.0642769	0.0541847			91	0.190514	0.187962	91	0.12804	0.107032	91	0.0782958	0.0564439	91	0.0362347	0.0290029
91.2	0.343174	0.337772	91.2	0.202859	0.196614	91.2	0.121128	0.104993	91.2	0.0646911	0.0542991			91.2	0.190546	0.188292	91.2	0.127873	0.107241	91.2	0.0778692	0.056561	91.2	0.0359887	0.0290648
91.4	0.344023	0.338329	91.4	0.20288	0.196986	91.4	0.121082	0.105207	91.4	0.0651652	0.0544135			91.4	0.190609	0.188622	91.4	0.127498	0.107451	91.4	0.0774644	0.0566781	91.4	0.035731	0.0291267
91.6	0.344972	0.338885	91.6	0.203197	0.197358	91.6	0.121486	0.10542	91.6	0.0646865	0.0545279			91.6	0.191978	0.188951	91.6	0.128098	0.10766	91.6	0.078046	0.0567952	91.6	0.036323	0.0291886
91.8	0.346466	0.339441	91.8	0.203169	0.19773	91.8	0.121872	0.105633	91.8	0.0646708	0.0546422			91.8	0.1936	0.189281	91.8	0.12863	0.10787	91.8	0.0793253	0.0569122	91.8	0.0363635	0.0292505
92	0.346786	0.339996	92	0.202939	0.198101	92	0.121574	0.105847	92	0.0638346	0.0547566			92	0.193295	0.189609	92	0.128235	0.108079	92	0.0793305	0.0570292	92	0.0354794	0.0293123
92.2	0.346523	0.34055	92.2	0.203135	0.198473	92.2	0.121441	0.10606	92.2	0.0631776	0.0548709			92.2	0.193748	0.189938	92.2	0.127928	0.108289	92.2	0.079248	0.0571462	92.2	0.0355171	0.0293742
92.4	0.347088	0.341104	92.4	0.203564	0.198844	92.4	0.121632	0.106273	92.4	0.0626073	0.0549852			92.4	0.194525	0.190266	92.4	0.127997	0.108498	92.4	0.0793928	0.0572632	92.4	0.035601	0.029436
92.6	0.347064	0.341657	92.6	0.204002	0.199215	92.6	0.122335	0.106486	92.6	0.0626921	0.0550994			92.6	0.194777	0.190594	92.6	0.128066	0.108707	92.6	0.0796678	0.0573801	92.6	0.0357012	0.0294979
92.8	0.347011	0.342209	92.8	0.203559	0.199585	92.8	0.12144	0.106699	92.8	0.0622813	0.0552137			92.8	0.195828	0.190922	92.8	0.127386	0.108916	92.8	0.0791202	0.057497	92.8	0.035495	0.0295597
93	0.346421	0.342761	93	0.202791	0.199956	93	0.120391	0.106912	93	0.0615876	0.0553279			93	0.196189	0.191249	93	0.127223	0.109125	93	0.0781687	0.0576138	93	0.0354959	0.0296216
93.2	0.346255	0.343312	93.2	0.203355	0.200326	93.2	0.120767	0.107125	93.2	0.0616684	0.0554421			93.2	0.196344	0.191576	93.2	0.127789	0.109333	93.2	0.0782052	0.0577307	93.2	0.0353381	0.0296834
93.4	0.346833	0.343862	93.4	0.203972	0.200696	93.4	0.120915	0.107338	93.4	0.0628935	0.0555563			93.4	0.197357	0.191902	93.4	0.128556	0.109542	93.4	0.0784216	0.0578475	93.4	0.0360133	0.0297452
93.6	0.347363	0.344412	93.6	0.204972	0.201066	93.6	0.121786	0.107551	93.6	0.0626659	0.0556705			93.6	0.198004	0.192229	93.6	0.128711	0.10975	93.6	0.0784682	0.0579642	93.6	0.0362423	0.029807
93.8	0.347916	0.344961	93.8	0.206169	0.201435	93.8	0.122338	0.107764	93.8	0.0632614	0.0557846			93.8	0.197327	0.192555	93.8	0.128656	0.109959	93.8	0.0782224	0.058081	93.8	0.0362577	0.0298688
94	0.348725	0.345509	94	0.2073	0.201804	94	0.123306	0.107976	94	0.063478	0.0558988			94	0.197358	0.19288	94	0.128943	0.110167	94	0.078002	0.0581977	94	0.0361223	0.0299306
94.2	0.34982	0.346057	94.2	0.207781	0.202173	94.2	0.123321	0.108189	94.2	0.0636543	0.0560129			94.2	0.19718	0.193206	94.2	0.129244	0.110375	94.2	0.0777884	0.0583144	94.2	0.0360072	0.0299924
94.4	0.35029	0.346604	94.4	0.208028	0.202542	94.4	0.123589	0.108401	94.4	0.0644317	0.056127			94.4	0.197527	0.193531	94.4	0.129764	0.110583	94.4	0.0781952	0.0584311	94.4	0.0357997	0.0300541
94.6	0.350802	0.34715	94.6	0.208367	0.202911	94.6	0.124043	0.108614	94.6	0.0648261	0.056241			94.6	0.198148	0.193856	94.6	0.130631	0.110791	94.6	0.0782943	0.0585477	94.6	0.0361054	0.0301159
94.8	0.352482	0.347696	94.8	0.2099	0.203279	94.8	0.125549	0.108826	94.8	0.0661523	0.0563551			94.8	0.198482	0.19418	94.8	0.131389	0.110999	94.8	0.078289	0.0586643	94.8	0.0363896	0.0301777
95	0.352714	0.348241	95	0.210675	0.203647	95	0.126381	0.109039	95	0.0668416	0.0564691			95	0.198363	0.194504	95	0.131735	0.111207	95	0.0784946	0.0587809	95	0.0362069	0.0302394
95.2	0.352901	0.348786	95.2	0.211049	0.204015	95.2	0.126401	0.109251	95.2	0.0672562	0.0565831			95.2	0.197665	0.194828	95.2	0.131061	0.111415	95.2	0.0782469	0.0588974	95.2	0.0358491	0.0303012
95.4	0.353848	0.349329	95.4	0.211066	0.204383	95.4	0.126965	0.109463	95.4	0.0674738	0.0566971			95.4	0.198426	0.195152	95.4	0.131279	0.111623	95.4	0.0783786	0.0590139	95.4	0.0364912	0.0303629
95.6	0.353892	0.349873	95.6	0.211014	0.20475	95.6	0.126399	0.109675	95.6	0.0674932	0.0568111			95.6	0.198426	0.195475	95.6	0.131483	0.11183	95.6	0.0782686	0.0591304	95.6	0.0369372	0.0304246
95.8	0.353914	0.350415	95.8	0.210716	0.205117	95.8	0.125916	0.109887	95.8	0.0668402	0.056925			95.8	0.197977	0.195798	95.8	0.131131	0.112037	95.8	0.0784602	0.0592468	95.8	0.0366584	0.0304863
96	0.353508	0.350957	96	0.211029	0.205484	96	0.125635	0.110099	96	0.0666659	0.057039			96	0.197746	0.196121	96	0.130979	0.112245	96	0.0780242	0.0593633	96	0.0365685	0.0305481
96.2	0.354344	0.351498	96.2	0.212236	0.205851	96.2	0.125477	0.110311	96.2	0.0668606	0.0571529			96.2	0.198348	0.196443	96.2	0.130714	0.112452	96.2	0.0774254	0.0594797	96.2	0.0366197	0.0306098
96.4	0.35481	0.352039	96.4	0.211656	0.206217	96.4	0.125382	0.110523	96.4	0.0665577	0.0572668			96.4	0.198694	0.196765	96.4	0.130344	0.112659	96.4	0.077563	0.059596	96.4	0.0363092	0.0306715
96.6	0.355111	0.352579	96.6	0.211945	0.206584	96.6	0.125652	0.110735	96.6	0.0672316	0.0573807			96.6	0.199042	0.197087	96.6	0.131433	0.112866	96.6	0.0776485	0.0597124	96.6	0.0369683	0.0307331
96.8	0.355359	0.353118	96.8	0.211406	0.20695	96.8	0.125437	0.110946	96.8	0.0676688	0.0574945			96.8	0.198967	0.197408	96.8	0.131229	0.113073	96.8	0.0777474	0.0598287	96.8	0.0367517	0.0307948
97	0.356064	0.353657	97	0.211602	0.207316	97	0.125569	0.111158	97	0.0680805	0.0576083			97	0.199156	0.197729	97	0.131678	0.11328	97	0.0783782	0.059945	97	0.03703	0.0308565
97.2	0.35788	0.354194	97.2	0.21232	0.207681	97.2	0.126742	0.111369	97.2	0.0685251	0.0577222			97.2	0.199937	0.19805	97.2	0.132758	0.113486	97.2	0.0791652	0.0600612	97.2	0.0377081	0.0309182
97.4	0.359834	0.354732	97.4	0.213087	0.208046	97.4	0.127135	0.111581	97.4	0.0689608	0.057836			97.4	0.200677	0.19837	97.4	0.133087	0.113693	97.4	0.079384	0.0601774	97.4	0.0385626	0.0309798
97.6	0.360906	0.355269	97.6	0.213406	0.208412	97.6	0.128143	0.111792	97.6	0.0689004	0.0579497			97.6	0.200559	0.198691	97.6	0.132359	0.113899	97.6	0.0796293	0.0602936	97.6	0.0374939	0.0310415
97.8	0.361147	0.355805	97.8	0.213598	0.208776	97.8	0.128008	0.112004	97.8	0.0682883	0.0580635			97.8	0.20032	0.19901	97.8	0.133005	0.114106	97.8	0.0794394	0.0604098	97.8	0.0373387	0.0311031
98	0.362399	0.35634	98	0.213813	0.209141	98	0.12849	0.112215	98	0.0682204	0.0581772			98	0.200456	0.19933	98	0.1331	0.114312	98	0.0792534	0.0605259	98	0.0373619	0.0311647
98.2	0.362274	0.356875	98.2	0.212844	0.209505	98.2	0.127126	0.112426	98.2	0.0675604	0.0582909			98.2	0.200398	0.199649	98.2	0.133318	0.114518	98.2	0.0788144	0.060642	98.2	0.0369548	0.0312264
98.4	0.363307	0.357409	98.4	0.21413	0.20987	98.4	0.12819	0.112637	98.4	0.0679078	0.0584046			98.4	0.201225	0.199968	98.4	0.133778	0.114724	98.4	0.0793921	0.0607581	98.4	0.0365831	0.031288
98.6	0.364432	0.357942	98.6	0.214656	0.210234	98.6	0.128931	0.112848	98.6	0.068205	0.0585183			98.6	0.201231	0.200287	98.6	0.133483	0.11493	98.6	0.0794466	0.0608742	98.6	0.0364695	0.0313496
98.8	0.364161	0.358475	98.8	0.214965	0.210597	98.8	0.128388	0.113059	98.8	0.0680517	0.0586319			98.8	0.201311	0.200605	98.8	0.134283	0.115136	98.8	0.0802055	0.0609902	98.8	0.0365985	0.0314112
99	0.363356	0.359008	99	0.214852	0.210961	99	0.127566	0.11327	99	0.0671662	0.0587456			99	0.201729	0.200923	99	0.134826	0.115342	99	0.0804878	0.0611062	99	0.0363957	0.0314728
99.2	0.364067	0.359539	99.2	0.215443	0.211324	99.2	0.128071	0.113481	99.2	0.0668354	0.0588592			99.2	0.20194	0.201241	99.2	0.134041	0.115548	99.2	0.080417	0.0612221	99.2	0.0357896	0.0315344
99.4	0.364292	0.36007	99.4	0.215648	0.211687	99.4	0.127667	0.113692	99.4	0.0669655	0.0589728			99.4	0.202237	0.201559	99.4	0.13371	0.115753	99.4	0.0800603	0.0613381	99.4	0.0359596	0.0315959
99.6	0.363673	0.3606	99.6	0.215564	0.21205	99.6	0.127088	0.113902	99.6	0.0666922	0.0590864			99.6	0.2029	0.201876	99.6	0.134334	0.115959	99.6	0.0805416	0.061454	99.6	0.0362119	0.0316575
99.8	0.364379	0.36113	99.8	0.215644	0.212413	99.8	0.126841	0.114113	99.8	0.0655984	0.0591999			99.8	0.20368	0.202193	99.8	0.133444	0.116164	99.8	0.0806273	0.0615698	99.8	0.0346009	0.0317191
100	0.364401	0.361659	100	0.216521	0.212775	100	0.127155	0.114324	100	0.0656313	0.0593135			100	0.203714	0.202509	100	0.133565	0.116369	100	0.0805446	0.0616857	100	0.0342946	0.0317806
100.2	0.364941	0.362188	100.2	0.217113	0.213137	100.2	0.127203	0.114534	100.2	0.0650956	0.059427			100.2	0.204809	0.202825	100.2	0.134431	0.116574	100.2	0.081304	0.0618015	100.2	0.0340169	0.0318422
100.4	0.365419	0.362716	100.4	0.217144	0.213499	100.4	0.12804	0.114745	100.4	0.0652849	0.0595405			100.4	0.204581	0.203141	100.4	0.135108	0.116779	100.4	0.0818027	0.0619173	100.4	0.033725	0.0319037
100.6	0.365813	0.363243	100.6	0.217906	0.213861	100.6	0.128881	0.114955	100.6	0.0659861	0.0596539			100.6	0.204557	0.203457	100.6	0.135285	0.116984	100.6	0.0825151	0.0620331	100.6	0.0344565	0.0319652
100.8	0.365986	0.363769	100.8	0.217679	0.214222	100.8	0.129654	0.115165	100.8	0.0659381	0.0597674			100.8	0.204496	0.203772	100.8	0.134978	0.117189	100.8	0.0829976	0.0621488	100.8	0.0352239	0.0320268
101	0.367331	0.364295	101	0.21795	0.214583	101	0.130292	0.115376	101	0.0665439	0.0598808			101	0.204912	0.204087	101	0.135594	0.117394	101	0.0826508	0.0622645	101	0.0358528	0.0320883
101.2	0.369263	0.36482	101.2	0.218294	0.214944	101.2	0.131429	0.115586	101.2	0.0675859	0.0599942			101.2	0.205911	0.204402	101.2	0.135705	0.117599	101.2	0.0823275	0.0623802	101.2	0.0365927	0.0321498
101.4	0.369901	0.365345	101.4	0.219025	0.215305	101.4	0.13186	0.115796	101.4	0.0677968	0.0601076			101.4	0.205388	0.204717	101.4	0.135175	0.117803	101.4	0.0824871	0.0624958	101.4	0.0368579	0.0322113
101.6	0.370264	0.365869	101.6	0.219403	0.215666	101.6	0.132301	0.116006	101.6	0.0684721	0.060221			101.6	0.205785	0.205031	101.6	0.135942	0.118008	101.6	0.0827051	0.0626114	101.6	0.037299	0.0322728
101.8	0.370706	0.366393	101.8	0.219587	0.216026	101.8	0.13218	0.116216	101.8	0.0683818	0.0603344			101.8	0.206219	0.205345	101.8	0.136545	0.118212	101.8	0.0825995	0.062727	101.8	0.037953	0.0323343
102	0.371788	0.366915	102	0.21966	0.216386	102	0.132215	0.116426	102	0.0694572	0.0604477			102	0.207012	0.205658	102	0.136462	0.118416	102	0.0826054	0.0628426	102	0.038489	0.0323957
102.2	0.372044	0.367438	102.2	0.21972	0.216746	102.2	0.132107	0.116636	102.2	0.069517	0.060561			102.2	0.207401	0.205971	102.2	0.136579	0.11862	102.2	0.0822788	0.0629581	102.2	0.0389608	0.0324572
102.4	0.373016	0.367959	102.4	0.220698	0.217106	102.4	0.132532	0.116845	102.4	0.0703769	0.0606743			102.4	0.207255	0.206284	102.4	0.136447	0.118824	102.4	0.0819781	0.0630736	102.4	0.0393658	0.0325187
102.6	0.37435	0.36848	102.6	0.221319	0.217465	102.6	0.132911	0.117055	102.6	0.070922	0.0607876			102.6	0.208446	0.206597	102.6	0.137171	0.119028	102.6	0.08238	0.0631891	102.6	0.0401786	0.0325801
102.8	0.374147	0.369	102.8	0.221958	0.217824	102.8	0.132502	0.117265	102.8	0.0704538	0.0609009			102.8	0.208933	0.206909	102.8	0.138388	0.119232	102.8	0.082563	0.0633045	102.8	0.0397354	0.0326416
103	0.375236	0.36952	103	0.222768	0.218183	103	0.132985	0.117474	103	0.0703552	0.0610141			103	0.208426	0.207222	103	0.137723	0.119436	103	0.0817626	0.0634199	103	0.0388027	0.032703
103.2	0.376224	0.370039	103.2	0.22355	0.218542	103.2	0.133619	0.117684	103.2	0.0708064	0.0611273			103.2	0.208483	0.207533	103.2	0.137379	0.11964	103.2	0.0817061	0.0635353	103.2	0.0382042	0.0327644
103.4	0.376941	0.370557	103.4	0.224168	0.218901	103.4	0.133809	0.117893	103.4	0.07082	0.0612405			103.4	0.209429	0.207845	103.4	0.137623	0.119843	103.4	0.0819527	0.0636507	103.4	0.0379715	0.0328258
103.6	0.377788	0.371075	103.6	0.224387	0.219259	103.6	0.133237	0.118102	103.6	0.0703616	0.0613537			103.6	0.210022	0.208156	103.6	0.137593	0.120047	103.6	0.0817483	0.063766	103.6	0.0376541	0.0328873
103.8	0.377851	0.371592	103.8	0.224211	0.219617	103.8	0.132493	0.118312	103.8	0.0695512	0.0614669			103.8	0.209864	0.208467	103.8	0.137404	0.12025	103.8	0.081612	0.0638813	103.8	0.0371845	0.0329487
104	0.378395	0.372109	104	0.225126	0.219975	104	0.133502	0.118521	104	0.0700235	0.06158			104	0.210192	0.208777	104	0.139889	0.120453	104	0.0828519	0.0639965	104	0.038181	0.0330101
104.2	0.379216	0.372625	104.2	0.22516	0.220332	104.2	0.133666	0.11873	104.2	0.0696078	0.0616931			104.2	0.210716	0.209088	104.2	0.139853	0.120656	104.2	0.0832853	0.0641118	104.2	0.0376588	0.0330714
104.4	0.379724	0.37314	104.4	0.225394	0.22069	104.4	0.134202	0.118939	104.4	0.0699001	0.0618062			104.4	0.210294	0.209398	104.4	0.139924	0.120859	104.4	0.0837535	0.064227	104.4	0.0382121	0.0331328
104.6	0.380124	0.373655	104.6	0.225354	0.221047	104.6	0.134238	0.119148	104.6	0.0699961	0.0619193			104.6	0.211	0.209707	104.6	0.140373	0.121062	104.6	0.0843297	0.0643422	104.6	0.0392603	0.0331942
104.8	0.381035	0.374169	104.8	0.225654	0.221404	104.8	0.134366	0.119357	104.8	0.0705124	0.0620324			104.8	0.21067	0.210017	104.8	0.140738	0.121265	104.8	0.0838905	0.0644573	104.8	0.038813	0.0332556
105	0.381932	0.374683	105	0.225645	0.221761	105	0.134578	0.119566	105	0.0712779	0.0621454			105	0.210442	0.210326	105	0.140382	0.121468	105	0.0837232	0.0645725	105	0.038709	0.0333169
105.2	0.382115	0.375196	105.2	0.225626	0.222117	105.2	0.134309	0.119775	105.2	0.0711989	0.0622584			105.2	0.211065	0.210635	105.2	0.140218	0.121671	105.2	0.0840361	0.0646876	105.2	0.0395113	0.0333783
105.4	0.381983	0.375708	105.4	0.225504	0.222473	105.4	0.134361	0.119984	105.4	0.0705071	0.0623714			105.4	0.210502	0.210943	105.4	0.139938	0.121873	105.4	0.0845553	0.0648026	105.4	0.0391446	0.0334396
105.6	0.382343	0.37622	105.6	0.22571	0.222829	105.6	0.134381	0.120192	105.6	0.0711209	0.0624844			105.6	0.211695	0.211252	105.6	0.140422	0.122076	105.6	0.0847036	0.0649177	105.6	0.0397452	0.0335009
105.8	0.383653	0.376731	105.8	0.226096	0.223185	105.8	0.134868	0.120401	105.8	0.0717707	0.0625974			105.8	0.212578	0.21156	105.8	0.140296	0.122278	105.8	0.0850783	0.0650327	105.8	0.0406662	0.0335623
106	0.38445	0.377241	106	0.227415	0.223541	106	0.135345	0.120609	106	0.0727151	0.0627103			106	0.213068	0.211867	106	0.140435	0.12248	106	0.0849192	0.0651477	106	0.041222	0.0336236
106.2	0.384303	0.377751	106.2	0.226956	0.223896	106.2	0.135309	0.120818	106.2	0.072253	0.0628232			106.2	0.213521	0.212175	106.2	0.140099	0.122682	106.2	0.0845793	0.0652626	106.2	0.0412976	0.0336849
106.4	0.384357	0.37826	106.4	0.228286	0.224251	106.4	0.135689	0.121026	106.4	0.0724023	0.0629361			106.4	0.213222	0.212482	106.4	0.140334	0.122884	106.4	0.0846271	0.0653775	106.4	0.0413786	0.0337462
106.6	0.385126	0.378769	106.6	0.229378	0.224606	106.6	0.13622	0.121235	106.6	0.0727595	0.063049			106.6	0.213931	0.212788	106.6	0.141169	0.123086	106.6	0.0852762	0.0654924	106.6	0.0417722	0.0338075
106.8	0.384269	0.379277	106.8	0.229257	0.224961	106.8	0.135596	0.121443	106.8	0.0719494	0.0631619			106.8	0.213355	0.213095	106.8	0.141203	0.123288	106.8	0.0849603	0.0656073	106.8	0.040625	0.0338688
107	0.384978	0.379784	107	0.22981	0.225316	107	0.136093	0.121651	107	0.0723683	0.0632747			107	0.213689	0.213401	107	0.141069	0.12349	107	0.0851646	0.0657221	107	0.040126	0.0339301
107.2	0.385147	0.380291	107.2	0.230156	0.22567	107.2	0.136226	0.121859	107.2	0.0729437	0.0633875			107.2	0.214356	0.213707	107.2	0.141021	0.123691	107.2	0.0850053	0.0658369	107.2	0.04065	0.0339913
107.4	0.385549	0.380797	107.4	0.23112	0.226024	107.4	0.136757	0.122067	107.4	0.0730238	0.0635003			107.4	0.214943	0.214013	107.4	0.141041	0.123893	107.4	0.0850881	0.0659517	107.4	0.0406114	0.0340526
107.6	0.385909	0.381303	107.6	0.231034	0.226378	107.6	0.136445	0.122275	107.6	0.0727395	0.0636131			107.6	0.21509	0.214318	107.6	0.140924	0.124094	107.6	0.0847313	0.0660665	107.6	0.0406045	0.0341139
107.8	0.38592	0.381808	107.8	0.23116	0.226731	107.8	0.136725	0.122483	107.8	0.0726527	0.0637259			107.8	0.21491	0.214623	107.8	0.141157	0.124296	107.8	0.0850552	0.0661812	107.8	0.0403621	0.0341751
108	0.387202	0.382312	108	0.23203	0.227085	108	0.138306	0.122691	108	0.0732092	0.0638386			108	0.214518	0.214928	108	0.14128	0.124497	108	0.0855287	0.0662959	108	0.0400094	0.0342363
108.2	0.388253	0.382816	108.2	0.232796	0.227438	108.2	0.138867	0.122899	108.2	0.0732938	0.0639514			108.2	0.215246	0.215232	108.2	0.140919	0.124698	108.2	0.0857196	0.0664106	108.2	0.0397006	0.0342976
108.4	0.389439	0.383319	108.4	0.233027	0.227791	108.4	0.139265	0.123106	108.4	0.0736248	0.0640641			108.4	0.215271	0.215536	108.4	0.141337	0.124899	108.4	0.0856341	0.0665252	108.4	0.0398758	0.0343588
108.6	0.39029	0.383822	108.6	0.233336	0.228143	108.6	0.139037	0.123314	108.6	0.0731196	0.0641768			108.6	0.215128	0.21584	108.6	0.140996	0.1251	108.6	0.0851729	0.0666398	108.6	0.0395255	0.03442
108.8	0.390803	0.384324	108.8	0.233147	0.228496	108.8	0.139079	0.123522	108.8	0.0732527	0.0642894			108.8	0.214829	0.216144	108.8	0.140604	0.125301	108.8	0.0846283	0.0667544	108.8	0.0391761	0.0344812
109	0.391111	0.384825	109	0.23296	0.228848	109	0.139523	0.123729	109	0.0735523	0.0644021			109	0.215107	0.216447	109	0.140586	0.125502	109	0.0850716	0.0668689	109	0.0393032	0.0345424
109.2	0.391643	0.385326	109.2	0.232998	0.2292	109.2	0.139883	0.123937	109.2	0.07351	0.0645147			109.2	0.215485	0.21675	109.2	0.140965	0.125702	109.2	0.0853297	0.0669835	109.2	0.039285	0.0346036
109.4	0.392567	0.385826	109.4	0.23232	0.229552	109.4	0.140271	0.124144	109.4	0.0737667	0.0646273			109.4	0.215292	0.217053	109.4	0.140816	0.125903	109.4	0.0855271	0.0670979	109.4	0.0393013	0.0346648
109.6	0.39347	0.386326	109.6	0.233113	0.229904	109.6	0.140507	0.124351	109.6	0.074834	0.0647399			109.6	0.215929	0.217355	109.6	0.141328	0.126103	109.6	0.0851624	0.0672124	109.6	0.0400308	0.034726
109.8	0.394352	0.386825	109.8	0.233672	0.230255	109.8	0.141027	0.124559	109.8	0.0755715	0.0648525			109.8	0.216139	0.217658	109.8	0.141171	0.126304	109.8	0.0850619	0.0673269	109.8	0.039972	0.0347871
110	0.394125	0.387323	110	0.23366	0.230606	110	0.140744	0.124766	110	0.0749591	0.064965			110	0.216408	0.217959	110	0.14124	0.126504	110	0.0851082	0.0674413	110	0.0396887	0.0348483
110.2	0.394396	0.387821	110.2	0.233142	0.230957	110.2	0.140396	0.124973	110.2	0.0744809	0.0650775			110.2	0.216802	0.218261	110.2	0.141562	0.126704	110.2	0.0854448	0.0675556	110.2	0.0396972	0.0349095
110.4	0.394615	0.388318	110.4	0.23379	0.231308	110.4	0.140681	0.12518	110.4	0.0744796	0.06519			110.4	0.21623	0.218562	110.4	0.141912	0.126904	110.4	0.085567	0.06767	110.4	0.0400171	0.0349706
110.6	0.395595	0.388815	110.6	0.232864	0.231658	110.6	0.140608	0.125387	110.6	0.0743305	0.0653025			110.6	0.217413	0.218863	110.6	0.142181	0.127104	110.6	0.0859181	0.0677843	110.6	0.0399265	0.0350317
110.8	0.396369	0.389311	110.8	0.232969	0.232009	110.8	0.14127	0.125594	110.8	0.074702	0.065415			110.8	0.21821	0.219164	110.8	0.142524	0.127304	110.8	0.0866029	0.0678986	110.8	0.0399281	0.0350929
111	0.396821	0.389806	111	0.233368	0.232359	111	0.141943	0.125801	111	0.0749478	0.0655275			111	0.217945	0.219465	111	0.141882	0.127504	111	0.0865528	0.0680129	111	0.0394196	0.035154
111.2	0.397434	0.390301	111.2	0.234359	0.232709	111.2	0.142592	0.126007	111.2	0.0756522	0.0656399			111.2	0.218617	0.219765	111.2	0.142884	0.127704	111.2	0.086851	0.0681271	111.2	0.0403106	0.0352151
111.4	0.397803	0.390795	111.4	0.235532	0.233058	111.4	0.142935	0.126214	111.4	0.0754548	0.0657523			111.4	0.218865	0.220065	111.4	0.142911	0.127903	111.4	0.0869883	0.0682413	111.4	0.0392236	0.0352762
111.6	0.398475	0.391289	111.6	0.235909	0.233408	111.6	0.143113	0.126421	111.6	0.0755836	0.0658647			111.6	0.218446	0.220364	111.6	0.142061	0.128103	111.6	0.0867873	0.0683555	111.6	0.0391157	0.0353373
111.8	0.39913	0.391782	111.8	0.236503	0.233757	111.8	0.143213	0.126627	111.8	0.0756858	0.0659771			111.8	0.218618	0.220663	111.8	0.141973	0.128302	111.8	0.0867165	0.0684697	111.8	0.0388635	0.0353984
112	0.40029	0.392275	112	0.237778	0.234106	112	0.143865	0.126834	112	0.0758827	0.0660894			112	0.219809	0.220962	112	0.14269	0.128501	112	0.0867439	0.0685838	112	0.0392763	0.0354595
112.2	0.40131	0.392767	112.2	0.238497	0.234455	112.2	0.143884	0.12704	112.2	0.075394	0.0662017			112.2	0.220352	0.221261	112.2	0.142476	0.1287	112.2	0.0866034	0.0686979	112.2	0.0392207	0.0355206
112.4	0.401477	0.393258	112.4	0.238453	0.234803	112.4	0.143465	0.127247	112.4	0.0752178	0.0663141			112.4	0.219717	0.22156	112.4	0.142205	0.128899	112.4	0.0859179	0.0688119	112.4	0.0395351	0.0355816
112.6	0.401856	0.393749	112.6	0.238903	0.235151	112.6	0.142908	0.127453	112.6	0.0746939	0.0664264			112.6	0.221003	0.221858	112.6	0.143198	0.129098	112.6	0.0864273	0.068926	112.6	0.0405397	0.0356427
112.8	0.4019	0.394239	112.8	0.238539	0.2355	112.8	0.142708	0.127659	112.8	0.0748037	0.0665386			112.8	0.221238	0.222156	112.8	0.143149	0.129297	112.8	0.0863906	0.06904	112.8	0.0410101	0.0357037
113	0.402126	0.394728	113	0.238559	0.235847	113	0.142444	0.127865	113	0.075358	0.0666509			113	0.22112	0.222453	113	0.143331	0.129496	113	0.0865968	0.069154	113	0.041104	0.0357648
113.2	0.401996	0.395217	113.2	0.238566	0.236195	113.2	0.142321	0.128071	113.2	0.0751293	0.0667631			113.2	0.221179	0.222751	113.2	0.144108	0.129695	113.2	0.0866764	0.0692679	113.2	0.0421633	0.0358258
113.4	0.401422	0.395706	113.4	0.237834	0.236543	113.4	0.14114	0.128278	113.4	0.0744181	0.0668753			113.4	0.220695	0.223048	113.4	0.143888	0.129893	113.4	0.0857442	0.0693818	113.4	0.0416819	0.0358869
113.6	0.401648	0.396193	113.6	0.239725	0.23689	113.6	0.141426	0.128484	113.6	0.0749707	0.0669875			113.6	0.221089	0.223344	113.6	0.144453	0.130092	113.6	0.0855578	0.0694957	113.6	0.0416584	0.0359479
113.8	0.401981	0.396681	113.8	0.240312	0.237237	113.8	0.141857	0.128689	113.8	0.0752757	0.0670997			113.8	0.221467	0.223641	113.8	0.14446	0.13029	113.8	0.08594	0.0696096	113.8	0.0423455	0.0360089
114	0.402704	0.397167	114	0.240828	0.237584	114	0.142403	0.128895	114	0.0755246	0.0672119			114	0.221245	0.223937	114	0.145335	0.130489	114	0.086136	0.0697234	114	0.0425035	0.0360699
114.2	0.403399	0.397653	114.2	0.241734	0.23793	114.2	0.143735	0.129101	114.2	0.0762613	0.067324			114.2	0.22136	0.224233	114.2	0.145571	0.130687	114.2	0.0868784	0.0698373	114.2	0.0424605	0.0361309
114.4	0.403559	0.398139	114.4	0.241604	0.238276	114.4	0.144864	0.129307	114.4	0.0768208	0.0674361			114.4	0.221547	0.224529	114.4	0.145498	0.130885	114.4	0.0868699	0.069951	114.4	0.0428222	0.0361919
114.6	0.404233	0.398624	114.6	0.241694	0.238623	114.6	0.145932	0.129512	114.6	0.0777676	0.0675482			114.6	0.221766	0.224824	114.6	0.145792	0.131083	114.6	0.0870861	0.0700648	114.6	0.0423269	0.0362529
114.8	0.404878	0.399108	114.8	0.243036	0.238968	114.8	0.147484	0.129718	114.8	0.0791913	0.0676603			114.8	0.221699	0.225119	114.8	0.146609	0.131281	114.8	0.0882066	0.0701785	114.8	0.0428234	0.0363138
115	0.405361	0.399592	115	0.244205	0.239314	115	0.147758	0.129923	115	0.0795544	0.0677723			115	0.222243	0.225414	115	0.147713	0.131479	115	0.0887222	0.0702922	115	0.0426791	0.0363748
115.2	0.407192	0.400075	115.2	0.245168	0.23966	115.2	0.148534	0.130129	115.2	0.0803291	0.0678844			115.2	0.222831	0.225708	115.2	0.148785	0.131676	115.2	0.0890038	0.0704059	115.2	0.0426031	0.0364358
115.4	0.408119	0.400558	115.4	0.246112	0.240005	115.4	0.148547	0.130334	115.4	0.0812162	0.0679964			115.4	0.222215	0.226002	115.4	0.148312	0.131874	115.4	0.0888071	0.0705195	115.4	0.0416389	0.0364967
115.6	0.409201	0.40104	115.6	0.246119	0.24035	115.6	0.148986	0.13054	115.6	0.0814681	0.0681084			115.6	0.222826	0.226296	115.6	0.147875	0.132071	115.6	0.0891169	0.0706331	115.6	0.0417087	0.0365577
115.8	0.409878	0.401521	115.8	0.246161	0.240695	115.8	0.148477	0.130745	115.8	0.0813292	0.0682204			115.8	0.223178	0.22659	115.8	0.148167	0.132269	115.8	0.0882168	0.0707467	115.8	0.0413802	0.0366186
116	0.411058	0.402002	116	0.247198	0.241039	116	0.149041	0.13095	116	0.0813506	0.0683323			116	0.223439	0.226883	116	0.147903	0.132466	116	0.0882394	0.0708603	116	0.0411134	0.0366795
116.2	0.411456	0.402482	116.2	0.2473	0.241384	116.2	0.148809	0.131155	116.2	0.0808954	0.0684443			116.2	0.223189	0.227177	116.2	0.148408	0.132663	116.2	0.0880755	0.0709738	116.2	0.0407221	0.0367404
116.4	0.411717	0.402962	116.4	0.247308	0.241728	116.4	0.148173	0.13136	116.4	0.0805159	0.0685562			116.4	0.223321	0.227469	116.4	0.148122	0.13286	116.4	0.0874595	0.0710873	116.4	0.0402886	0.0368013
116.6	0.412581	0.403441	116.6	0.246437	0.242072	116.6	0.14777	0.131565	116.6	0.0798188	0.0686681			116.6	0.224017	0.227762	116.6	0.147486	0.133057	116.6	0.0874331	0.0712008	116.6	0.0398267	0.0368622
116.8	0.413148	0.40392	116.8	0.245997	0.242416	116.8	0.147579	0.13177	116.8	0.0793795	0.06878			116.8	0.223721	0.228054	116.8	0.146829	0.133254	116.8	0.0868959	0.0713142	116.8	0.0398618	0.0369231
117	0.413858	0.404398	117	0.246306	0.242759	117	0.148136	0.131975	117	0.0793309	0.0688919			117	0.2246	0.228346	117	0.147665	0.133451	117	0.0876327	0.0714276	117	0.04048	0.036984
117.2	0.413929	0.404875	117.2	0.24665	0.243103	117.2	0.148633	0.13218	117.2	0.0792105	0.0690037			117.2	0.224497	0.228638	117.2	0.147605	0.133648	117.2	0.0875676	0.071541	117.2	0.0405703	0.0370449
117.4	0.413845	0.405352	117.4	0.247085	0.243446	117.4	0.148704	0.132384	117.4	0.0786457	0.0691155			117.4	0.224555	0.228929	117.4	0.147372	0.133845	117.4	0.0876881	0.0716544	117.4	0.0402253	0.0371058
117.6	0.415129	0.405828	117.6	0.248341	0.243789	117.6	0.149359	0.132589	117.6	0.0792967	0.0692273			117.6	0.225722	0.229221	117.6	0.148057	0.134041	117.6	0.0885251	0.0717677	117.6	0.0410025	0.0371666
117.8	0.415772	0.406304	117.8	0.247941	0.244131	117.8	0.149614	0.132793	117.8	0.0796739	0.0693391			117.8	0.226532	0.229511	117.8	0.14793	0.134238	117.8	0.0887769	0.071881	117.8	0.0414474	0.0372275
118	0.416336	0.406779	118	0.247894	0.244474	118	0.150132	0.132998	118	0.0799295	0.0694509			118	0.226938	0.229802	118	0.14798	0.134434	118	0.0896876	0.0719943	118	0.0418689	0.0372884
118.2	0.416233	0.407254	118.2	0.248336	0.244816	118.2	0.150147	0.133202	118.2	0.0797748	0.0695626			118.2	0.228432	0.230092	118.2	0.148466	0.13463	118.2	0.090266	0.0721075	118.2	0.0429315	0.0373492
118.4	0.416259	0.407728	118.4	0.248443	0.245158	118.4	0.150469	0.133407	118.4	0.0796202	0.0696743			118.4	0.229069	0.230382	118.4	0.149101	0.134826	118.4	0.091047	0.0722207	118.4	0.0435064	0.03741
118.6	0.416643	0.408201	118.6	0.249177	0.2455	118.6	0.150901	0.133611	118.6	0.0796679	0.0697861			118.6	0.23096	0.230672	118.6	0.150226	0.135022	118.6	0.0925902	0.0723339	118.6	0.0438075	0.0374709
118.8	0.417589	0.408674	118.8	0.250472	0.245841	118.8	0.15138	0.133815	118.8	0.0801946	0.0698977			118.8	0.231962	0.230962	118.8	0.150988	0.135218	118.8	0.0935832	0.0724471	118.8	0.0448638	0.0375317
119	0.418223	0.409146	119	0.250632	0.246183	119	0.150588	0.134019	119	0.0803188	0.0700094			119	0.232364	0.231251	119	0.150665	0.135414	119	0.093166	0.0725602	119	0.0446473	0.0375925
119.2	0.419359	0.409618	119.2	0.251477	0.246524	119.2	0.150968	0.134224	119.2	0.0808895	0.0701211			119.2	0.233005	0.23154	119.2	0.150901	0.13561	119.2	0.0939558	0.0726733	119.2	0.0449874	0.0376533
119.4	0.419777	0.410089	119.4	0.252728	0.246865	119.4	0.150475	0.134428	119.4	0.082111	0.0702327			119.4	0.234144	0.231829	119.4	0.15203	0.135806	119.4	0.0940342	0.0727864	119.4	0.045872	0.0377141
119.6	0.420349	0.41056	119.6	0.252587	0.247206	119.6	0.150005	0.134632	119.6	0.0819128	0.0703443			119.6	0.234893	0.232117	119.6	0.151604	0.136001	119.6	0.0934736	0.0728994	119.6	0.0461288	0.0377749
119.8	0.421432	0.41103	119.8	0.253298	0.247546	119.8	0.150277	0.134835	119.8	0.0828797	0.0704559			119.8	0.235471	0.232405	119.8	0.152702	0.136197	119.8	0.0928124	0.0730124	119.8	0.0460196	0.0378356
120	0.422076	0.4115	120	0.253867	0.247887	120	0.150106	0.135039	120	0.0823795	0.0705675			120	0.23639	0.232693	120	0.153125	0.136392	120	0.0928156	0.0731254	120	0.0456671	0.0378964
120.2	0.422736	0.411969	120.2	0.253676	0.248227	120.2	0.149873	0.135243	120.2	0.0823911	0.070679			120.2	0.236047	0.232981	120.2	0.152767	0.136587	120.2	0.0917758	0.0732384	120.2	0.0450655	0.0379572
120.4	0.423103	0.412437	120.4	0.253307	0.248567	120.4	0.1494	0.135447	120.4	0.0819296	0.0707905			120.4	0.235015	0.233268	120.4	0.151233	0.136783	120.4	0.0908334	0.0733513	120.4	0.0438984	0.0380179
120.6	0.424416	0.412905	120.6	0.253379	0.248906	120.6	0.149561	0.13565	120.6	0.0816295	0.070902			120.6	0.235789	0.233555	120.6	0.151714	0.136978	120.6	0.0906923	0.0734642	120.6	0.043247	0.0380787
120.8	0.42523	0.413372	120.8	0.253508	0.249246	120.8	0.149831	0.135854	120.8	0.0812808	0.0710135			120.8	0.236106	0.233842	120.8	0.152132	0.137173	120.8	0.0909512	0.0735771	120.8	0.0436732	0.0381394
121	0.425583	0.413839	121	0.253315	0.249585	121	0.15023	0.136057	121	0.0810874	0.071125			121	0.2352	0.234128	121	0.151418	0.137367	121	0.0910811	0.07369	121	0.0429215	0.0382002
121.2	0.425124	0.414305	121.2	0.252931	0.249924	121.2	0.150187	0.136261	121.2	0.0806634	0.0712365			121.2	0.233791	0.234414	121.2	0.151116	0.137562	121.2	0.0902763	0.0738028	121.2	0.042308	0.0382609
121.4	0.425851	0.414771	121.4	0.253224	0.250263	121.4	0.149922	0.136464	121.4	0.0800829	0.0713479			121.4	0.234158	0.2347	121.4	0.151338	0.137757	121.4	0.0904427	0.0739156	121.4	0.0419585	0.0383216
121.6	0.426698	0.415236	121.6	0.253051	0.250601	121.6	0.149769	0.136668	121.6	0.0799517	0.0714593			121.6	0.234663	0.234986	121.6	0.151233	0.137952	121.6	0.0906486	0.0740283	121.6	0.0420921	0.0383823
121.8	0.42676	0.4157	121.8	0.252745	0.25094	121.8	0.149884	0.136871	121.8	0.0794162	0.0715707			121.8	0.235064	0.235272	121.8	0.150649	0.138146	121.8	0.0907348	0.0741411	121.8	0.0423948	0.038443
122	0.426871	0.416164	122	0.25316	0.251278	122	0.150557	0.137074	122	0.080095	0.0716821			122	0.235371	0.235557	122	0.150884	0.138341	122	0.0914162	0.0742538	122	0.0433192	0.0385037
122.2	0.426901	0.416628	122.2	0.254119	0.251616	122.2	0.15174	0.137277	122.2	0.0797561	0.0717934			122.2	0.235448	0.235842	122.2	0.151185	0.138535	122.2	0.0919	0.0743664	122.2	0.0429704	0.0385644
122.4	0.426924	0.41709	122.4	0.254761	0.251954	122.4	0.152812	0.13748	122.4	0.0800174	0.0719048			122.4	0.235774	0.236126	122.4	0.151065	0.138729	122.4	0.0928022	0.0744791	122.4	0.043279	0.0386251
122.6	0.427008	0.417553	122.6	0.255207	0.252291	122.6	0.153282	0.137683	122.6	0.0803642	0.0720161			122.6	0.236561	0.23641	122.6	0.151197	0.138923	122.6	0.0935864	0.0745917	122.6	0.0438406	0.0386857
122.8	0.427094	0.418014	122.8	0.255409	0.252629	122.8	0.153434	0.137886	122.8	0.080894	0.0721274			122.8	0.236285	0.236695	122.8	0.150768	0.139117	122.8	0.0930575	0.0747043	122.8	0.0439287	0.0387464
123	0.427314	0.418476	123	0.255552	0.252966	123	0.153568	0.138089	123	0.0808647	0.0722387			123	0.237168	0.236978	123	0.150802	0.139311	123	0.0928118	0.0748169	123	0.0439999	0.0388071
123.2	0.427783	0.418936	123.2	0.257009	0.253303	123.2	0.154124	0.138292	123.2	0.0817059	0.0723499			123.2	0.23805	0.237262	123.2	0.153159	0.139505	123.2	0.0941327	0.0749294	123.2	0.0452112	0.0388677
123.4	0.427048	0.419396	123.4	0.257243	0.253639	123.4	0.153526	0.138494	123.4	0.0825261	0.0724612			123.4	0.238083	0.237545	123.4	0.153801	0.139699	123.4	0.0938201	0.0750419	123.4	0.0457377	0.0389283
123.6	0.42719	0.419856	123.6	0.257657	0.253976	123.6	0.153418	0.138697	123.6	0.0826049	0.0725724			123.6	0.238765	0.237828	123.6	0.153835	0.139892	123.6	0.0938151	0.0751544	123.6	0.0454286	0.038989
123.8	0.427941	0.420315	123.8	0.258456	0.254312	123.8	0.153789	0.1389	123.8	0.0831189	0.0726836			123.8	0.239612	0.238111	123.8	0.154904	0.140086	123.8	0.0938718	0.0752669	123.8	0.0460047	0.0390496
124	0.427567	0.420773	124	0.258426	0.254648	124	0.153261	0.139102	124	0.0825745	0.0727948			124	0.239136	0.238393	124	0.154544	0.140279	124	0.0933828	0.0753793	124	0.0455869	0.0391102
124.2	0.428248	0.421231	124.2	0.258867	0.254984	124.2	0.153482	0.139305	124.2	0.0831883	0.0729059			124.2	0.239751	0.238675	124.2	0.155335	0.140473	124.2	0.0939235	0.0754917	124.2	0.045788	0.0391708
124.4	0.428147	0.421689	124.4	0.258816	0.25532	124.4	0.152761	0.139507	124.4	0.0827141	0.0730171			124.4	0.239655	0.238957	124.4	0.155902	0.140666	124.4	0.0936544	0.0756041	124.4	0.0453021	0.0392314
124.6	0.428462	0.422145	124.6	0.259399	0.255655	124.6	0.152462	0.139709	124.6	0.082703	0.0731282			124.6	0.239397	0.239239	124.6	0.156226	0.140859	124.6	0.0936399	0.0757164	124.6	0.0454327	0.039292
124.8	0.428602	0.422602	124.8	0.258557	0.25599	124.8	0.152451	0.139911	124.8	0.0825936	0.0732393			124.8	0.238571	0.23952	124.8	0.155659	0.141052	124.8	0.0937358	0.0758287	124.8	0.0453728	0.0393526
125	0.428162	0.423057	125	0.25816	0.256325	125	0.152064	0.140114	125	0.0821748	0.0733504			125	0.238056	0.239801	125	0.155391	0.141245	125	0.0929746	0.075941	125	0.0445365	0.0394132
125.2	0.428515	0.423513	125.2	0.258704	0.25666	125.2	0.151239	0.140316	125.2	0.0819416	0.0734615			125.2	0.23822	0.240082	125.2	0.155263	0.141438	125.2	0.0921334	0.0760533	125.2	0.0448658	0.0394737
125.4	0.430193	0.423967	125.4	0.25895	0.256995	125.4	0.150701	0.140518	125.4	0.0817696	0.0735725			125.4	0.238846	0.240363	125.4	0.154918	0.141631	125.4	0.0919413	0.0761655	125.4	0.045225	0.0395343
125.6	0.430001	0.424421	125.6	0.259405	0.257329	125.6	0.1517	0.14072	125.6	0.0820247	0.0736835			125.6	0.238494	0.240643	125.6	0.154955	0.141824	125.6	0.0919267	0.0762777	125.6	0.045657	0.0395949
125.8	0.430084	0.424875	125.8	0.25888	0.257663	125.8	0.151777	0.140922	125.8	0.0813751	0.0737945			125.8	0.238594	0.240923	125.8	0.154346	0.142016	125.8	0.0912458	0.0763899	125.8	0.0453911	0.0396554
126	0.430579	0.425328	126	0.25885	0.257997	126	0.15204	0.141124	126	0.0815423	0.0739055			126	0.238437	0.241203	126	0.154206	0.142209	126	0.0915023	0.076502	126	0.0455296	0.039716
126.2	0.431416	0.42578	126.2	0.25903	0.258331	126.2	0.15283	0.141325	126.2	0.0817171	0.0740165			126.2	0.238048	0.241482	126.2	0.154116	0.142401	126.2	0.0914007	0.0766141	126.2	0.0453651	0.0397765
126.4	0.431614	0.426232	126.4	0.258905	0.258665	126.4	0.152196	0.141527	126.4	0.0819254	0.0741274			126.4	0.238592	0.241762	126.4	0.154663	0.142593	126.4	0.0910246	0.0767262	126.4	0.0456739	0.039837
126.6	0.432167	0.426684	126.6	0.258739	0.258998	126.6	0.152142	0.141729	126.6	0.0816461	0.0742384			126.6	0.239289	0.242041	126.6	0.155893	0.142786	126.6	0.0916598	0.0768383	126.6	0.0460279	0.0398975
126.8	0.432743	0.427134	126.8	0.258217	0.259331	126.8	0.152327	0.14193	126.8	0.0813981	0.0743493			126.8	0.239235	0.242319	126.8	0.155658	0.142978	126.8	0.0909052	0.0769503	126.8	0.0458633	0.039958
127	0.433319	0.427585	127	0.258756	0.259664	127	0.152699	0.142132	127	0.0811124	0.0744602			127	0.239136	0.242598	127	0.156434	0.14317	127	0.0910617	0.0770623	127	0.0455316	0.0400185
127.2	0.433319	0.428034	127.2	0.259393	0.259997	127.2	0.153349	0.142333	127.2	0.0809964	0.074571			127.2	0.238782	0.242876	127.2	0.157582	0.143362	127.2	0.092298	0.0771743	127.2	0.0454237	0.040079
127.4	0.433413	0.428484	127.4	0.259445	0.260329	127.4	0.152984	0.142535	127.4	0.0808855	0.0746819			127.4	0.239091	0.243154	127.4	0.15749	0.143554	127.4	0.0926204	0.0772863	127.4	0.0453011	0.0401395
127.6	0.434653	0.428932	127.6	0.2605	0.260662	127.6	0.153648	0.142736	127.6	0.0808004	0.0747927			127.6	0.239507	0.243432	127.6	0.157652	0.143745	127.6	0.0926678	0.0773982	127.6	0.0440211	0.0402
127.8	0.435423	0.42938	127.8	0.260987	0.260994	127.8	0.154508	0.142937	127.8	0.0807136	0.0749035			127.8	0.239132	0.243709	127.8	0.157781	0.143937	127.8	0.0925377	0.0775101	127.8	0.0434275	0.0402604
128	0.436115	0.429828	128	0.261413	0.261325	128	0.155327	0.143138	128	0.0802287	0.0750143			128	0.239998	0.243986	128	0.158173	0.144129	128	0.0933281	0.0776219	128	0.0424945	0.0403209
128.2	0.437315	0.430275	128.2	0.262206	0.261657	128.2	0.155973	0.14334	128.2	0.0807988	0.0751251			128.2	0.240185	0.244263	128.2	0.158306	0.14432	128.2	0.0938651	0.0777338	128.2	0.0425909	0.0403814
128.4	0.437694	0.430722	128.4	0.262201	0.261989	128.4	0.156858	0.143541	128.4	0.0809815	0.0752359			128.4	0.239576	0.24454	128.4	0.157572	0.144511	128.4	0.0944243	0.0778456	128.4	0.0422605	0.0404418
128.6	0.438073	0.431168	128.6	0.262385	0.26232	128.6	0.156997	0.143742	128.6	0.0813098	0.0753466			128.6	0.239768	0.244816	128.6	0.157749	0.144703	128.6	0.0947037	0.0779574	128.6	0.0425609	0.0405022
128.8	0.439061	0.431613	128.8	0.262319	0.262651	128.8	0.157064	0.143943	128.8	0.0807364	0.0754573			128.8	0.240528	0.245092	128.8	0.157007	0.144894	128.8	0.0944694	0.0780691	128.8	0.0418225	0.0405627
129	0.440304	0.432058	129	0.262733	0.262982	129	0.157298	0.144144	129	0.0816424	0.075568			129	0.241235	0.245368	129	0.155902	0.145085	129	0.0942062	0.0781809	129	0.0418586	0.0406231
129.2	0.441916	0.432503	129.2	0.263761	0.263312	129.2	0.157128	0.144344	129.2	0.0824317	0.0756787			129.2	0.241698	0.245643	129.2	0.155272	0.145276	129.2	0.0943043	0.0782926	129.2	0.0423103	0.0406835
129.4	0.442617	0.432947	129.4	0.263729	0.263643	129.4	0.15732	0.144545	129.4	0.082688	0.0757893			129.4	0.24151	0.245919	129.4	0.154928	0.145467	129.4	0.094325	0.0784042	129.4	0.0421982	0.0407439
129.6	0.442869	0.43339	129.6	0.264498	0.263973	129.6	0.158314	0.144746	129.6	0.0833241	0.0759			129.6	0.241735	0.246194	129.6	0.154918	0.145658	129.6	0.0940437	0.0785159	129.6	0.0424588	0.0408043
129.8	0.443609	0.433833	129.8	0.264396	0.264303	129.8	0.157358	0.144946	129.8	0.0834288	0.0760106			129.8	0.242259	0.246469	129.8	0.154397	0.145848	129.8	0.093509	0.0786275	129.8	0.0423965	0.0408647
130	0.444639	0.434275	130	0.265041	0.264633	130	0.157466	0.145147	130	0.0849291	0.0761212			130	0.242931	0.246743	130	0.154888	0.146039	130	0.0937569	0.0787391	130	0.043565	0.0409251
130.2	0.44522	0.434717	130.2	0.265614	0.264962	130.2	0.158189	0.145347	130.2	0.085475	0.0762318			130.2	0.243025	0.247017	130.2	0.155534	0.14623	130.2	0.0936192	0.0788506	130.2	0.043878	0.0409855
130.4	0.446131	0.435158	130.4	0.266665	0.265292	130.4	0.158547	0.145548	130.4	0.0857958	0.0763424			130.4	0.244143	0.247291	130.4	0.157206	0.14642	130.4	0.0945149	0.0789622	130.4	0.0449911	0.0410458
130.6	0.446773	0.435599	130.6	0.267672	0.265621	130.6	0.158562	0.145748	130.6	0.0857975	0.0764529			130.6	0.244592	0.247565	130.6	0.158153	0.14661	130.6	0.0947622	0.0790737	130.6	0.0452148	0.0411062
130.8	0.447277	0.436039	130.8	0.267763	0.26595	130.8	0.159057	0.145948	130.8	0.0854513	0.0765634			130.8	0.244185	0.247838	130.8	0.15718	0.146801	130.8	0.0938572	0.0791851	130.8	0.044112	0.0411666
131	0.448297	0.436479	131	0.26912	0.266279	131	0.1597	0.146149	131	0.0853222	0.0766739			131	0.244947	0.248112	131	0.158509	0.146991	131	0.0945829	0.0792966	131	0.0441494	0.0412269
131.2	0.448319	0.436918	131.2	0.269137	0.266607	131.2	0.160077	0.146349	131.2	0.0848395	0.0767844			131.2	0.244586	0.248385	131.2	0.158927	0.147181	131.2	0.094867	0.079408	131.2	0.0442895	0.0412872
131.4	0.449063	0.437356	131.4	0.269508	0.266936	131.4	0.160496	0.146549	131.4	0.0853343	0.0768949			131.4	0.244302	0.248657	131.4	0.158061	0.147371	131.4	0.0945036	0.0795194	131.4	0.0437469	0.0413476
131.6	0.449579	0.437795	131.6	0.270666	0.267264	131.6	0.161422	0.146749	131.6	0.0849913	0.0770053			131.6	0.244496	0.24893	131.6	0.158361	0.147561	131.6	0.0942412	0.0796308	131.6	0.0428913	0.0414079
131.8	0.449877	0.438232	131.8	0.270829	0.267592	131.8	0.161216	0.146949	131.8	0.0840163	0.0771157			131.8	0.244712	0.249202	131.8	0.158663	0.14775	131.8	0.0938328	0.0797421	131.8	0.0426149	0.0414682
132	0.449871	0.438669	132	0.270053	0.267919	132	0.161309	0.147149	132	0.0837562	0.0772262			132	0.245001	0.249474	132	0.158555	0.14794	132	0.0942615	0.0798534	132	0.0430344	0.0415285
132.2	0.450647	0.439106	132.2	0.270438	0.268247	132.2	0.161656	0.147349	132.2	0.0837044	0.0773365			132.2	0.245505	0.249745	132.2	0.159608	0.14813	132.2	0.095234	0.0799647	132.2	0.0434573	0.0415888
132.4	0.450768	0.439542	132.4	0.270539	0.268574	132.4	0.161756	0.147548	132.4	0.0839277	0.0774469			132.4	0.246317	0.250017	132.4	0.160379	0.148319	132.4	0.0961839	0.080076	132.4	0.0442571	0.0416491
132.6	0.451544	0.439977	132.6	0.270877	0.268901	132.6	0.161612	0.147748	132.6	0.0844497	0.0775573			132.6	0.245938	0.250288	132.6	0.159576	0.148508	132.6	0.0951709	0.0801872	132.6	0.0441741	0.0417094
132.8	0.451662	0.440412	132.8	0.270794	0.269228	132.8	0.162252	0.147948	132.8	0.0847854	0.0776676			132.8	0.246116	0.250559	132.8	0.159118	0.148698	132.8	0.0953868	0.0802984	132.8	0.0439449	0.0417697
133	0.451714	0.440847	133	0.270255	0.269555	133	0.162303	0.148147	133	0.0854651	0.0777779			133	0.246414	0.250829	133	0.158585	0.148887	133	0.0953288	0.0804096	133	0.0440652	0.0418299
133.2	0.452187	0.441281	133.2	0.271095	0.269882	133.2	0.162243	0.148347	133.2	0.0856785	0.0778882			133.2	0.246737	0.2511	133.2	0.158977	0.149076	133.2	0.0957903	0.0805207	133.2	0.0444949	0.0418902
133.4	0.452049	0.441714	133.4	0.271043	0.270208	133.4	0.161945	0.148546	133.4	0.0851356	0.0779985			133.4	0.246596	0.25137	133.4	0.15965	0.149265	133.4	0.0952114	0.0806318	133.4	0.0443537	0.0419504
133.6	0.452427	0.442147	133.6	0.271391	0.270534	133.6	0.162094	0.148746	133.6	0.0852447	0.0781087			133.6	0.247196	0.25164	133.6	0.16038	0.149454	133.6	0.0948364	0.0807429	133.6	0.0444041	0.0420107
133.8	0.451736	0.442579	133.8	0.270805	0.27086	133.8	0.16054	0.148945	133.8	0.0843129	0.078219			133.8	0.246481	0.251909	133.8	0.160097	0.149643	133.8	0.094888	0.080854	133.8	0.0438547	0.0420709
134	0.451692	0.443011	134	0.271377	0.271186	134	0.161335	0.149144	134	0.0841377	0.0783292			134	0.246566	0.252179	134	0.160247	0.149832	134	0.0957742	0.080965	134	0.0444883	0.0421312
134.2	0.451573	0.443443	134.2	0.272254	0.271511	134.2	0.161435	0.149343	134.2	0.0840528	0.0784394			134.2	0.246443	0.252448	134.2	0.161789	0.15002	134.2	0.0960907	0.081076	134.2	0.0449413	0.0421914
134.4	0.452061	0.443873	134.4	0.272866	0.271836	134.4	0.161142	0.149542	134.4	0.0842809	0.0785495			134.4	0.246891	0.252717	134.4	0.162167	0.150209	134.4	0.0962081	0.081187	134.4	0.0448428	0.0422516
134.6	0.45245	0.444304	134.6	0.273755	0.272161	134.6	0.161047	0.149741	134.6	0.0845159	0.0786597			134.6	0.247142	0.252985	134.6	0.162563	0.150397	134.6	0.0962476	0.0812979	134.6	0.0451153	0.0423118
134.8	0.452951	0.444734	134.8	0.273928	0.272486	134.8	0.1618	0.14994	134.8	0.0849378	0.0787698			134.8	0.247596	0.253254	134.8	0.162476	0.150586	134.8	0.096774	0.0814088	134.8	0.0462671	0.042372
135	0.454002	0.445163	135	0.274555	0.272811	135	0.161867	0.150139	135	0.0859798	0.07888			135	0.248142	0.253522	135	0.16242	0.150774	135	0.0976474	0.0815197	135	0.0471704	0.0424322
135.2	0.454656	0.445592	135.2	0.274831	0.273135	135.2	0.162619	0.150338	135.2	0.0862306	0.0789901			135.2	0.248505	0.253789	135.2	0.162286	0.150962	135.2	0.0979271	0.0816306	135.2	0.0474593	0.0424924
135.4	0.456328	0.44602	135.4	0.276072	0.27346	135.4	0.163527	0.150537	135.4	0.0874593	0.0791001			135.4	0.249564	0.254057	135.4	0.16189	0.15115	135.4	0.0978558	0.0817414	135.4	0.0480896	0.0425525
135.6	0.457089	0.446448	135.6	0.276441	0.273784	135.6	0.16355	0.150736	135.6	0.0875478	0.0792102			135.6	0.249644	0.254324	135.6	0.1628	0.151338	135.6	0.0977694	0.0818522	135.6	0.0483105	0.0426127
135.8	0.457401	0.446875	135.8	0.275857	0.274108	135.8	0.16355	0.150934	135.8	0.0870554	0.0793202			135.8	0.249597	0.254591	135.8	0.162622	0.151526	135.8	0.0982382	0.081963	135.8	0.0476959	0.0426729
136	0.458628	0.447302	136	0.276722	0.274431	136	0.164867	0.151133	136	0.088765	0.0794303			136	0.250819	0.254858	136	0.1634	0.151714	136	0.0996785	0.0820738	136	0.0491623	0.042733
136.2	0.460156	0.447728	136.2	0.278224	0.274755	136.2	0.165629	0.151332	136.2	0.0893641	0.0795403			136.2	0.250385	0.255125	136.2	0.16374	0.151902	136.2	0.0994561	0.0821845	136.2	0.0487978	0.0427932
136.4	0.460614	0.448154	136.4	0.278871	0.275078	136.4	0.166719	0.15153	136.4	0.0902718	0.0796503			136.4	0.250086	0.255391	136.4	0.162968	0.152089	136.4	0.0986371	0.0822952	136.4	0.0486003	0.0428533
136.6	0.461319	0.448579	136.6	0.278939	0.275401	136.6	0.167368	0.151728	136.6	0.0910579	0.0797602			136.6	0.250137	0.255657	136.6	0.162883	0.152277	136.6	0.0986678	0.0824059	136.6	0.0485674	0.0429134
136.8	0.461433	0.449004	136.8	0.278611	0.275724	136.8	0.167003	0.151927	136.8	0.0909654	0.0798702			136.8	0.249959	0.255923	136.8	0.163013	0.152464	136.8	0.0980666	0.0825165	136.8	0.0479067	0.0429736
137	0.462001	0.449428	137	0.278683	0.276046	137	0.167031	0.152125	137	0.0906754	0.0799801			137	0.250119	0.256188	137	0.162678	0.152652	137	0.097357	0.0826271	137	0.0475436	0.0430337
137.2	0.462949	0.449851	137.2	0.2791	0.276369	137.2	0.167607	0.152323	137.2	0.0906976	0.08009			137.2	0.251339	0.256454	137.2	0.163924	0.152839	137.2	0.0981715	0.0827377	137.2	0.0482403	0.0430938
137.4	0.462664	0.450275	137.4	0.278284	0.276691	137.4	0.166795	0.152521	137.4	0.0901374	0.0801999			137.4	0.251193	0.256719	137.4	0.164458	0.153026	137.4	0.097772	0.0828483	137.4	0.0476932	0.0431539
137.6	0.462506	0.450697	137.6	0.27808	0.277013	137.6	0.166333	0.152719	137.6	0.0893658	0.0803098			137.6	0.250805	0.256983	137.6	0.164196	0.153213	137.6	0.0972784	0.0829588	137.6	0.0466632	0.043214
137.8	0.461256	0.45112	137.8	0.27735	0.277335	137.8	0.165343	0.152917	137.8	0.0884664	0.0804196			137.8	0.250215	0.257248	137.8	0.164051	0.1534	137.8	0.0973384	0.0830693	137.8	0.0459667	0.0432741
138	0.461015	0.451541	138	0.277651	0.277657	138	0.165934	0.153115	138	0.0892635	0.0805294			138	0.250968	0.257512	138	0.165243	0.153587	138	0.0977094	0.0831798	138	0.045928	0.0433341
138.2	0.461354	0.451962	138.2	0.27788	0.277978	138.2	0.165795	0.153313	138.2	0.0889585	0.0806393			138.2	0.251108	0.257776	138.2	0.166125	0.153774	138.2	0.097687	0.0832903	138.2	0.0455771	0.0433942
138.4	0.461669	0.452383	138.4	0.278192	0.278299	138.4	0.165501	0.153511	138.4	0.0886175	0.080749			138.4	0.251334	0.25804	138.4	0.165767	0.153961	138.4	0.0971652	0.0834007	138.4	0.0453553	0.0434543
138.6	0.462706	0.452803	138.6	0.279239	0.27862	138.6	0.165682	0.153709	138.6	0.0889141	0.0808588			138.6	0.251882	0.258304	138.6	0.167126	0.154147	138.6	0.098057	0.0835111	138.6	0.0455929	0.0435143
138.8	0.462824	0.453223	138.8	0.279659	0.278941	138.8	0.165913	0.153907	138.8	0.0886255	0.0809686			138.8	0.252471	0.258567	138.8	0.166888	0.154334	138.8	0.0987533	0.0836215	138.8	0.0454019	0.0435744
139	0.463534	0.453642	139	0.27969	0.279262	139	0.165613	0.154104	139	0.088636	0.0810783			139	0.253062	0.25883	139	0.166114	0.15452	139	0.098567	0.0837318	139	0.0448928	0.0436344
139.2	0.464428	0.454061	139.2	0.280551	0.279582	139.2	0.166219	0.154302	139.2	0.0886891	0.081188			139.2	0.253269	0.259093	139.2	0.16705	0.154706	139.2	0.0985995	0.0838421	139.2	0.0450668	0.0436944
139.4	0.464485	0.454479	139.4	0.280783	0.279902	139.4	0.165501	0.154499	139.4	0.0881625	0.0812977			139.4	0.253177	0.259355	139.4	0.166698	0.154893	139.4	0.0983515	0.0839524	139.4	0.0443868	0.0437544
139.6	0.4638	0.454897	139.6	0.280465	0.280222	139.6	0.164975	0.154697	139.6	0.0873138	0.0814074			139.6	0.252004	0.259617	139.6	0.166724	0.155079	139.6	0.0986457	0.0840627	139.6	0.0441274	0.0438145
139.8	0.46405	0.455314	139.8	0.280886	0.280542	139.8	0.165318	0.154894	139.8	0.086771	0.0815171			139.8	0.252252	0.259879	139.8	0.16696	0.155265	139.8	0.0990974	0.0841729	139.8	0.0442259	0.0438745
140	0.465006	0.45573	140	0.282223	0.280862	140	0.16577	0.155091	140	0.0875375	0.0816267			140	0.252416	0.260141	140	0.167207	0.155451	140	0.0988887	0.0842831	140	0.044677	0.0439345
140.2	0.465167	0.456147	140.2	0.282353	0.281181	140.2	0.165594	0.155289	140.2	0.0868074	0.0817363			140.2	0.251941	0.260403	140.2	0.16693	0.155637	140.2	0.0977828	0.0843933	140.2	0.0437662	0.0439945
140.4	0.465754	0.456562	140.4	0.282778	0.2815	140.4	0.165857	0.155486	140.4	0.0867477	0.0818459			140.4	0.253623	0.260664	140.4	0.167558	0.155823	140.4	0.0982485	0.0845034	140.4	0.0447622	0.0440544
140.6	0.465986	0.456977	140.6	0.282985	0.281819	140.6	0.165568	0.155683	140.6	0.0874691	0.0819555			140.6	0.252985	0.260925	140.6	0.167287	0.156008	140.6	0.0982716	0.0846135	140.6	0.045319	0.0441144
140.8	0.466745	0.457392	140.8	0.283337	0.282138	140.8	0.165876	0.15588	140.8	0.0877989	0.0820651			140.8	0.25301	0.261186	140.8	0.166302	0.156194	140.8	0.0979353	0.0847236	140.8	0.0448735	0.0441744
141	0.46726	0.457806	141	0.283929	0.282457	141	0.166808	0.156077	141	0.0883132	0.0821746			141	0.25459	0.261446	141	0.166878	0.156379	141	0.0983025	0.0848337	141	0.0460805	0.0442343
141.2	0.467945	0.45822	141.2	0.284321	0.282775	141.2	0.167215	0.156274	141.2	0.0887656	0.0822841			141.2	0.255592	0.261707	141.2	0.167013	0.156565	141.2	0.0989338	0.0849437	141.2	0.0470297	0.0442943
141.4	0.468275	0.458633	141.4	0.284056	0.283093	141.4	0.166621	0.156471	141.4	0.0893478	0.0823936			141.4	0.255334	0.261967	141.4	0.166255	0.15675	141.4	0.0983033	0.0850537	141.4	0.0469584	0.0443542
141.6	0.467889	0.459046	141.6	0.283782	0.283411	141.6	0.166845	0.156667	141.6	0.0883713	0.0825031			141.6	0.25643	0.262226	141.6	0.166473	0.156935	141.6	0.0984676	0.0851637	141.6	0.0469298	0.0444142
141.8	0.467655	0.459458	141.8	0.282858	0.283729	141.8	0.166725	0.156864	141.8	0.0884183	0.0826126			141.8	0.256709	0.262486	141.8	0.166024	0.157121	141.8	0.0983661	0.0852737	141.8	0.0466857	0.0444741
142	0.467882	0.45987	142	0.283017	0.284047	142	0.166758	0.157061	142	0.0884953	0.082722			142	0.25689	0.262745	142	0.165676	0.157306	142	0.0981366	0.0853836	142	0.046474	0.044534
142.2	0.469164	0.460281	142.2	0.283597	0.284364	142.2	0.167243	0.157257	142.2	0.0884705	0.0828315			142.2	0.25742	0.263004	142.2	0.16557	0.157491	142.2	0.097841	0.0854935	142.2	0.0461383	0.0445939
142.4	0.470032	0.460692	142.4	0.283677	0.284681	142.4	0.167577	0.157454	142.4	0.0886043	0.0829409			142.4	0.25773	0.263263	142.4	0.165627	0.157675	142.4	0.097943	0.0856034	142.4	0.0459913	0.0446539
142.6	0.471636	0.461102	142.6	0.284363	0.284998	142.6	0.168882	0.157651	142.6	0.0885359	0.0830503			142.6	0.258001	0.263522	142.6	0.165515	0.15786	142.6	0.0988322	0.0857132	142.6	0.04543	0.0447137
142.8	0.47178	0.461512	142.8	0.284265	0.285315	142.8	0.168997	0.157847	142.8	0.0881986	0.0831596			142.8	0.258633	0.26378	142.8	0.164776	0.158045	142.8	0.0985209	0.0858231	142.8	0.0457567	0.0447736
143	0.472774	0.461921	143	0.28439	0.285632	143	0.169278	0.158043	143	0.0888778	0.083269			143	0.258619	0.264038	143	0.1641	0.158229	143	0.0981235	0.0859328	143	0.0460039	0.0448335
143.2	0.472939	0.46233	143.2	0.284975	0.285948	143.2	0.17011	0.15824	143.2	0.0888998	0.0833783			143.2	0.258911	0.264296	143.2	0.164546	0.158414	143.2	0.0983502	0.0860426	143.2	0.0461826	0.0448934
143.4	0.473448	0.462738	143.4	0.285715	0.286264	143.4	0.169906	0.158436	143.4	0.088517	0.0834876			143.4	0.258819	0.264553	143.4	0.165057	0.158598	143.4	0.0986359	0.0861523	143.4	0.0465884	0.0449533
143.6	0.474656	0.463146	143.6	0.286195	0.28658	143.6	0.170341	0.158632	143.6	0.089692	0.0835969			143.6	0.258699	0.264811	143.6	0.165915	0.158783	143.6	0.0987218	0.0862621	143.6	0.0472149	0.0450131
143.8	0.475911	0.463553	143.8	0.28663	0.286896	143.8	0.170989	0.158828	143.8	0.0901181	0.0837062			143.8	0.259159	0.265068	143.8	0.166469	0.158967	143.8	0.0988435	0.0863717	143.8	0.0467038	0.045073
144	0.476985	0.46396	144	0.287576	0.287212	144	0.171863	0.159024	144	0.0906777	0.0838155			144	0.25972	0.265325	144	0.167455	0.159151	144	0.0994075	0.0864814	144	0.0474459	0.0451328
144.2	0.477837	0.464367	144.2	0.288793	0.287527	144.2	0.172059	0.15922	144.2	0.0913281	0.0839247			144.2	0.260436	0.265581	144.2	0.16923	0.159335	144.2	0.100206	0.086591	144.2	0.048381	0.0451927
144.4	0.478432	0.464772	144.4	0.289374	0.287843	144.4	0.17258	0.159416	144.4	0.0919086	0.0840339			144.4	0.260187	0.265838	144.4	0.169079	0.159519	144.4	0.100805	0.0867006	144.4	0.0487898	0.0452525
144.6	0.479092	0.465178	144.6	0.290454	0.288158	144.6	0.173113	0.159612	144.6	0.0927895	0.0841431			144.6	0.26023	0.266094	144.6	0.169931	0.159703	144.6	0.101535	0.0868102	144.6	0.0487004	0.0453123
144.8	0.480269	0.465583	144.8	0.291431	0.288472	144.8	0.1738	0.159808	144.8	0.0929082	0.0842523			144.8	0.260534	0.26635	144.8	0.170841	0.159887	144.8	0.102033	0.0869197	144.8	0.0487389	0.0453721
145	0.481367	0.465987	145	0.291869	0.288787	145	0.173413	0.160003	145	0.092838	0.0843615			145	0.260575	0.266605	145	0.170983	0.16007	145	0.101508	0.0870292	145	0.0484227	0.0454319
145.2	0.481512	0.466391	145.2	0.292593	0.289101	145.2	0.173472	0.160199	145.2	0.0925113	0.0844706			145.2	0.261196	0.266861	145.2	0.17165	0.160254	145.2	0.101978	0.0871387	145.2	0.0479765	0.0454917
145.4	0.481411	0.466795	145.4	0.291982	0.289416	145.4	0.17285	0.160394	145.4	0.092	0.0845797			145.4	0.261655	0.267116	145.4	0.171911	0.160438	145.4	0.10199	0.0872482	145.4	0.04769	0.0455515
145.6	0.481317	0.467198	145.6	0.29165	0.28973	145.6	0.172878	0.16059	145.6	0.0914907	0.0846888			145.6	0.261584	0.267371	145.6	0.171684	0.160621	145.6	0.102055	0.0873576	145.6	0.0468208	0.0456113
145.8	0.480666	0.4676	145.8	0.29121	0.290044	145.8	0.172402	0.160785	145.8	0.0912334	0.0847979			145.8	0.261165	0.267625	145.8	0.171616	0.160804	145.8	0.101164	0.087467	145.8	0.0459837	0.0456711
146	0.480546	0.468002	146	0.291126	0.290357	146	0.171727	0.160981	146	0.0914177	0.084907			146	0.260823	0.26788	146	0.170804	0.160988	146	0.100857	0.0875764	146	0.0450349	0.0457309
146.2	0.481314	0.468404	146.2	0.291135	0.290671	146.2	0.172467	0.161176	146.2	0.0912767	0.085016			146.2	0.261343	0.268134	146.2	0.170811	0.161171	146.2	0.101292	0.0876858	146.2	0.0444407	0.0457906
146.4	0.481014	0.468805	146.4	0.291141	0.290984	146.4	0.172131	0.161371	146.4	0.0907097	0.0851251			146.4	0.261147	0.268388	146.4	0.170076	0.161354	146.4	0.101674	0.0877951	146.4	0.0445235	0.0458504
146.6	0.480693	0.469205	146.6	0.291133	0.291297	146.6	0.172585	0.161567	146.6	0.0899143	0.0852341			146.6	0.261293	0.268642	146.6	0.169335	0.161537	146.6	0.101329	0.0879044	146.6	0.0440607	0.0459101
146.8	0.480125	0.469605	146.8	0.290612	0.29161	146.8	0.171966	0.161762	146.8	0.0893088	0.0853431			146.8	0.261547	0.268895	146.8	0.168795	0.16172	146.8	0.101076	0.0880137	146.8	0.0438263	0.0459699
147	0.480574	0.470005	147	0.29103	0.291923	147	0.172816	0.161957	147	0.0901308	0.085452			147	0.261748	0.269148	147	0.16917	0.161902	147	0.101772	0.0881229	147	0.0456343	0.0460296
147.2	0.480994	0.470404	147.2	0.29139	0.292235	147.2	0.173799	0.162152	147.2	0.0909435	0.085561			147.2	0.262172	0.269401	147.2	0.169797	0.162085	147.2	0.10238	0.0882321	147.2	0.0463345	0.0460893
147.4	0.480868	0.470803	147.4	0.291146	0.292547	147.4	0.173104	0.162347	147.4	0.0913981	0.0856699			147.4	0.261818	0.269654	147.4	0.169517	0.162268	147.4	0.102202	0.0883413	147.4	0.0465018	0.046149
147.6	0.480458	0.471201	147.6	0.291022	0.292859	147.6	0.173207	0.162542	147.6	0.0921366	0.0857789			147.6	0.26248	0.269906	147.6	0.169542	0.16245	147.6	0.1025	0.0884505	147.6	0.0466583	0.0462087
147.8	0.480577	0.471599	147.8	0.291628	0.293171	147.8	0.173954	0.162736	147.8	0.0922551	0.0858877			147.8	0.26241	0.270159	147.8	0.169921	0.162633	147.8	0.103267	0.0885596	147.8	0.0471197	0.0462684
148	0.480984	0.471996	148	0.292162	0.293483	148	0.174409	0.162931	148	0.0921209	0.0859966			148	0.262932	0.270411	148	0.170499	0.162815	148	0.103558	0.0886687	148	0.0481705	0.0463281
148.2	0.481396	0.472393	148.2	0.292942	0.293794	148.2	0.17445	0.163126	148.2	0.0926141	0.0861055			148.2	0.263737	0.270663	148.2	0.171592	0.162997	148.2	0.104598	0.0887778	148.2	0.0486519	0.0463878
148.4	0.481751	0.472789	148.4	0.293285	0.294106	148.4	0.174554	0.163321	148.4	0.0924396	0.0862143			148.4	0.26351	0.270914	148.4	0.171341	0.163179	148.4	0.103906	0.0888869	148.4	0.048486	0.0464475
148.6	0.482728	0.473185	148.6	0.294828	0.294417	148.6	0.174737	0.163515	148.6	0.0925776	0.0863231			148.6	0.264167	0.271165	148.6	0.172355	0.163361	148.6	0.103729	0.0889959	148.6	0.0487228	0.0465072
148.8	0.48349	0.47358	148.8	0.295686	0.294728	148.8	0.1749	0.16371	148.8	0.092541	0.0864319			148.8	0.264155	0.271416	148.8	0.172617	0.163543	148.8	0.102799	0.0891049	148.8	0.0485318	0.0465668
149	0.483755	0.473975	149	0.296657	0.295038	149	0.174786	0.163904	149	0.0925766	0.0865407			149	0.264771	0.271667	149	0.172945	0.163725	149	0.102491	0.0892139	149	0.0479985	0.0466265
149.2	0.483343	0.474369	149.2	0.297561	0.295349	149.2	0.175145	0.164098	149.2	0.0928367	0.0866495			149.2	0.26429	0.271918	149.2	0.173605	0.163907	149.2	0.102119	0.0893228	149.2	0.0477093	0.0466861
149.4	0.483857	0.474763	149.4	0.297407	0.295659	149.4	0.17568	0.164293	149.4	0.0933309	0.0867582			149.4	0.263602	0.272168	149.4	0.173264	0.164089	149.4	0.101436	0.0894317	149.4	0.0468793	0.0467458
149.6	0.485236	0.475157	149.6	0.297984	0.295969	149.6	0.176243	0.164487	149.6	0.0939302	0.086867			149.6	0.263785	0.272418	149.6	0.17386	0.16427	149.6	0.101633	0.0895406	149.6	0.0464113	0.0468054
149.8	0.485875	0.47555	149.8	0.298243	0.296279	149.8	0.176395	0.164681	149.8	0.0931482	0.0869757			149.8	0.263387	0.272668	149.8	0.173578	0.164452	149.8	0.100786	0.0896495	149.8	0.0455153	0.046865
150	0.487706	0.475942	150	0.298685	0.296589	150	0.176625	0.164875	150	0.093493	0.0870843			150	0.263207	0.272918	150	0.172764	0.164633	150	0.101225	0.0897583	150	0.0449703	0.0469246
150.2	0.489352	0.476334	150.2	0.299705	0.296899	150.2	0.177216	0.165069	150.2	0.0931297	0.087193			150.2	0.264916	0.273167	150.2	0.173685	0.164815	150.2	0.101739	0.0898671	150.2	0.045214	0.0469842
[truncated: 2,998 more rows]

## Sheet: S9B Fig. EphA2 ecto LBD gHg
Immobilized EphA2 ectodomain																Immobilized EphA2 LBD
[truncated: 3,003 more rows]

## Sheet: Fig S10 raw FRET data
EphA2 WT untreated (Fig S10 A-H)					EphA2 WT + gHgL (Fig S10 A-B, I-N)					EphA2 WT + LBD (Fig S10 C-D)					EphA2 WT + gHgL-LBD (Fig S10 E-F)					EphA2 WT + gHgL (Fig S10 G-H)					EphA2 R103E + gHgL (Fig S10 I-J)					EphA2 G131Y + gHgL (Fig S10 K-L)					EphA2 triple mutant (L223R/L254R/V255R) + gHgL (Fig S10 M-N)
[truncated: 672 more rows]
